# Supplementary material for: Association of Microbial Networks with the Coastal Seafloor Macrofauna Ecological State
Source: Environ Sci Technol. 2025 Apr 11;59(15):7517–29. doi: 10.1021/acs.est.4c12464 (PMC12020364; doi:10.1021/acs.est.4c12464)
Supplement: Supplementary file 2 — es4c12464_si_002.xlsx [file es4c12464_si_002.xlsx]

## Sheet: Sheet1
genome	Hydroxypropionatebicycle	AcetylCoApathwayCO2acetylCoA	CitratecycleTCAcycleKrebscycle	Dicarboxylatehydroxybutyratecycle	EntnerDoudoroffpathwayglucose6Pglyceraldehyde3Ppyruvate	GlycolysisEmbdenMeyerhofpathwayglucosepyruvate	Glyoxylatecycle	Hydroxypropionatehydroxybutylatecycle	MethanogenesisCO2methane	PentosephosphatepathwayPentosephosphatecycle	ReductiveacetylCoApathwayWoodLjungdahlpathway	ReductivecitratecycleArnonBuchanancycle	ReductivepentosephosphatecycleCalvincycle	ComplexINADPHquinoneoxidoreductasechloroplastsandcyanobacteria	ComplexINADHdehydrogenaseubiquinone1alphasubcomplex	ComplexINADHquinoneoxidoreductaseprokaryotes	ComplexIIFumaratereductaseprokaryotes	ComplexIISuccinatedehydrogenaseubiquinone	ComplexIISuccinatedehydrogenaseprokaryotes	ComplexIIICytochromebc1complex	ComplexIIICytochromebc1complexrespiratoryunit	ComplexIIICytochromebdubiquinoloxidase	ComplexIVHighaffinityCytochromebdubiquinoloxidase	ComplexIVHighaffinityCytochromecoxidasecbb3type	ComplexIVLowaffinityCytochromeaa3600menaquinoloxidase	ComplexIVLowaffinityCytochromecoxidase	ComplexIVLowaffinityCytochromecoxidaseprokaryotes	ComplexIVLowaffinityCytochromeoubiquinoloxidase	ComplexVFtypeATPaseeukaryotes	ComplexVFtypeATPaseprokaryotesandchloroplasts	ComplexVVtypeATPaseeukaryotes	ComplexVVAtypeATPaseprokaryotes	CAZyAlphagalactans	CAZyAlphamannan	CAZyAmorphousCellulose	CAZyArabinan	CAZyArabinosecleavage	CAZyBetagalactanpecticgalactan	CAZyBetamannan	CAZyChitin	CAZyCrystallineCellulose	CAZyFucoseCleavage	CAZyMixedLinkageglucans	CAZyMucin	CAZyPectin	CAZyPolyphenolics	CAZyRhamnosecleavage	CAZyStarch	CAZySulfPolysachharides
AQUAeD_20230201_metagenomeAQUAeD96_1295_maxbin.006	0	0	0.25	0	0.5	0.777778	0.2	0	0	0.714286	0.285714	0.3	0.545455	0	0	0.181818	0	0	0	0	0	0	0	0	0	0	0	0	0	0.125	0	0	FALSE	FALSE	FALSE	TRUE	FALSE	FALSE	FALSE	FALSE	FALSE	FALSE	TRUE	FALSE	FALSE	FALSE	FALSE	FALSE	FALSE
AQUAeD_20230201_metagenomeAQUAeD96_1295_maxbin.027	0	0	0.125	0.153846	0.25	0.555556	0.2	0	0	0.142857	0	0.2	0.363636	0	0	0	0	0	0	0	0	0	0	0.333333	0	0	0	0	0	0.375	0	0	FALSE	FALSE	FALSE	TRUE	FALSE	FALSE	FALSE	FALSE	FALSE	FALSE	FALSE	FALSE	FALSE	FALSE	FALSE	FALSE	FALSE
AQUAeD_20230201_metagenomeAQUAeD96_1320_maxbin.015	0.25	0	1	0.538462	0	0.888889	0.6	0.214286	0.25	0.714286	0.285714	0.8	0.545455	0	0	0.583333	0	0	0.5	0.1	0.333333	0.666667	0.666667	1	0	0.133333	0.333333	0	0	0.75	0	0.444444	FALSE	FALSE	TRUE	FALSE	FALSE	FALSE	FALSE	FALSE	FALSE	FALSE	TRUE	FALSE	FALSE	FALSE	FALSE	FALSE	FALSE
AQUAeD_20230201_metagenomeAQUAeD96_1320_maxbin.061	0	0	0.125	0.0769231	0	0.222222	0	0.142857	0.125	0.285714	0.142857	0.3	0.181818	0	0	0	0	0	0	0	0	0	0	0	0	0.0666667	0	0	0	0	0	0	FALSE	FALSE	TRUE	FALSE	FALSE	FALSE	FALSE	FALSE	FALSE	FALSE	FALSE	FALSE	FALSE	FALSE	FALSE	FALSE	FALSE
AQUAeD_20230201_metagenomeAQUAeD96_1320_metabat.10.fa	0	0	0.875	0.384615	0.5	0.888889	0.6	0.0714286	0	0.714286	0.285714	0.7	0.545455	0	0	1	0	0	1	0.3	1	0	0	0.75	0	0.2	1	0	0	1	0	0	FALSE	FALSE	FALSE	FALSE	FALSE	FALSE	FALSE	FALSE	FALSE	FALSE	FALSE	FALSE	FALSE	FALSE	FALSE	FALSE	FALSE
AQUAeD_20230201_metagenomeAQUAeD96_1320_metabat.30.fa	0	0	1	0.307692	0.5	0.888889	0.6	0.214286	0.25	1	0	0.9	0.545455	0	0	0.857143	0	0	0.75	0	0.333333	0	0	0	0	0.133333	0.5	0	0	0.5	0	0	FALSE	FALSE	FALSE	FALSE	FALSE	FALSE	FALSE	FALSE	FALSE	FALSE	FALSE	FALSE	FALSE	FALSE	FALSE	FALSE	FALSE
AQUAeD_20230201_metagenomeAQUAeD96_1320_metabat.6.fa	0	0	0.625	0.230769	0.5	0.888889	0.6	0.0714286	0	1	0.142857	0.5	0.818182	0	0	1	0	0	1	0.2	0.666667	0	0	1	0	0.2	1	0	0	1	0	0	FALSE	FALSE	FALSE	FALSE	FALSE	FALSE	FALSE	FALSE	FALSE	FALSE	FALSE	FALSE	FALSE	FALSE	FALSE	FALSE	FALSE
AQUAeD_20230201_metagenomeAQUAeD96_1320_metabat.9.fa	0	0	0.875	0.384615	0	0.555556	1	0.214286	0.25	0.714286	0.142857	0.7	0.454545	0	0	0.928571	0	0	0.75	0	0	0	0	0	0	0	0	0	0	0	0	0	FALSE	FALSE	FALSE	FALSE	FALSE	FALSE	FALSE	FALSE	FALSE	FALSE	FALSE	FALSE	FALSE	FALSE	FALSE	FALSE	FALSE
AQUAeD_20230201_metagenomeAQUAeD96_1368_metabat.30.fa	0.25	0	0.75	0.461538	0.5	0.888889	0.6	0.0714286	0	0.714286	0.428571	0.6	0.909091	0	0	0.857143	0.5	0	1	0.3	1	0	0	0.75	0	0.2	1	0	0	0.625	0	0.777778	FALSE	FALSE	FALSE	FALSE	FALSE	FALSE	FALSE	FALSE	FALSE	FALSE	FALSE	FALSE	FALSE	FALSE	FALSE	FALSE	FALSE
AQUAeD_20230201_metagenomeAQUAeD96_1368_metabat.4.fa	0	0	0.625	0.307692	0.25	0.777778	0.2	0.142857	0.125	0.571429	0.142857	0.6	0.545455	0	0	0.25	0	0	0.75	0.1	0.333333	0.333333	0.333333	0.666667	0	0.0666667	0.5	0	0	0.75	0	0.111111	FALSE	FALSE	FALSE	FALSE	FALSE	FALSE	FALSE	FALSE	FALSE	FALSE	TRUE	FALSE	FALSE	FALSE	FALSE	FALSE	TRUE
AQUAeD_20230201_metagenomeAQUAeD96_1388_maxbin.057	0	0	0	0	0	0	0	0	0	0	0	0	0	0	0	0	0	0	0	0	0	0	0	0	0	0	0	0	0	0	0	0	FALSE	FALSE	FALSE	FALSE	FALSE	FALSE	FALSE	FALSE	FALSE	FALSE	FALSE	FALSE	FALSE	FALSE	FALSE	FALSE	FALSE
AQUAeD_20230201_metagenomeAQUAeD96_1406_maxbin.005	0	0	1	0.384615	0	0.555556	0.6	0.142857	0.125	0.714286	0.285714	0.9	0.636364	0	0	0.384615	0	0	0.5	0	0	0	0	1	0	0.133333	0.333333	0	0	1	0	0	FALSE	FALSE	TRUE	TRUE	FALSE	FALSE	FALSE	FALSE	FALSE	FALSE	TRUE	FALSE	FALSE	FALSE	FALSE	FALSE	TRUE
AQUAeD_20230201_metagenomeAQUAeD96_1406_maxbin.009	0	0	0.375	0.153846	0	0.777778	0	0.0714286	0	0.285714	0.285714	0.5	0.454545	0	0	0.5	1	0	0	0.3	1	0	0	0.25	0	0	0	0	0	0.75	0	0	FALSE	FALSE	FALSE	FALSE	FALSE	FALSE	FALSE	FALSE	FALSE	FALSE	FALSE	FALSE	FALSE	FALSE	FALSE	FALSE	FALSE
AQUAeD_20230201_metagenomeAQUAeD96_1406_maxbin.068	0	0	0.125	0	0	0	0	0	0	0	0	0.1	0	0	0	0.166667	0	0	0	0	0	0	0	0	0	0	0	0	0	0	0	0	FALSE	FALSE	FALSE	FALSE	FALSE	FALSE	FALSE	FALSE	FALSE	FALSE	FALSE	FALSE	FALSE	FALSE	FALSE	FALSE	FALSE
AQUAeD_20230201_metagenomeAQUAeD96_1406_metabat.17.fa	0	0	0.25	0.230769	0	0.555556	0	0	0	0.428571	0.285714	0.5	0.545455	0	0	0.230769	0	0	0.5	0.3	1	0	0	0.666667	0	0.0666667	0.5	0	0	0.5	0	0	FALSE	FALSE	FALSE	FALSE	FALSE	FALSE	FALSE	FALSE	FALSE	FALSE	FALSE	FALSE	FALSE	FALSE	FALSE	FALSE	FALSE
AQUAeD_20230201_metagenomeAQUAeD96_1406_metabat.8.fa	0	0	0.625	0.384615	0	0.555556	0.4	0	0	0.428571	0.142857	0.7	0.636364	0	0	0.538462	0	0	0.5	0.111111	0.5	0	0	0.333333	0	0	0	0	0	0.75	0	0	FALSE	FALSE	FALSE	FALSE	FALSE	FALSE	FALSE	FALSE	FALSE	FALSE	FALSE	FALSE	FALSE	FALSE	FALSE	FALSE	FALSE
AQUAeD_20230201_metagenomeAQUAeD96_1425_maxbin.030	0	0	0.625	0.230769	0	0.555556	0.4	0.142857	0.125	0.428571	0.142857	0.6	0.454545	0	0	0.181818	0	0	0	0	0	0.666667	0.666667	0	0	0	0	0	0	0.875	0	0	FALSE	FALSE	FALSE	TRUE	FALSE	FALSE	FALSE	FALSE	FALSE	FALSE	FALSE	FALSE	FALSE	FALSE	FALSE	FALSE	FALSE
AQUAeD_20230201_metagenomeAQUAeD96_1425_metabat.15.fa	0	0	0.75	0.461538	1	0.777778	0.6	0.0714286	0	0.857143	0.285714	0.5	0.909091	0	0	0.857143	0	0	1	0.3	1	0	0	1	0	0.2	1	0	0	1	0	0	FALSE	FALSE	FALSE	FALSE	FALSE	FALSE	FALSE	FALSE	FALSE	FALSE	TRUE	FALSE	FALSE	FALSE	FALSE	FALSE	TRUE
AQUAeD_20230201_metagenomeAQUAeD96_1425_metabat.17.fa	0	0	0.375	0.230769	0.75	1	0	0.0714286	0	0.857143	0.285714	0.5	0.727273	0	0	0.181818	0	0	0	0	0	0	0	0	0	0	0	0	0	0	0	0.333333	FALSE	FALSE	FALSE	TRUE	FALSE	FALSE	FALSE	FALSE	FALSE	FALSE	FALSE	FALSE	FALSE	FALSE	FALSE	FALSE	TRUE
AQUAeD_20230201_metagenomeAQUAeD96_1425_metabat.18.fa	0	0	0.375	0.153846	0.75	0.777778	0	0.0714286	0	0.857143	0.142857	0.5	0.727273	0	0	0.0909091	0	0	0	0	0	0.666667	0.666667	0	0	0	0	0	0	0	0	0.444444	FALSE	FALSE	FALSE	TRUE	FALSE	FALSE	FALSE	FALSE	FALSE	FALSE	TRUE	FALSE	FALSE	FALSE	FALSE	FALSE	TRUE
AQUAeD_20230201_metagenomeAQUAeD96_1425_metabat.23.fa	0	0	0.875	0.384615	0.75	1	0.4	0.0714286	0	0.857143	0.285714	0.8	0.727273	0	0	0.181818	0	0	0.75	0	0	0.666667	0.666667	0.666667	0	0.0666667	0.666667	0	0	0.875	0	0	FALSE	FALSE	TRUE	FALSE	FALSE	FALSE	FALSE	FALSE	FALSE	FALSE	TRUE	FALSE	FALSE	FALSE	FALSE	FALSE	TRUE
AQUAeD_20230201_metagenomeAQUAeD96_1425_metabat.31.fa	0	0.5	0.875	0.538462	0.5	0.777778	0.8	0.0714286	0.125	0.857143	0.714286	0.9	0.454545	0	0	0.833333	0	0	0.75	0	0	0.666667	0.666667	0	0	0	0	0	0	0.875	0	0.222222	FALSE	FALSE	TRUE	TRUE	FALSE	FALSE	FALSE	FALSE	FALSE	FALSE	FALSE	FALSE	FALSE	FALSE	FALSE	FALSE	FALSE
AQUAeD_20230201_metagenomeAQUAeD96_1425_metabat.35.fa	0	0	0.625	0.307692	0.75	0.666667	0.2	0.142857	0	0.857143	0.142857	0.7	0.636364	0	0	0.181818	0	0	0.5	0	0	0.666667	0.666667	0	0	0	0	0	0	0	0	0.333333	FALSE	FALSE	TRUE	TRUE	FALSE	FALSE	FALSE	FALSE	FALSE	FALSE	TRUE	FALSE	FALSE	FALSE	FALSE	FALSE	TRUE
AQUAeD_20230201_metagenomeAQUAeD96_1425_metabat.41.fa	0	0	0.75	0.384615	0.75	1	0.4	0	0.125	0.857143	0.285714	0.7	0.727273	0	0	0	0	0	0.75	0	0	0.666667	0.666667	0	0	0.0666667	0.666667	0	0	1	0	0.333333	FALSE	FALSE	TRUE	FALSE	FALSE	FALSE	FALSE	FALSE	FALSE	FALSE	TRUE	FALSE	FALSE	FALSE	FALSE	FALSE	TRUE
AQUAeD_20230201_metagenomeAQUAeD96_1425_metabat.42.fa	0	0	0.375	0.0769231	0.75	0.888889	0.2	0	0	0.714286	0.285714	0.4	0.454545	0	0	0.181818	0	0	0	0	0	0	0	0	0	0	0	0	0	0	0	0.444444	FALSE	FALSE	TRUE	FALSE	FALSE	FALSE	FALSE	FALSE	FALSE	FALSE	TRUE	FALSE	FALSE	FALSE	FALSE	FALSE	TRUE
AQUAeD_20230201_metagenomeAQUAeD96_1425_metabat.7.fa	0	0	0.875	0.461538	0.75	0.888889	0.6	0.0714286	0.125	1	0.285714	0.8	0.636364	0	0	0.461538	0	0	0.75	0	0	0.666667	0.666667	0	0	0	0	0	0	0.25	0	0	FALSE	FALSE	FALSE	FALSE	FALSE	FALSE	FALSE	FALSE	FALSE	FALSE	FALSE	FALSE	FALSE	FALSE	FALSE	FALSE	FALSE
AQUAeD_20230201_metagenomeAQUAeD96_1487_maxbin.049	0	0	0.25	0.153846	0	0	0	0.142857	0	0	0	0.2	0	0	0	0.25	0	0	0.25	0	0	0	0	0	0	0	0	0	0	0	0	0.222222	FALSE	FALSE	FALSE	FALSE	FALSE	FALSE	FALSE	FALSE	FALSE	FALSE	FALSE	FALSE	FALSE	FALSE	FALSE	FALSE	FALSE
AQUAeD_20230201_metagenomeAQUAeD96_1487_metabat.9.fa	0	0	0.375	0.307692	0	0.555556	0.2	0.357143	0.125	0.571429	0.142857	0.3	0.363636	0	0	0.181818	0	0	0	0	0	0	0	0	0	0.0666667	0	0	0	0	0	0.555556	FALSE	FALSE	FALSE	FALSE	FALSE	FALSE	FALSE	FALSE	FALSE	FALSE	FALSE	FALSE	FALSE	FALSE	FALSE	FALSE	FALSE
AQUAeD_20230201_metagenomeAQUAeD96_1496_maxbin.010	0	0	0.625	0.230769	0	0.666667	0.6	0.0714286	0.125	0.428571	0.285714	0.5	0.272727	0	0	0.642857	0	0	0.25	0	0	0	0	0	0	0.0666667	1	0	0	0.5	0	0	FALSE	FALSE	FALSE	FALSE	FALSE	FALSE	FALSE	FALSE	FALSE	FALSE	FALSE	FALSE	FALSE	FALSE	FALSE	FALSE	FALSE
AQUAeD_20230201_metagenomeAQUAeD96_1496_maxbin.041	0	0	0.25	0.0769231	0	0.222222	0	0.0714286	0	0.285714	0.142857	0.2	0.181818	0	0	0.0909091	0	0	0	0	0	0	0	0	0	0.133333	0	0	0	0	0	0.222222	FALSE	FALSE	FALSE	FALSE	FALSE	FALSE	FALSE	FALSE	FALSE	FALSE	FALSE	FALSE	FALSE	FALSE	FALSE	FALSE	FALSE
AQUAeD_20230201_metagenomeAQUAeD96_1496_maxbin.069	0.25	0	0.625	0.307692	0.25	0.444444	0.2	0	0	0.428571	0.142857	0.5	0.636364	0	0	0.666667	0	0	0.75	0	0	0	0	0	0	0.0666667	1	0	0	1	0	0	FALSE	FALSE	FALSE	FALSE	FALSE	FALSE	FALSE	FALSE	FALSE	FALSE	FALSE	FALSE	FALSE	FALSE	FALSE	FALSE	FALSE
AQUAeD_20230201_metagenomeAQUAeD96_1496_maxbin.077	0	0	0.125	0	0	0.222222	0.2	0	0	0.142857	0	0	0	0	0	0	0	0	0	0	0	0	0	0	0	0	0	0	0	0.375	0	0	FALSE	FALSE	FALSE	FALSE	FALSE	FALSE	FALSE	FALSE	FALSE	FALSE	FALSE	FALSE	FALSE	FALSE	FALSE	FALSE	FALSE
AQUAeD_20230201_metagenomeAQUAeD96_1496_maxbin.125	0	0	0.125	0	0.5	0	0	0	0	0.142857	0	0.1	0	0	0	0.25	0	0	0	0	0	0	0	0	0	0	1	0	0	0	0	0	FALSE	FALSE	FALSE	FALSE	FALSE	FALSE	FALSE	FALSE	FALSE	FALSE	FALSE	FALSE	FALSE	FALSE	FALSE	FALSE	FALSE
AQUAeD_20230201_metagenomeAQUAeD96_1496_metabat.30.fa	0	0	1	0.384615	0	0.444444	0.6	0.214286	0	0.571429	0.142857	0.9	0.363636	0	0	0.846154	0	0	0.75	0	0	0	0	0.666667	0	0.133333	0.666667	0	0	0.375	0	0	FALSE	FALSE	FALSE	FALSE	FALSE	FALSE	FALSE	FALSE	FALSE	FALSE	FALSE	FALSE	FALSE	FALSE	FALSE	FALSE	FALSE
AQUAeD_20230201_metagenomeAQUAeD96_1498_maxbin.019	0	0	0	0	0	0.111111	0	0	0.125	0	0	0	0.0909091	0	0	0	0	0	0	0	0	0	0	0	0	0	0	0	0	0	0	0.222222	FALSE	FALSE	FALSE	FALSE	FALSE	FALSE	FALSE	FALSE	FALSE	FALSE	FALSE	FALSE	FALSE	FALSE	FALSE	FALSE	FALSE
AQUAeD_20230201_metagenomeAQUAeD96_1509_maxbin.065	0	0	0.125	0.0769231	0	0	0	0	0	0	0	0.1	0	0	0	0	0	0	0	0	0	0	0	0	0	0	0	0	0	0	0	0	FALSE	FALSE	FALSE	FALSE	FALSE	FALSE	FALSE	FALSE	FALSE	FALSE	FALSE	FALSE	FALSE	FALSE	FALSE	FALSE	FALSE
AQUAeD_20230201_metagenomeAQUAeD96_1509_metabat.7.fa	0	0	0.125	0.153846	0.5	0.777778	0	0	0	0.857143	0.142857	0.3	0.727273	0	0	0.583333	0	0	0	0.1	0.333333	0.333333	0.333333	0	0	0	0	0	0	1	0	0	FALSE	FALSE	FALSE	FALSE	FALSE	FALSE	FALSE	FALSE	FALSE	FALSE	FALSE	FALSE	FALSE	FALSE	FALSE	FALSE	FALSE
AQUAeD_20230201_metagenomeAQUAeD96_1517_maxbin.066	0	0	0.25	0.153846	0	0.333333	0	0	0.125	0.285714	0	0.3	0.363636	0	0	0.0833333	0	0	0	0	0	0	0	0	0	0	0	0	0	0	0	0.333333	FALSE	FALSE	FALSE	FALSE	FALSE	FALSE	FALSE	FALSE	FALSE	FALSE	FALSE	FALSE	FALSE	FALSE	FALSE	FALSE	FALSE
AQUAeD_20230201_metagenomeAQUAeD96_1517_maxbin.102	0.25	0	0.625	0.153846	0.25	0.333333	0.6	0.142857	0	0.428571	0.428571	0.3	0.545455	0	0	0.230769	0	0	0	0	0	0	0	0.666667	0	0.133333	0.333333	0	0	0.125	0	0	FALSE	FALSE	FALSE	FALSE	FALSE	FALSE	FALSE	FALSE	FALSE	FALSE	FALSE	FALSE	FALSE	FALSE	FALSE	FALSE	FALSE
AQUAeD_20230201_metagenomeAQUAeD96_1204_metabat.33.fa	0	0	1	0.538462	0	0.777778	1	0.0714286	0.125	0.428571	0.571429	0.9	0.818182	0	0	1	0	0	1	0.3	1	0	0	1	0	0.2	1	0	0	1	0	0	FALSE	FALSE	FALSE	FALSE	FALSE	FALSE	FALSE	FALSE	FALSE	FALSE	FALSE	FALSE	FALSE	FALSE	FALSE	FALSE	FALSE
AQUAeD_20230201_metagenomeAQUAeD96_1214_maxbin.007	0	0	0.75	0.384615	1	0.666667	0.8	0.0714286	0	0.857143	0.142857	0.5	0.818182	0	0	0.416667	0	0	0.75	0.1	0.333333	0	0	1	0	0.2	0.666667	0	0	0.625	0	0	FALSE	FALSE	FALSE	TRUE	FALSE	FALSE	FALSE	FALSE	FALSE	FALSE	TRUE	FALSE	FALSE	FALSE	FALSE	FALSE	FALSE
AQUAeD_20230201_metagenomeAQUAeD96_1214_maxbin.038	0	0.5	0.125	0.0769231	0	0.111111	0	0.0714286	0.25	0.285714	0.428571	0.1	0.181818	0	0	0.5	0	0	0	0	0	0	0	0	0	0	0	0	0	0	0	0	FALSE	FALSE	FALSE	FALSE	FALSE	FALSE	FALSE	FALSE	FALSE	FALSE	FALSE	FALSE	FALSE	FALSE	FALSE	FALSE	FALSE
AQUAeD_20230201_metagenomeAQUAeD96_1214_maxbin.112	0	0	0	0	0	0	0	0	0	0	0	0	0	0	0	0.0833333	0	0	0	0	0	0	0	0	0	0	0	0	0	0	0	0	FALSE	FALSE	FALSE	FALSE	FALSE	FALSE	FALSE	FALSE	FALSE	FALSE	FALSE	FALSE	FALSE	FALSE	FALSE	FALSE	FALSE
AQUAeD_20230201_metagenomeAQUAeD96_1217_maxbin.030	0	0	0.125	0	0.5	0.444444	0	0	0.25	0.571429	0	0	0.363636	0	0	0	0	0	0	0	0	0	0	0.333333	0	0	0.5	0	0	0.75	0	0	FALSE	FALSE	FALSE	FALSE	FALSE	FALSE	FALSE	FALSE	FALSE	FALSE	FALSE	FALSE	FALSE	FALSE	FALSE	FALSE	FALSE
AQUAeD_20230201_metagenomeAQUAeD96_1217_maxbin.031	0	0	0.125	0	0	0.111111	0	0.0714286	0.125	0	0	0.1	0	0	0	0.272727	0	0	0	0	0.333333	0	0	0	0	0	0	0	0	0	0	0	FALSE	FALSE	FALSE	FALSE	FALSE	FALSE	FALSE	FALSE	FALSE	FALSE	FALSE	FALSE	FALSE	FALSE	FALSE	FALSE	FALSE
AQUAeD_20230201_metagenomeAQUAeD96_1217_metabat.2.fa	0.5	0	0.875	0.384615	0.5	0.888889	0.4	0.142857	0.375	1	0.428571	0.7	0.727273	0	0.142857	0.714286	0	0	1	0.3	1	0.666667	0.666667	0.666667	0	0.133333	1	0	0	1	0	0	FALSE	FALSE	FALSE	FALSE	FALSE	FALSE	FALSE	FALSE	FALSE	FALSE	FALSE	FALSE	FALSE	FALSE	FALSE	FALSE	FALSE
AQUAeD_20230201_metagenomeAQUAeD96_1217_metabat.6.fa	0	0	0.5	0.307692	0	0.777778	0.2	0	0	0.428571	0	0.4	0.454545	0	0	0.545455	0	0	0.5	0.3	1	0	0	0	0	0.2	1	0	0	1	0	0	FALSE	FALSE	FALSE	FALSE	FALSE	FALSE	FALSE	FALSE	FALSE	FALSE	FALSE	FALSE	FALSE	FALSE	FALSE	FALSE	FALSE
AQUAeD_20230201_metagenomeAQUAeD96_1217_metabat.7.fa	0	0	0.75	0.384615	0.5	0.888889	0.4	0.142857	0.125	0.857143	0.285714	0.7	0.818182	0	0	0.0909091	0	0	0.75	0.1	0.333333	0	0	1	0	0.2	0.666667	0	0.0666667	1	0	0	FALSE	FALSE	TRUE	TRUE	FALSE	FALSE	FALSE	FALSE	FALSE	FALSE	TRUE	FALSE	FALSE	FALSE	FALSE	FALSE	FALSE
AQUAeD_20230201_metagenomeAQUAeD96_1229_maxbin.003	0.25	0	0.75	0.538462	0.5	0.888889	0.4	0.0714286	0	0.714286	0.142857	0.7	0.545455	0	0	0.928571	0	0	1	0.2	0.666667	0	0	1	0	0.2	0.666667	0	0	0.875	0	0.222222	FALSE	FALSE	FALSE	FALSE	FALSE	FALSE	FALSE	FALSE	FALSE	FALSE	TRUE	FALSE	FALSE	FALSE	FALSE	FALSE	FALSE
AQUAeD_20230201_metagenomeAQUAeD96_1229_maxbin.005	0	0	0.75	0.384615	0	0.555556	0.2	0.0714286	0	0.285714	0.142857	0.5	0.363636	0	0	0.928571	0	0	0.75	0.3	1	0	0	0.75	0	0.2	1	0	0	0.5	0	0	FALSE	FALSE	FALSE	FALSE	FALSE	FALSE	FALSE	FALSE	FALSE	FALSE	FALSE	FALSE	FALSE	FALSE	FALSE	FALSE	FALSE
AQUAeD_20230201_metagenomeAQUAeD96_1229_maxbin.008	0	0.5	0.625	0.230769	0.25	0.666667	0.6	0.0714286	0.125	1	0.571429	0.6	0.636364	0	0	0.0909091	0	0	0.5	0	0	0.666667	0.666667	0	0	0	0	0	0	0.5	0	0	FALSE	FALSE	FALSE	FALSE	FALSE	FALSE	FALSE	FALSE	FALSE	FALSE	FALSE	FALSE	FALSE	FALSE	FALSE	FALSE	FALSE
AQUAeD_20230201_metagenomeAQUAeD96_1229_maxbin.009	0	0	0.375	0.153846	0	0.555556	0	0	0	0.285714	0.142857	0.2	0.272727	0	0	0.416667	0	0	0.5	0.3	1	0	0	0	0	0.133333	0.666667	0	0	0.375	0	0.222222	FALSE	FALSE	FALSE	FALSE	FALSE	FALSE	FALSE	FALSE	FALSE	FALSE	FALSE	FALSE	FALSE	FALSE	FALSE	FALSE	FALSE
AQUAeD_20230201_metagenomeAQUAeD96_1229_metabat.11.fa	0.25	0	0.875	0.538462	0.5	0.888889	0.6	0.0714286	0.125	0.857143	0.285714	0.8	0.818182	0	0	0.928571	0	0	1	0.3	1	0	0	1	0	0.2	1	0	0	1	0	0.222222	FALSE	FALSE	FALSE	FALSE	FALSE	FALSE	FALSE	FALSE	FALSE	FALSE	FALSE	FALSE	FALSE	FALSE	FALSE	FALSE	FALSE
AQUAeD_20230201_metagenomeAQUAeD96_1229_metabat.12.fa	0	0	0.75	0.461538	0.5	0.888889	0.8	0.0714286	0	0.857143	0.285714	0.7	0.818182	0	0	0.785714	0	0	1	0.3	1	0	0	1	0	0.2	1	0	0	1	0	0.222222	FALSE	FALSE	FALSE	FALSE	FALSE	FALSE	FALSE	FALSE	FALSE	FALSE	FALSE	FALSE	FALSE	FALSE	FALSE	FALSE	FALSE
AQUAeD_20230201_metagenomeAQUAeD96_1229_metabat.2.fa	0	0	1	0.615385	1	0.888889	1	0.0714286	0.125	0.714286	0.428571	0.9	0.909091	0	0	1	1	0	1	0.3	1	0	0	1	0	0.2	1	0	0	1	0	0	FALSE	FALSE	TRUE	TRUE	FALSE	FALSE	FALSE	FALSE	FALSE	FALSE	TRUE	FALSE	FALSE	FALSE	FALSE	FALSE	TRUE
AQUAeD_20230201_metagenomeAQUAeD96_1229_metabat.20.fa	0	0	0.75	0.461538	1	0.666667	0.8	0.0714286	0	1	0.428571	0.7	0.727273	0	0	0.454545	1	0	1	0.3	1	0.666667	0.666667	1	0	0.2	1	0	0	0.5	0	0	FALSE	FALSE	TRUE	TRUE	FALSE	FALSE	FALSE	FALSE	FALSE	FALSE	TRUE	FALSE	FALSE	FALSE	FALSE	FALSE	TRUE
AQUAeD_20230201_metagenomeAQUAeD96_1229_metabat.29.fa	0	0.5	0.75	0.307692	0.75	0.888889	0.4	0.0714286	0.25	0.857143	0.285714	0.6	0.727273	0	0	0.461538	0	0	0.5	0	0	0	0	0	0	0	0	0	0	1	0	0	FALSE	FALSE	FALSE	FALSE	FALSE	FALSE	FALSE	FALSE	FALSE	FALSE	FALSE	FALSE	FALSE	FALSE	FALSE	FALSE	FALSE
AQUAeD_20230201_metagenomeAQUAeD96_1229_metabat.5.fa	0	0	0.5	0.384615	0	0.888889	0.6	0.214286	0.5	0.714286	0.285714	0.5	0.636364	0	0	0	0	0	0.75	0	0	0.666667	0.666667	0	0	0	0	0	0	0.875	0	0	FALSE	FALSE	FALSE	FALSE	FALSE	FALSE	FALSE	FALSE	FALSE	FALSE	FALSE	FALSE	FALSE	FALSE	FALSE	FALSE	FALSE
AQUAeD_20230201_metagenomeAQUAeD96_1234_maxbin.016	0	0	0.375	0.230769	0	0.555556	0.2	0.0714286	0	0.571429	0.142857	0.4	0.454545	0	0	0.857143	0	0	0.75	0	0	0	0	0.333333	0	0.0666667	0	0	0	0.25	0	0	FALSE	FALSE	FALSE	FALSE	FALSE	FALSE	FALSE	FALSE	FALSE	FALSE	FALSE	FALSE	FALSE	FALSE	FALSE	FALSE	FALSE
AQUAeD_20230201_metagenomeAQUAeD96_1234_metabat.15.fa	0	0	0.875	0.461538	0	0.444444	0.6	0	0	0.571429	0.142857	0.8	0.727273	0	0	0.571429	0	0	0.5	0.3	1	0	0	0.666667	0	0.0666667	0.5	0	0	0.875	0	0	FALSE	FALSE	FALSE	FALSE	FALSE	FALSE	FALSE	FALSE	FALSE	FALSE	FALSE	FALSE	FALSE	FALSE	FALSE	FALSE	FALSE
AQUAeD_20230201_metagenomeAQUAeD96_1234_metabat.2.fa	0	0	1	0.384615	0.75	0.888889	0.6	0.214286	0.25	0.857143	0.142857	0.9	0.454545	0	0	0.857143	0	0	0.25	0	0.333333	0.333333	0.333333	0	0	0.133333	1	0	0	1	0	0	FALSE	FALSE	TRUE	FALSE	FALSE	FALSE	FALSE	FALSE	FALSE	FALSE	FALSE	FALSE	FALSE	FALSE	FALSE	FALSE	FALSE
AQUAeD_20230201_metagenomeAQUAeD96_1262_maxbin.008	0	0	0.25	0	0	0	0.2	0	0.125	0	0	0.2	0	0	0	0.181818	0.25	0	0	0	0	0	0	0.75	0	0.2	0.333333	0	0	0.375	0	0	FALSE	FALSE	FALSE	FALSE	FALSE	FALSE	FALSE	FALSE	FALSE	FALSE	FALSE	FALSE	FALSE	FALSE	FALSE	FALSE	FALSE
AQUAeD_20230201_metagenomeAQUAeD96_1264_metabat.1.fa	0	0	0.625	0.230769	0	0.666667	0.6	0.142857	0.125	0.571429	0	0.6	0.181818	0	0	0.846154	1	0	0.5	0	0	0	0	0	0	0.133333	0.666667	0	0	1	0	0	FALSE	FALSE	FALSE	FALSE	FALSE	FALSE	FALSE	FALSE	FALSE	FALSE	FALSE	FALSE	FALSE	FALSE	FALSE	FALSE	FALSE
AQUAeD_20230201_metagenomeAQUAeD96_1271_maxbin.0001.out.0002	0	0	0.875	0.307692	0.75	0.555556	0.4	0.214286	0.25	0.857143	0.142857	0.7	0.272727	0	0	0.769231	1	0	0.75	0	0	0	0	0	0	0.0666667	0	0	0	1	0	0.111111	FALSE	FALSE	FALSE	FALSE	FALSE	FALSE	FALSE	FALSE	FALSE	FALSE	FALSE	FALSE	FALSE	FALSE	FALSE	FALSE	FALSE
AQUAeD_20230201_metagenomeAQUAeD96_1271_maxbin.0002.out.0002	0	0	0.625	0.307692	0.5	0.666667	0.2	0.214286	0.25	0.857143	0.142857	0.6	0.636364	0	0	0.785714	0	0	0.75	0	0	0	0	0	0	0.133333	1	0	0	0.875	0	0	FALSE	FALSE	FALSE	FALSE	FALSE	FALSE	FALSE	FALSE	FALSE	FALSE	FALSE	FALSE	FALSE	TRUE	FALSE	FALSE	FALSE
AQUAeD_20230201_metagenomeAQUAeD96_1271_maxbin.0014.out.0002	0	0	0.5	0.307692	0	0.555556	0.4	0.142857	0.125	0.571429	0	0.6	0.363636	0	0	0.214286	0	0	0.25	0	0	0	0	0	0	0	0	0	0	0	0	0	FALSE	FALSE	FALSE	FALSE	FALSE	FALSE	FALSE	FALSE	FALSE	FALSE	FALSE	FALSE	FALSE	FALSE	FALSE	FALSE	FALSE
AQUAeD_20230201_metagenomeAQUAeD96_1271_maxbin.0053	0	0	0.125	0	0	0	0.2	0	0	0	0	0	0	0	0	0	0	0	0	0	0	0	0	0	0	0	0	0	0	0	0	0	FALSE	FALSE	FALSE	FALSE	FALSE	FALSE	FALSE	FALSE	FALSE	FALSE	FALSE	FALSE	FALSE	FALSE	FALSE	FALSE	FALSE
AQUAeD_20230201_metagenomeAQUAeD96_1271_metabat.32.fa	0	0	0.5	0.230769	1	0.444444	0.4	0.0714286	0.125	0.571429	0.285714	0.5	0.272727	0	0	0.272727	0	0	0	0	0	0	0	0	0	0	0	0	0	0.625	0	0.222222	FALSE	FALSE	FALSE	FALSE	FALSE	FALSE	FALSE	FALSE	FALSE	FALSE	FALSE	FALSE	FALSE	TRUE	FALSE	FALSE	FALSE
AQUAeD_20230201_metagenomeAQUAeD96_1271_metabat.45.fa	0	0	0.375	0.461538	0	0.777778	0.2	0.214286	0	0.571429	0.285714	0.5	0.727273	0	0	0.0909091	0.75	0	1	0.3	1	0.333333	0.333333	0.75	0	0.133333	0.666667	0	0	0.75	0	0.222222	FALSE	FALSE	FALSE	FALSE	FALSE	FALSE	FALSE	FALSE	FALSE	FALSE	FALSE	FALSE	FALSE	FALSE	FALSE	FALSE	FALSE
AQUAeD_20230201_metagenomeAQUAeD96_1275_maxbin.031	0	0	0.625	0.307692	0.25	0.444444	0.2	0	0.125	0.428571	0.142857	0.5	0.636364	0	0	0.538462	0	0	0.25	0.3	1	0.333333	0.333333	0	0	0.0666667	0	0	0	0.25	0	0	FALSE	FALSE	FALSE	FALSE	FALSE	FALSE	FALSE	FALSE	FALSE	FALSE	FALSE	FALSE	FALSE	FALSE	FALSE	FALSE	FALSE
AQUAeD_20230201_metagenomeAQUAeD96_1275_metabat.19.fa	0	0	0.625	0.461538	0.5	0.777778	0.4	0.0714286	0	0.857143	0.285714	0.5	0.363636	0	0	0.769231	0	0	1	0.3	1	0	0	0.75	0	0.133333	0.333333	0	0	1	0	0	FALSE	FALSE	FALSE	FALSE	FALSE	FALSE	FALSE	FALSE	FALSE	FALSE	FALSE	FALSE	FALSE	FALSE	FALSE	FALSE	FALSE
AQUAeD_20230201_metagenomeAQUAeD96_1275_metabat.22.fa	0	0.5	0.875	0.384615	0.25	0.777778	0.6	0.142857	0.25	0.714286	0.428571	0.8	0.636364	0	0	0.545455	0	0	0.5	0	0.333333	0.666667	0.666667	0	0	0	0	0	0	0.625	0	0	FALSE	FALSE	FALSE	FALSE	FALSE	FALSE	FALSE	FALSE	FALSE	FALSE	FALSE	FALSE	FALSE	FALSE	FALSE	FALSE	FALSE
AQUAeD_20230201_metagenomeAQUAeD96_1027_metabat.40.fa	0	0	0.75	0.461538	0	0.777778	0.4	0.214286	0.125	0.571429	0.285714	0.7	0.636364	0	0	0.75	1	0	1	0.3	1	0	0	1	0	0.2	0.666667	0	0	0.875	0	0	FALSE	FALSE	FALSE	FALSE	FALSE	FALSE	FALSE	FALSE	FALSE	FALSE	FALSE	FALSE	FALSE	FALSE	FALSE	FALSE	FALSE
AQUAeD_20230201_metagenomeAQUAeD96_1027_metabat.44.fa	0	0	1	0.615385	0.75	0.888889	1	0.214286	0.25	0.857143	0.428571	0.8	0.636364	0	0	1	0	0	1	0.3	1	0	0	0.75	0	0.2	1	0	0	0.875	0	0.222222	FALSE	FALSE	FALSE	FALSE	FALSE	FALSE	FALSE	FALSE	FALSE	FALSE	FALSE	FALSE	FALSE	FALSE	FALSE	FALSE	FALSE
AQUAeD_20230201_metagenomeAQUAeD96_1027_metabat.49.fa	0.25	0	0.5	0.307692	0	0.777778	0	0.0714286	0	0.428571	0.285714	0.4	0.545455	0	0	0.636364	0	0	0.5	0.3	1	0	0	0	0	0.2	0.666667	0	0	0.125	0	0	FALSE	FALSE	FALSE	FALSE	FALSE	FALSE	FALSE	FALSE	FALSE	FALSE	FALSE	FALSE	FALSE	FALSE	FALSE	FALSE	FALSE
AQUAeD_20230201_metagenomeAQUAeD96_1027_metabat.54.fa	0	0	0.875	0.461538	0	0.777778	0.6	0.214286	0.125	0.428571	0.285714	0.7	0.545455	0	0	1	1	0	1	0.3	1	0	0	0.75	0	0.133333	0.5	0	0	1	0	0.222222	FALSE	FALSE	FALSE	TRUE	FALSE	FALSE	FALSE	FALSE	FALSE	FALSE	FALSE	FALSE	FALSE	FALSE	FALSE	FALSE	FALSE
AQUAeD_20230201_metagenomeAQUAeD96_1049_maxbin.006	0	0	0.125	0.0769231	0	0.111111	0	0.0714286	0	0.142857	0	0.1	0.272727	0	0	0.181818	0	0	0	0	0	0	0	0	0	0	0	0	0.0666667	0.125	0	0.333333	FALSE	FALSE	FALSE	FALSE	FALSE	FALSE	FALSE	FALSE	FALSE	FALSE	FALSE	FALSE	FALSE	FALSE	FALSE	FALSE	FALSE
AQUAeD_20230201_metagenomeAQUAeD96_1053_maxbin.001	0	0.5	0.125	0.0769231	0	0.111111	0.2	0.142857	0.25	0.142857	0.714286	0.3	0.181818	0	0	0.833333	0	0	0	0	0.333333	0.666667	0.666667	0	0	0	0	0	0	1	0	0	FALSE	FALSE	FALSE	FALSE	FALSE	FALSE	FALSE	FALSE	FALSE	FALSE	FALSE	FALSE	FALSE	FALSE	FALSE	FALSE	FALSE
AQUAeD_20230201_metagenomeAQUAeD96_1053_maxbin.061	0	0	0.25	0	0.25	0.222222	0	0	0	0.571429	0.142857	0.1	0.181818	0	0	0	0	0	0	0	0	0	0	0	0	0	0	0	0	0	0	0	FALSE	FALSE	FALSE	FALSE	FALSE	FALSE	FALSE	FALSE	FALSE	FALSE	FALSE	FALSE	FALSE	FALSE	FALSE	FALSE	FALSE
AQUAeD_20230201_metagenomeAQUAeD96_1077_metabat.9.fa	0	0.5	0.75	0.538462	0.5	0.666667	0.4	0.214286	0.375	1	0.428571	0.7	0.636364	0	0	0.857143	0	0	0.5	0	0	0	0	0	0	0	0	0	0	0.75	0	0	FALSE	FALSE	FALSE	FALSE	FALSE	FALSE	FALSE	FALSE	FALSE	FALSE	FALSE	FALSE	FALSE	FALSE	FALSE	FALSE	FALSE
AQUAeD_20230201_metagenomeAQUAeD96_1084_maxbin.001	0	0	1	0.461538	1	1	0.8	0.0714286	0	1	0.285714	0.7	0.818182	0	0	1	1	0	1	0	0	1	1	0	0	0.0666667	0	1	0	1	0	0	FALSE	FALSE	FALSE	FALSE	FALSE	FALSE	FALSE	FALSE	FALSE	FALSE	FALSE	FALSE	FALSE	FALSE	FALSE	FALSE	FALSE
AQUAeD_20230201_metagenomeAQUAeD96_1102_metabat.1.fa	0.5	0	0.75	0.384615	0	0.666667	0.8	0.0714286	0	0.428571	0.428571	0.5	0.454545	0	0	0.615385	0.5	0	1	0.3	1	0.333333	0.333333	1	0	0.133333	0	0	0	0.625	0	0	FALSE	FALSE	FALSE	FALSE	FALSE	FALSE	FALSE	FALSE	FALSE	FALSE	FALSE	FALSE	FALSE	FALSE	FALSE	FALSE	FALSE
AQUAeD_20230201_metagenomeAQUAeD96_1105_maxbin.065	0	0	0.125	0	0	0.111111	0	0	0	0.142857	0	0.1	0.272727	0	0	0.0833333	0	0	0	0	0	0	0	0	0	0	0	0	0	0	0	0	FALSE	FALSE	FALSE	FALSE	FALSE	FALSE	FALSE	FALSE	FALSE	FALSE	FALSE	FALSE	FALSE	FALSE	FALSE	FALSE	FALSE
AQUAeD_20230201_metagenomeAQUAeD96_1105_maxbin.109	0	0	0	0.0769231	0	0	0	0	0	0	0	0.1	0	0	0	0	0	0	0	0	0	0	0	0	0	0	0	0	0	0.125	0	0	FALSE	FALSE	FALSE	FALSE	FALSE	FALSE	FALSE	FALSE	FALSE	FALSE	FALSE	FALSE	FALSE	FALSE	FALSE	FALSE	FALSE
AQUAeD_20230201_metagenomeAQUAeD96_1105_metabat.11.fa	0.5	0	0.75	0.307692	0.25	0.888889	0.8	0.0714286	0.125	0.857143	0.428571	0.6	0.909091	0	0	0	1	0	1	0.3	1	0.333333	0.333333	0.333333	0	0.2	0.666667	0	0	0.375	0	0	FALSE	FALSE	FALSE	FALSE	FALSE	FALSE	FALSE	FALSE	FALSE	FALSE	FALSE	FALSE	FALSE	FALSE	FALSE	FALSE	FALSE
AQUAeD_20230201_metagenomeAQUAeD96_1105_metabat.15.fa	0	0	0.25	0.307692	0	0.333333	0	0.357143	0.125	0.428571	0.142857	0.3	0.363636	0	0	0	0	0	0	0	0	0	0	0	0	0.0666667	0	0	0	0	0	0.666667	FALSE	FALSE	FALSE	FALSE	FALSE	FALSE	FALSE	FALSE	FALSE	FALSE	FALSE	FALSE	FALSE	FALSE	FALSE	FALSE	FALSE
AQUAeD_20230201_metagenomeAQUAeD96_1105_metabat.17.fa	0	0	0.875	0.461538	0	0.666667	1	0.0714286	0	0.285714	0.428571	0.7	0.545455	0	0	0.928571	1	0	0.5	0.3	1	0	0	0	0	0.133333	0.5	0	0	0.75	0	0	FALSE	FALSE	FALSE	FALSE	FALSE	FALSE	FALSE	FALSE	FALSE	FALSE	FALSE	FALSE	FALSE	FALSE	FALSE	FALSE	FALSE
AQUAeD_20230201_metagenomeAQUAeD96_1138_maxbin.032	0	0	0.5	0.307692	0.5	0.555556	0.2	0	0	0.571429	0.142857	0.5	0.363636	0	0	0.538462	0	0	0.25	0	0	0	0	0.666667	0	0.0666667	0.333333	0	0	0.25	0	0	FALSE	FALSE	TRUE	FALSE	FALSE	FALSE	FALSE	FALSE	FALSE	FALSE	FALSE	FALSE	FALSE	FALSE	FALSE	FALSE	FALSE
AQUAeD_20230201_metagenomeAQUAeD96_1138_maxbin.035	0	0	0	0	0	0.555556	0	0	0	0	0	0	0.272727	0	0	0	0	0	0	0	0	0	0	0	0	0	0	0	0	0.5	0	0	FALSE	FALSE	FALSE	FALSE	FALSE	FALSE	FALSE	FALSE	FALSE	FALSE	FALSE	FALSE	FALSE	FALSE	FALSE	FALSE	FALSE
AQUAeD_20230201_metagenomeAQUAeD96_1138_maxbin.049	0	0	0.25	0	0.25	0.111111	0.6	0	0	0.428571	0	0	0.181818	0	0	0	0	0	0	0.2	0.666667	0.666667	0.666667	0	0	0	0	0	0	0.25	0	0	FALSE	FALSE	FALSE	FALSE	FALSE	FALSE	FALSE	FALSE	FALSE	FALSE	FALSE	FALSE	FALSE	FALSE	FALSE	FALSE	FALSE
AQUAeD_20230201_metagenomeAQUAeD96_1138_metabat.17.fa	0	0	1	0.538462	0	0.777778	1	0.0714286	0.125	0.428571	0	0.9	0.727273	0	0	0.538462	0	0	0.5	0	0	0	0	0.75	0	0.2	1	0	0	0.25	0	0	FALSE	FALSE	FALSE	FALSE	FALSE	FALSE	FALSE	FALSE	FALSE	FALSE	FALSE	FALSE	FALSE	FALSE	FALSE	FALSE	TRUE
AQUAeD_20230201_metagenomeAQUAeD96_1138_metabat.30.fa	0	0	0.75	0.538462	0.25	0.888889	0.4	0.0714286	0	0.571429	0.285714	0.7	0.636364	0	0	0.5	0	0	0.75	0.3	1	0	0	0.666667	0	0.133333	0.666667	0	0	0.875	0	0	FALSE	FALSE	FALSE	FALSE	FALSE	FALSE	FALSE	FALSE	FALSE	FALSE	FALSE	FALSE	FALSE	FALSE	FALSE	FALSE	FALSE
AQUAeD_20230201_metagenomeAQUAeD96_1138_metabat.34.fa	0	0	1	0.461538	0.75	0.666667	1	0.214286	0.125	0.857143	0.285714	0.9	0.454545	0	0	0.928571	0	0	0.75	0	0	0	0	0	0	0.133333	0	0	0	0.875	0	0	FALSE	FALSE	FALSE	FALSE	FALSE	FALSE	FALSE	FALSE	FALSE	FALSE	FALSE	FALSE	FALSE	FALSE	FALSE	FALSE	FALSE
AQUAeD_20230201_metagenomeAQUAeD96_1176_maxbin.029	0	0	0.125	0	0	0	0	0	0	0	0	0	0	0	0	0	0	0	0	0	0	0	0	0	0	0	0	0	0	0	0	0	FALSE	FALSE	FALSE	FALSE	FALSE	FALSE	FALSE	FALSE	FALSE	FALSE	FALSE	FALSE	FALSE	FALSE	FALSE	FALSE	FALSE
AQUAeD_20230201_metagenomeAQUAeD96_1185_metabat.21.fa	0	0	0.625	0.384615	0	0.555556	0.4	0	0	0.714286	0.285714	0.7	0.727273	0	0	0.538462	0	0	0.25	0.3	1	0	0	0	0	0.0666667	0.5	0	0	0.625	0	0	FALSE	FALSE	FALSE	FALSE	FALSE	FALSE	FALSE	FALSE	FALSE	FALSE	FALSE	FALSE	FALSE	FALSE	FALSE	FALSE	FALSE
AQUAeD_20230201_metagenomeAQUAeD96_1185_metabat.39.fa	0	0	0.75	0.461538	0.25	0.555556	0.4	0.142857	0.125	0.857143	0.285714	0.7	0.636364	0	0	0	0.25	0	1	0.2	0.666667	0	0	0.75	0	0.133333	0.333333	0	0	0.125	0	0.222222	FALSE	FALSE	FALSE	FALSE	FALSE	FALSE	FALSE	FALSE	FALSE	FALSE	FALSE	FALSE	FALSE	FALSE	FALSE	FALSE	FALSE
AQUAeD_20230201_metagenomeAQUAeD96_1204_maxbin.008	0	0	0.5	0.461538	1	0.777778	0.6	0.142857	0.25	0.714286	0.428571	0.5	0.636364	0	0	0.461538	0	0	0.25	0.3	1	0	0	1	0	0.2	1	0	0	1	0	0	FALSE	FALSE	FALSE	TRUE	FALSE	FALSE	FALSE	FALSE	FALSE	FALSE	FALSE	FALSE	FALSE	FALSE	FALSE	FALSE	FALSE
AQUAeD_20230201_metagenomeAQUAeD96_1204_maxbin.009	0	0	0.75	0.307692	1	0.666667	0.2	0.0714286	0	0.571429	0.142857	0.7	0.454545	0	0	1	0	0	1	0.111111	0.5	0	0	1	0	0	0	0	0	0	0	0	FALSE	FALSE	FALSE	FALSE	FALSE	FALSE	FALSE	FALSE	FALSE	FALSE	FALSE	FALSE	FALSE	FALSE	FALSE	FALSE	TRUE
AQUAeD_20230201_metagenomeAQUAeD96_1204_maxbin.021	0	0	0.25	0.230769	0	0.555556	0.4	0.0714286	0	0.571429	0.142857	0.4	0.727273	0	0	0	0	0	0	0.111111	0	0	0	0	0	0.133333	0	0	0	0.25	0.384615	0	FALSE	FALSE	TRUE	FALSE	FALSE	FALSE	FALSE	FALSE	FALSE	FALSE	TRUE	FALSE	FALSE	FALSE	FALSE	FALSE	FALSE
AQUAeD_20230201_metagenomeAQUAeD96_1204_maxbin.022	0	0	0.75	0.384615	0.5	0.666667	0.2	0.214286	0.25	0.714286	0.142857	0.6	0.454545	0	0	0.923077	0	0	0.5	0	0.333333	0.666667	0.666667	0	0	0.133333	0	0	0	1	0	0	FALSE	FALSE	FALSE	FALSE	FALSE	FALSE	FALSE	FALSE	FALSE	FALSE	FALSE	FALSE	FALSE	FALSE	FALSE	FALSE	FALSE
AQUAeD_20230201_metagenomeAQUAeD96_1204_maxbin.045	0.25	0	0.25	0.307692	0	0.222222	0.2	0.0714286	0	0.142857	0	0.4	0.363636	0	0	0.230769	0.75	0	0.75	0	0	0	0	0	0	0.0666667	0	0	0	0.375	0	0	FALSE	FALSE	FALSE	FALSE	FALSE	FALSE	FALSE	FALSE	FALSE	FALSE	FALSE	FALSE	FALSE	FALSE	FALSE	FALSE	FALSE
AQUAeD_20230201_metagenomeAQUAeD96_1204_maxbin.083	0	0	0.125	0	0	0	0	0	0	0.142857	0	0.1	0.0909091	0	0	0.416667	0	0	0	0.3	1	0	0	0.666667	0	0.0666667	0	0	0	0.25	0	0	FALSE	FALSE	FALSE	FALSE	FALSE	FALSE	FALSE	FALSE	FALSE	FALSE	FALSE	FALSE	FALSE	FALSE	FALSE	FALSE	FALSE
AQUAeD_20230201_metagenomeAQUAeD96_1204_metabat.17.fa	0	0	0.75	0.461538	0.25	0.666667	0.6	0.142857	0	0.714286	0.285714	0.6	0.636364	0	0.142857	0.928571	0	0	0.75	0.3	1	0	0	1	0	0.2	1	0	0.0666667	0.625	0	0.222222	FALSE	FALSE	FALSE	FALSE	FALSE	FALSE	FALSE	FALSE	FALSE	FALSE	FALSE	FALSE	FALSE	FALSE	FALSE	FALSE	FALSE
AQUAeD_20230201_metagenomeAQUAeD96_1204_metabat.2.fa	0	0	0.5	0.153846	0.5	0.666667	0	0	0	0.714286	0	0.3	0.363636	0	0	0	0	0	0.5	0	0	0	0	0	0	0	0	0	0	0	0	0.222222	FALSE	FALSE	FALSE	FALSE	FALSE	FALSE	FALSE	FALSE	FALSE	FALSE	FALSE	FALSE	FALSE	FALSE	FALSE	FALSE	FALSE
AQUAeD_20230201_metagenomeAQUAeD96_1204_metabat.27.fa	0.75	0	1	0.384615	0	0.555556	0.8	0.142857	0	0.857143	0.428571	0.8	0.909091	0	0.142857	1	0.5	0	1	0.3	1	0	0	1	0	0.2	1	0	0.0666667	0.75	0	0	FALSE	FALSE	FALSE	FALSE	FALSE	FALSE	FALSE	FALSE	FALSE	FALSE	FALSE	FALSE	FALSE	FALSE	FALSE	FALSE	FALSE
AQUAeD_20230201_metagenomeAQUAeD96_1204_metabat.9.fa	0	0	0.625	0.153846	0.25	1	0.8	0.214286	0.125	1	0.285714	0.7	0.636364	0	0	0.857143	0	0	0	0	0.333333	0	0	0	0	0.133333	1	0	0	0.875	0	0	FALSE	FALSE	FALSE	FALSE	FALSE	FALSE	FALSE	FALSE	FALSE	FALSE	FALSE	FALSE	FALSE	FALSE	FALSE	FALSE	FALSE
AQUAeD_20230201_metagenomeAQUAeD96_1004_maxbin.016	0.5	0	0.75	0.230769	0	0.444444	0.4	0.142857	0	0.142857	0.142857	0.5	0.181818	0	0.0714286	0	0	0	0.75	0	0	0	0	0	0	0.0666667	0.666667	0	0.0666667	0.125	0	0	FALSE	FALSE	FALSE	FALSE	FALSE	FALSE	FALSE	FALSE	FALSE	FALSE	FALSE	FALSE	FALSE	FALSE	FALSE	FALSE	FALSE
AQUAeD_20230201_metagenomeAQUAeD96_1004_maxbin.028	0	0	0.375	0.153846	0	0.111111	0.2	0	0	0	0	0.3	0.181818	0	0	0.181818	0	0	0	0	0	0	0	0	0	0	0	0	0	0	0	0.333333	FALSE	FALSE	FALSE	FALSE	FALSE	FALSE	FALSE	FALSE	FALSE	FALSE	FALSE	FALSE	FALSE	FALSE	FALSE	FALSE	FALSE
AQUAeD_20230201_metagenomeAQUAeD96_1004_maxbin.044	0	0	0	0	0	0.444444	0	0	0	0.428571	0	0	0.636364	0	0	0.230769	0	0	0	0.3	1	0	0	0	0	0	0	0	0	0.375	0	0	FALSE	FALSE	FALSE	FALSE	FALSE	FALSE	FALSE	FALSE	FALSE	FALSE	FALSE	FALSE	FALSE	FALSE	FALSE	FALSE	FALSE
AQUAeD_20230201_metagenomeAQUAeD96_1027_maxbin.002	0	0	0.75	0.538462	0	0.555556	0.6	0.0714286	0	0.571429	0.142857	0.6	0.727273	0	0	0	0	0	1	0.2	0.666667	0	0	1	0	0.133333	0	0	0	0	0	0.333333	FALSE	FALSE	FALSE	FALSE	FALSE	FALSE	FALSE	FALSE	FALSE	FALSE	FALSE	FALSE	FALSE	FALSE	FALSE	FALSE	FALSE
AQUAeD_20230201_metagenomeAQUAeD96_1027_maxbin.064	0	0	0.625	0.384615	0.75	0.666667	0.6	0.285714	0.25	0.857143	0	0.7	0.363636	0	0	0.642857	0	0	0.5	0	0	0	0	0.666667	0	0.0666667	0	0	0	0.875	0	0	FALSE	FALSE	TRUE	FALSE	FALSE	FALSE	FALSE	FALSE	FALSE	FALSE	FALSE	FALSE	FALSE	FALSE	FALSE	FALSE	FALSE
AQUAeD_20230201_metagenomeAQUAeD96_1027_maxbin.233	0	0	0.125	0.0769231	0	0.111111	0	0	0	0	0	0.1	0.0909091	0	0	0.307692	0	0	0	0	0	0	0	0	0	0.0666667	0	0	0	0	0	0	FALSE	FALSE	FALSE	FALSE	FALSE	FALSE	FALSE	FALSE	FALSE	FALSE	FALSE	FALSE	FALSE	FALSE	FALSE	FALSE	FALSE
AQUAeD_20230201_metagenomeAQUAeD96_1027_metabat.34.fa	0.25	0	0.75	0.461538	0.25	0.777778	0.6	0.0714286	0.125	0.571429	0.285714	0.7	0.727273	0	0	0.857143	0	0	1	0.3	1	0	0	1	0	0.133333	0.333333	0	0	1	0	0.222222	FALSE	FALSE	FALSE	FALSE	FALSE	FALSE	FALSE	FALSE	FALSE	FALSE	FALSE	FALSE	FALSE	FALSE	FALSE	FALSE	FALSE
AQUAeD_20230201_metagenomeAQUAeD96_981_maxbin.063	0	0	0.25	0.230769	0	0.444444	0.2	0.142857	0.375	0.428571	0.142857	0.2	0.545455	0	0.0714286	0.307692	0	0	1	0	0	0.333333	0.333333	0.75	0	0	0	0.5	0	0.625	0	0	FALSE	FALSE	FALSE	FALSE	FALSE	FALSE	FALSE	FALSE	FALSE	FALSE	FALSE	FALSE	FALSE	FALSE	FALSE	FALSE	FALSE
AQUAeD_20230201_metagenomeAQUAeD96_981_maxbin.092	0	0	0	0.153846	0	0.222222	0	0.0714286	0.375	0.142857	0	0.1	0.181818	0	0	0	0	0	0	0	0	0	0	0	0	0.0666667	1	0	0	1	0	0	FALSE	FALSE	FALSE	FALSE	FALSE	FALSE	FALSE	FALSE	FALSE	FALSE	FALSE	FALSE	FALSE	FALSE	FALSE	FALSE	FALSE
AQUAeD_20230201_metagenomeAQUAeD96_981_metabat.12.fa	0	0	0.875	0.538462	0.5	0.777778	1	0.214286	0.25	0.428571	0.428571	0.8	0.545455	0	0	0.857143	0	0	0.75	0.3	1	0	0	0	0	0.2	1	0	0	1	0	0.333333	FALSE	FALSE	FALSE	FALSE	FALSE	FALSE	FALSE	FALSE	FALSE	FALSE	TRUE	FALSE	FALSE	FALSE	FALSE	FALSE	FALSE
AQUAeD_20230201_metagenomeAQUAeD96_981_metabat.13.fa	0.5	0	1	0.307692	0	0.777778	0.8	0.142857	0.125	0.714286	0.571429	0.8	0.909091	0	0.142857	1	0.25	0	1	0.3	1	0	0	1	0	0.2	1	0	0	0.875	0	0	FALSE	FALSE	FALSE	FALSE	FALSE	FALSE	FALSE	FALSE	FALSE	FALSE	FALSE	FALSE	FALSE	FALSE	FALSE	FALSE	FALSE
AQUAeD_20230201_metagenomeAQUAeD96_981_metabat.22.fa	0.5	0	0.875	0.538462	0	0.444444	0.8	0.142857	0	0.428571	0.428571	0.7	0.818182	0	0	1	0.5	0	0.75	0.3	1	0	0	0	0	0.2	0.666667	0	0	1	0	0	FALSE	FALSE	FALSE	FALSE	FALSE	FALSE	FALSE	FALSE	FALSE	FALSE	FALSE	FALSE	FALSE	FALSE	FALSE	FALSE	FALSE
AQUAeD_20230201_metagenomeAQUAeD96_981_metabat.26.fa	0	0	0.75	0.153846	0.5	0.888889	0.6	0.142857	0	0.857143	0.285714	0.5	0.363636	0	0	0.785714	0	0	0.5	0	0.333333	0.666667	0.666667	0	0	0.0666667	1	0	0	1	0	0	FALSE	FALSE	FALSE	FALSE	FALSE	FALSE	FALSE	FALSE	FALSE	FALSE	FALSE	FALSE	FALSE	FALSE	FALSE	FALSE	FALSE
AQUAeD_20230201_metagenomeAQUAeD96_981_metabat.27.fa	0	0	1	0.461538	1	0.888889	1	0.142857	0	1	0.571429	0.8	0.818182	0	0.142857	1	0.5	0	1	0.3	1	0	0	1	0	0.2	1	0.75	0.0666667	0.75	0	0	FALSE	FALSE	FALSE	FALSE	FALSE	FALSE	FALSE	FALSE	FALSE	FALSE	FALSE	FALSE	FALSE	FALSE	FALSE	FALSE	FALSE
AQUAeD_20230201_metagenomeAQUAeD96_981_metabat.28.fa	0	0	0.75	0.307692	0	0.666667	0.8	0.214286	0.25	0.714286	0.142857	0.6	0.454545	0	0	0.928571	0	0	0.75	0	0	0	0	0.333333	0	0.133333	0	0	0	0.5	0	0	FALSE	FALSE	FALSE	FALSE	FALSE	FALSE	FALSE	FALSE	FALSE	FALSE	FALSE	FALSE	FALSE	FALSE	FALSE	FALSE	FALSE
AQUAeD_20230201_metagenomeAQUAeD96_981_metabat.31.fa	0	0	0.875	0.307692	0.75	0.777778	0.8	0.214286	0.25	1	0.142857	0.7	0.727273	0	0	0.928571	0	0	0.25	0	0.333333	0	0	0	0	0.133333	1	0	0	1	0	0	FALSE	FALSE	FALSE	FALSE	FALSE	FALSE	FALSE	FALSE	FALSE	FALSE	FALSE	FALSE	FALSE	FALSE	FALSE	FALSE	FALSE
AQUAeD_20230201_metagenomeAQUAeD96_981_metabat.32.fa	0.5	0	0.75	0.538462	0	0.666667	0.2	0.0714286	0.5	0.428571	0.285714	0.7	0.818182	0	0.142857	0.857143	0.75	0	1	0.3	1	0.666667	0.666667	1	0	0.2	0.666667	0	0	0.75	0	0.333333	FALSE	FALSE	FALSE	FALSE	FALSE	FALSE	FALSE	FALSE	FALSE	FALSE	FALSE	FALSE	FALSE	FALSE	FALSE	FALSE	FALSE
AQUAeD_20230201_metagenomeAQUAeD96_981_metabat.36.fa	0.25	0	0.875	0.461538	0	0.666667	0.8	0.214286	0.125	0.714286	0.142857	0.8	0.454545	0	0	0.857143	0	0	0.5	0	0.666667	0	0	0	0	0.133333	0.666667	0	0	0.75	0	0	FALSE	FALSE	FALSE	FALSE	FALSE	FALSE	FALSE	FALSE	FALSE	FALSE	FALSE	FALSE	FALSE	FALSE	FALSE	FALSE	FALSE
AQUAeD_20230201_metagenomeAQUAeD96_981_metabat.39.fa	0	0	0.875	0.538462	0.25	0.555556	0.8	0.142857	0.125	1	0	0.7	0.545455	0	0	0.166667	0	0	0.75	0	0.666667	0	0	0	0	0.133333	0	0	0	0.875	0	0	FALSE	FALSE	FALSE	FALSE	FALSE	FALSE	FALSE	FALSE	FALSE	FALSE	FALSE	FALSE	FALSE	FALSE	FALSE	FALSE	FALSE
AQUAeD_20230201_metagenomeAQUAeD96_981_metabat.42.fa	1	0	1	0.538462	0.25	0.888889	0.6	0.142857	0.25	1	0.714286	0.9	0.818182	0	0.142857	0.714286	0.5	0	1	0.3	1	0.333333	0.333333	0.75	0	0.2	0.666667	0.75	0.0666667	0.875	0	0	FALSE	FALSE	FALSE	FALSE	FALSE	FALSE	FALSE	FALSE	FALSE	FALSE	FALSE	FALSE	FALSE	FALSE	FALSE	FALSE	FALSE
AQUAeD_20230201_metagenomeAQUAeD96_981_metabat.43.fa	0	0	0.625	0.384615	0.5	0.888889	0.2	0.285714	0.25	1	0	0.6	0.545455	0	0	0.785714	0	0	0.25	0	0.333333	0	0	0	0	0.133333	0.666667	0	0	0.75	0	0	FALSE	FALSE	TRUE	FALSE	FALSE	FALSE	FALSE	FALSE	FALSE	FALSE	TRUE	FALSE	FALSE	FALSE	FALSE	FALSE	FALSE
AQUAeD_20230201_metagenomeAQUAeD96_981_metabat.44.fa	0.25	0	0.75	0.538462	0.5	0.888889	0.4	0.214286	0.25	0.714286	0.142857	0.7	0.454545	0	0	0.923077	0	0	0.75	0	1	0	0	0	0	0.133333	1	0	0	1	0	0	FALSE	FALSE	TRUE	TRUE	FALSE	FALSE	FALSE	FALSE	FALSE	FALSE	FALSE	FALSE	FALSE	FALSE	FALSE	FALSE	FALSE
AQUAeD_20230201_metagenomeAQUAeD96_981_metabat.47.fa	0.75	0	0.875	0.384615	0.25	0.666667	0.6	0.142857	0	0.857143	0.428571	0.8	0.818182	0	0.142857	1	0.5	0.25	1	0.3	1	0	0	1	0	0.2	1	0	0.0666667	0.875	0	0	FALSE	FALSE	FALSE	FALSE	FALSE	FALSE	FALSE	FALSE	FALSE	FALSE	FALSE	FALSE	FALSE	FALSE	FALSE	FALSE	FALSE
AQUAeD_20230201_metagenomeAQUAeD96_981_metabat.48.fa	0	0	0.875	0.307692	0.5	0.777778	0.4	0.0714286	0.375	0.857143	0	0.6	0.636364	0	0	0.785714	0	0	0.5	0.1	0.333333	0	0	0	0	0.133333	0.666667	0	0	1	0	0	FALSE	FALSE	FALSE	TRUE	FALSE	FALSE	FALSE	FALSE	FALSE	FALSE	TRUE	FALSE	FALSE	FALSE	FALSE	FALSE	FALSE
AQUAeD_20230201_metagenomeAQUAeD96_981_metabat.56.fa	0.25	0	1	0.461538	0.75	0.888889	1	0.214286	0.25	1	0.142857	0.9	0.545455	0	0	0.928571	0	0	0.75	0	0	0	0	0	0	0.133333	1	0	0	0.875	0	0.555556	FALSE	FALSE	FALSE	FALSE	FALSE	FALSE	FALSE	FALSE	FALSE	FALSE	FALSE	FALSE	FALSE	FALSE	FALSE	FALSE	FALSE
AQUAeD_20230201_metagenomeAQUAeD96_981_metabat.57.fa	0	0	0.75	0.307692	0.5	0.888889	0.8	0.214286	0.25	1	0	0.7	0.636364	0	0	0.928571	0.25	0	0.25	0	0	0	0	0	0	0.133333	1	0	0	1	0	0	FALSE	FALSE	FALSE	FALSE	FALSE	FALSE	FALSE	FALSE	FALSE	FALSE	FALSE	FALSE	FALSE	TRUE	FALSE	FALSE	FALSE
AQUAeD_20230201_metagenomeAQUAeD96_981_metabat.74.fa	0	0	1	0.307692	1	0.777778	0.8	0.142857	0	1	0.571429	0.9	0.818182	0	0.142857	0.928571	0	0	1	0.222222	1	0	0	1	0	0.2	1	1	0	0.875	0	0	FALSE	FALSE	FALSE	FALSE	FALSE	FALSE	FALSE	FALSE	FALSE	FALSE	FALSE	FALSE	FALSE	FALSE	FALSE	FALSE	FALSE
AQUAeD_20230201_metagenomeAQUAeD96_981_metabat.75.fa	0.25	0	0.875	0.538462	0.25	0.666667	0.6	0.285714	0.125	0.714286	0.142857	0.7	0.454545	0	0	0.714286	0	0	0.5	0	0.666667	0.333333	0.333333	0	0	0.133333	0.666667	0	0	1	0	0.111111	FALSE	FALSE	FALSE	FALSE	FALSE	FALSE	FALSE	FALSE	FALSE	FALSE	FALSE	FALSE	FALSE	FALSE	FALSE	FALSE	FALSE
AQUAeD_20230201_metagenomeAQUAeD96_981_metabat.76.fa	0	0	0.75	0.230769	0.75	0.666667	0.4	0.214286	0.25	1	0.285714	0.6	0.545455	0	0	0.692308	0	0	0.25	0	0	0	0	0	0	0.133333	1	0	0	0.5	0	0	FALSE	FALSE	FALSE	FALSE	FALSE	FALSE	FALSE	FALSE	FALSE	FALSE	TRUE	FALSE	FALSE	FALSE	FALSE	FALSE	FALSE
AQUAeD_20230201_metagenomeAQUAeD96_981_metabat.8.fa	0	0.5	0.625	0.307692	0.5	0.888889	0.6	0.214286	0.5	0.857143	0.571429	0.7	0.727273	0	0	0.923077	0	0	1	0	0	0	0	0	0	0.0666667	0.5	0	0	0.75	0	0	FALSE	FALSE	FALSE	FALSE	FALSE	FALSE	FALSE	FALSE	FALSE	FALSE	FALSE	FALSE	FALSE	FALSE	FALSE	FALSE	FALSE
AQUAeD_20230201_metagenomeAQUAeD96_981_metabat.80.fa	0.25	0	0.875	0.461538	0.5	0.555556	0.6	0.214286	0.125	0.857143	0.142857	0.7	0.454545	0	0	0.714286	0	0	0.5	0	0.666667	0.666667	0.666667	0	0	0.133333	0.666667	0	0	0.75	0	0	FALSE	FALSE	FALSE	FALSE	FALSE	FALSE	FALSE	FALSE	FALSE	FALSE	FALSE	FALSE	FALSE	TRUE	FALSE	FALSE	FALSE
AQUAeD_20230201_metagenomeAQUAeD96_981_metabat.83.fa	0.5	0	1	0.384615	0	0.666667	0.8	0.214286	0	0.428571	0.571429	0.9	0.818182	0	0.142857	1	0.25	0	1	0.1	0.333333	0.333333	0.333333	1	0	0.2	1	0	0.0666667	0.875	0	0	FALSE	FALSE	FALSE	FALSE	FALSE	FALSE	FALSE	FALSE	FALSE	FALSE	FALSE	FALSE	FALSE	FALSE	FALSE	FALSE	FALSE
AQUAeD_20230201_metagenomeAQUAeD96_986_maxbin.052	0	0	0.125	0.153846	0.25	0.111111	0.2	0.0714286	0	0.571429	0	0.1	0	0	0	0	0	0	0.5	0	0	0	0	0	0	0.0666667	0.5	0.75	0	0	0	0	FALSE	FALSE	FALSE	FALSE	FALSE	FALSE	FALSE	FALSE	FALSE	FALSE	FALSE	FALSE	FALSE	FALSE	FALSE	FALSE	FALSE
AQUAeD_20230201_metagenomeAQUAeD96_986_metabat.14.fa	0	0	1	0.384615	0.5	0.888889	0.6	0.214286	0.25	1	0.285714	0.9	0.636364	0	0	0.928571	0	0	0.75	0	0	0	0	0	0	0.133333	1	0	0	1	0	0	FALSE	FALSE	FALSE	FALSE	FALSE	FALSE	FALSE	FALSE	FALSE	FALSE	FALSE	FALSE	FALSE	TRUE	FALSE	FALSE	FALSE
AQUAeD_20230201_metagenomeAQUAeD96_832_maxbin.118	0	0	0	0	0	0	0	0	0	0.142857	0	0	0.0909091	0	0	0	0	0	0	0	0	0	0	0	0	0	0	0	0	0	0	0	FALSE	FALSE	FALSE	FALSE	FALSE	FALSE	FALSE	FALSE	FALSE	FALSE	FALSE	FALSE	FALSE	FALSE	FALSE	FALSE	FALSE
AQUAeD_20230201_metagenomeAQUAeD96_832_metabat.21.fa	0	0	0.75	0.461538	0.25	0.777778	0.6	0.142857	0.125	0.714286	0.571429	0.7	0.636364	0	0	0.928571	0.5	0	1	0.3	1	0	0	1	0	0.2	0.666667	0	0	0.625	0	0	FALSE	FALSE	FALSE	FALSE	FALSE	FALSE	FALSE	FALSE	FALSE	FALSE	FALSE	FALSE	FALSE	FALSE	FALSE	FALSE	FALSE
AQUAeD_20230201_metagenomeAQUAeD96_850_maxbin.037	0	0	0.75	0.307692	0.25	0.666667	1	0.0714286	0	0.285714	0.285714	0.6	0.727273	0	0	1	0	0	0	0	0	0	0	0.333333	0	0	0.5	0	0	0.375	0	0	FALSE	FALSE	FALSE	FALSE	FALSE	FALSE	FALSE	FALSE	FALSE	FALSE	FALSE	FALSE	FALSE	FALSE	FALSE	FALSE	FALSE
AQUAeD_20230201_metagenomeAQUAeD96_850_maxbin.064	0	0	0.375	0.0769231	0	0.444444	0.2	0.142857	0.125	0.285714	0.142857	0.2	0.181818	0	0	0.666667	0	0	0	0	0	0	0	0	0	0.133333	0.666667	0	0	1	0	0	FALSE	FALSE	TRUE	FALSE	FALSE	FALSE	FALSE	FALSE	FALSE	FALSE	FALSE	FALSE	FALSE	FALSE	FALSE	FALSE	FALSE
AQUAeD_20230201_metagenomeAQUAeD96_850_maxbin.079	0	0	0.25	0.153846	0	0.222222	0	0.0714286	0	0.285714	0	0.1	0.181818	0	0	0	1	0	0.75	0	0	0	0	0	0	0	0.333333	0	0	0.375	0	0	FALSE	FALSE	FALSE	FALSE	FALSE	FALSE	FALSE	FALSE	FALSE	FALSE	FALSE	FALSE	FALSE	FALSE	FALSE	FALSE	FALSE
AQUAeD_20230201_metagenomeAQUAeD96_850_maxbin.083	0	0	0.375	0.307692	0.5	0.444444	0.4	0.142857	0	0.428571	0	0.5	0.272727	0	0	0.692308	0	0	0.25	0	0	0.333333	0.333333	0	0	0.133333	0.666667	0	0	0.375	0	0	FALSE	FALSE	FALSE	FALSE	FALSE	FALSE	FALSE	FALSE	FALSE	FALSE	FALSE	FALSE	FALSE	FALSE	FALSE	FALSE	FALSE
AQUAeD_20230201_metagenomeAQUAeD96_850_metabat.16.fa	0	0	1	0.615385	0.25	0.777778	1	0.214286	0	1	0.571429	0.9	0.909091	0	0.0714286	0	0.75	0	1	0.3	1	0	0	1	0	0.133333	0.666667	0	0	1	0	0	FALSE	FALSE	FALSE	FALSE	FALSE	FALSE	FALSE	FALSE	FALSE	FALSE	FALSE	FALSE	FALSE	FALSE	FALSE	FALSE	FALSE
AQUAeD_20230201_metagenomeAQUAeD96_850_metabat.2.fa	0	0	0.625	0.461538	0	0.666667	0.4	0.142857	0	0.428571	0.285714	0.7	0.454545	0	0.0714286	0.75	0.75	0	1	0.3	1	0	0	0.75	0	0.0666667	0	0	0	0.625	0	0	FALSE	FALSE	FALSE	FALSE	FALSE	FALSE	FALSE	FALSE	FALSE	FALSE	FALSE	FALSE	FALSE	FALSE	FALSE	FALSE	FALSE
AQUAeD_20230201_metagenomeAQUAeD96_850_metabat.30.fa	0	0	0.875	0.461538	0.75	0.888889	0.6	0.285714	0.125	1	0.142857	0.8	0.636364	0	0	0.928571	1	0	0.75	0	0	0	0	0	0	0.0666667	1	0	0	0.875	0	0	FALSE	FALSE	FALSE	FALSE	FALSE	FALSE	FALSE	FALSE	FALSE	FALSE	FALSE	FALSE	FALSE	FALSE	FALSE	FALSE	FALSE
AQUAeD_20230201_metagenomeAQUAeD96_850_metabat.33.fa	0	0	1	0.461538	0.75	0.888889	1	0.214286	0.25	1	0.142857	0.9	0.545455	0	0	0.928571	0	0	0.75	0	0	0	0	0	0	0.133333	1	0	0	1	0	0.555556	FALSE	FALSE	FALSE	FALSE	FALSE	FALSE	FALSE	FALSE	FALSE	FALSE	FALSE	FALSE	FALSE	FALSE	FALSE	FALSE	FALSE
AQUAeD_20230201_metagenomeAQUAeD96_850_metabat.35.fa	0.5	0	0.875	0.461538	0	0.666667	0.6	0.285714	0.25	0.428571	0.142857	0.7	0.363636	0	0	0.833333	0.75	0	0.5	0	0	0	0	0.666667	0	0.133333	0.5	0	0	0.625	0	0	FALSE	FALSE	FALSE	FALSE	FALSE	FALSE	FALSE	FALSE	FALSE	FALSE	TRUE	FALSE	FALSE	FALSE	FALSE	FALSE	FALSE
AQUAeD_20230201_metagenomeAQUAeD96_850_metabat.42.fa	0.25	0	1	0.615385	0.5	0.888889	1	0.0714286	0	0.714286	0.428571	0.9	0.727273	0	0	1	0	0	1	0.3	1	0	0	0.75	0	0.133333	0.666667	0	0	1	0	0	FALSE	FALSE	FALSE	FALSE	FALSE	FALSE	FALSE	FALSE	FALSE	FALSE	FALSE	FALSE	FALSE	TRUE	FALSE	FALSE	FALSE
AQUAeD_20230201_metagenomeAQUAeD96_850_metabat.65.fa	0	0	1	0.461538	0	0.777778	1	0.142857	0	0.428571	0.571429	0.9	0.727273	0	0	0.769231	0	0.25	0.5	0.3	1	0	0	1	0	0.133333	0.5	0	0	1	0	0	FALSE	FALSE	FALSE	TRUE	FALSE	FALSE	FALSE	FALSE	FALSE	FALSE	FALSE	FALSE	FALSE	FALSE	FALSE	FALSE	TRUE
AQUAeD_20230201_metagenomeAQUAeD96_850_metabat.67.fa	0	0	0.75	0.384615	0	0.666667	0.8	0.214286	0.25	0.714286	0	0.8	0.545455	0	0	0.692308	0	0	0.75	0	0	0	0	0	0	0.133333	1	0	0	0	0	0	FALSE	FALSE	FALSE	FALSE	FALSE	FALSE	FALSE	FALSE	FALSE	FALSE	FALSE	FALSE	FALSE	FALSE	FALSE	FALSE	FALSE
AQUAeD_20230201_metagenomeAQUAeD96_850_metabat.71.fa	0	0.5	0.75	0.538462	0.25	0.555556	0.8	0.214286	0.125	0.714286	0.571429	0.6	0.636364	0	0	0.538462	0	0	0.5	0	0	0.666667	0.666667	0	0	0	0	0	0	1	0	0	FALSE	FALSE	TRUE	FALSE	FALSE	FALSE	FALSE	FALSE	FALSE	FALSE	FALSE	FALSE	FALSE	FALSE	FALSE	FALSE	FALSE
AQUAeD_20230201_metagenomeAQUAeD96_850_metabat.73.fa	0	0	1	0.461538	0	0.777778	1	0.142857	0	0.428571	0.571429	0.8	0.636364	0	0	1	0.25	0.25	0.5	0.3	1	0.333333	0.333333	1	0	0.133333	1	0	0	1	0	0	FALSE	FALSE	FALSE	FALSE	FALSE	FALSE	FALSE	FALSE	FALSE	FALSE	FALSE	FALSE	FALSE	FALSE	FALSE	FALSE	TRUE
AQUAeD_20230201_metagenomeAQUAeD96_850_metabat.8.fa	0	0	0.75	0.384615	0.5	1	0.4	0.142857	0.125	0.857143	0.285714	0.7	0.636364	0	0	0.0909091	0	0	0.75	0	0	0.666667	0.666667	0	0	0.0666667	0.666667	0	0	0.875	0	0	FALSE	FALSE	TRUE	TRUE	FALSE	FALSE	FALSE	FALSE	FALSE	FALSE	TRUE	FALSE	FALSE	FALSE	FALSE	FALSE	FALSE
AQUAeD_20230201_metagenomeAQUAeD96_853_maxbin.040	0	0	0.25	0.0769231	0	0.333333	0	0	0	0.285714	0	0.2	0.545455	0	0.0714286	0	0	0	0	0	0	0	0	0	0	0	0	0	0.133333	0.25	0	0	FALSE	FALSE	FALSE	FALSE	FALSE	FALSE	FALSE	FALSE	FALSE	FALSE	FALSE	FALSE	FALSE	FALSE	FALSE	FALSE	FALSE
AQUAeD_20230201_metagenomeAQUAeD96_897_metabat.19.fa	0	0	1	0.384615	1	0.555556	0.6	0.142857	0	0.857143	0.142857	0.8	0.545455	0	0	0	0	0	0.75	0	0	0.666667	0.666667	0	0	0.133333	0.666667	0	0	1	0	0	FALSE	FALSE	FALSE	FALSE	FALSE	FALSE	FALSE	FALSE	FALSE	FALSE	FALSE	FALSE	FALSE	FALSE	FALSE	FALSE	FALSE
AQUAeD_20230201_metagenomeAQUAeD96_897_metabat.31.fa	0	0	0.75	0.230769	0.25	0.777778	0.8	0.214286	0.25	1	0.285714	0.7	0.545455	0	0	0.928571	0	0	0.75	0	0	0	0	0	0	0.133333	1	0	0	0.75	0	0	FALSE	FALSE	FALSE	FALSE	FALSE	FALSE	FALSE	FALSE	FALSE	FALSE	FALSE	FALSE	FALSE	FALSE	FALSE	FALSE	FALSE
AQUAeD_20230201_metagenomeAQUAeD96_918_maxbin.027	0	0	0.125	0.0769231	0	0.222222	0	0.142857	0.125	0.142857	0	0.1	0	0	0	0.714286	0	0	0	0	0	0	0	0	0	0	0	0	0	0.875	0	0	FALSE	FALSE	FALSE	FALSE	FALSE	FALSE	FALSE	FALSE	FALSE	FALSE	FALSE	FALSE	FALSE	FALSE	FALSE	FALSE	FALSE
AQUAeD_20230201_metagenomeAQUAeD96_918_maxbin.116	0	0	0	0	0	0	0	0	0	0	0	0	0	0	0	0	0	0	0	0	0	0	0	0	0	0	0	0	0	0	0	0	FALSE	FALSE	FALSE	FALSE	FALSE	FALSE	FALSE	FALSE	FALSE	FALSE	FALSE	FALSE	FALSE	FALSE	FALSE	FALSE	FALSE
AQUAeD_20230201_metagenomeAQUAeD96_918_maxbin.119	0	0	0	0	0	0	0	0	0.125	0	0	0	0	0	0	0	0	0	0	0	0	0	0	0	0	0	0	0	0	0	0	0	FALSE	FALSE	FALSE	FALSE	FALSE	FALSE	FALSE	FALSE	FALSE	FALSE	FALSE	FALSE	FALSE	FALSE	FALSE	FALSE	FALSE
AQUAeD_20230201_metagenomeAQUAeD96_923_maxbin.013	0.25	0	0.75	0.538462	0.5	0.888889	0.4	0.142857	0	0.714286	0.285714	0.6	0.636364	0	0	0.461538	0	0	0.75	0.3	1	0	0	0.333333	0	0.2	0.666667	0	0	0.125	0	0	FALSE	FALSE	FALSE	FALSE	FALSE	FALSE	FALSE	FALSE	FALSE	FALSE	FALSE	FALSE	FALSE	FALSE	FALSE	FALSE	FALSE
AQUAeD_20230201_metagenomeAQUAeD96_923_maxbin.084	0.25	0	0	0	0	0.333333	0	0	0	0.142857	0	0	0.363636	0	0	0.363636	0	0	0	0	0	0	0	0	0	0.0666667	0.333333	0	0	0	0	0	FALSE	FALSE	FALSE	FALSE	FALSE	FALSE	FALSE	FALSE	FALSE	FALSE	FALSE	FALSE	FALSE	FALSE	FALSE	FALSE	FALSE
AQUAeD_20230201_metagenomeAQUAeD96_923_metabat.24.fa	0	0	1	0.538462	0.5	0.777778	1	0.214286	0.125	0.571429	0.285714	0.8	0.545455	0	0	1	0	0	0.25	0.3	1	0	0	0	0	0.2	1	0	0	1	0	0	FALSE	FALSE	FALSE	FALSE	FALSE	FALSE	FALSE	FALSE	FALSE	FALSE	FALSE	FALSE	FALSE	FALSE	FALSE	FALSE	FALSE
AQUAeD_20230201_metagenomeAQUAeD96_923_metabat.37.fa	0	0	0.5	0.153846	0.25	0.666667	0.6	0.142857	0	0.285714	0.571429	0.4	0.363636	0	0	0.642857	0	0	0	0.3	1	0.333333	0.333333	0.75	0	0.133333	0	0	0	1	0	0	FALSE	FALSE	FALSE	FALSE	FALSE	FALSE	FALSE	FALSE	FALSE	FALSE	FALSE	FALSE	FALSE	FALSE	FALSE	FALSE	FALSE
AQUAeD_20230201_metagenomeAQUAeD96_924_maxbin.113	0	0	0.125	0.307692	0.25	0.111111	0	0.0714286	0.125	0.142857	0	0.3	0	0	0	0	0	0	0.25	0	0	0	0	0	0	0	0	0	0	0.625	0	0.555556	FALSE	FALSE	FALSE	FALSE	FALSE	FALSE	FALSE	FALSE	FALSE	FALSE	FALSE	FALSE	FALSE	FALSE	FALSE	FALSE	FALSE
AQUAeD_20230201_metagenomeAQUAeD96_924_metabat.15.fa	0.25	0	0.875	0.461538	0	0.555556	1	0.142857	0.375	0.285714	0.285714	0.7	0.727273	0	0	0.857143	1	0	1	0.2	0.666667	0.333333	0.333333	0	0	0.2	1	0	0	0.875	0	0	FALSE	FALSE	FALSE	FALSE	FALSE	FALSE	FALSE	FALSE	FALSE	FALSE	FALSE	FALSE	FALSE	FALSE	FALSE	FALSE	FALSE
AQUAeD_20230201_metagenomeAQUAeD96_958_metabat.17.fa	0	0.5	0.875	0.307692	0.5	0.666667	0.6	0.214286	0.375	0.714286	0.571429	0.8	0.363636	0	0	0.928571	0	0	0.5	0	0.666667	0	0	0	0	0.0666667	0	0	0	0.875	0	0	FALSE	FALSE	TRUE	FALSE	FALSE	FALSE	FALSE	FALSE	FALSE	FALSE	FALSE	FALSE	FALSE	TRUE	FALSE	FALSE	FALSE
AQUAeD_20230201_metagenomeAQUAeD96_958_metabat.28.fa	0.5	0	1	0.384615	0.25	0.888889	0.6	0.142857	0.125	1	0.142857	0.7	0.909091	0	0.142857	0.857143	0	0	0.75	0	0	0.666667	0.666667	0.75	0	0.2	1	0	0.0666667	1	0	0.333333	FALSE	FALSE	FALSE	FALSE	FALSE	FALSE	FALSE	FALSE	FALSE	FALSE	FALSE	FALSE	FALSE	FALSE	FALSE	FALSE	FALSE
AQUAeD_20230201_metagenomeAQUAeD96_981_maxbin.005	0	0	0.625	0.384615	0	0.111111	0.6	0.0714286	0	0.428571	0.285714	0.6	0.272727	0	0	0.615385	0	0	0.75	0.222222	1	0	0	1	0	0.133333	1	0	0	0.625	0	0	FALSE	FALSE	FALSE	FALSE	FALSE	FALSE	FALSE	FALSE	FALSE	FALSE	FALSE	FALSE	FALSE	FALSE	FALSE	FALSE	FALSE
AQUAeD_20230201_metagenomeAQUAeD96_981_maxbin.018	0.25	0	0.375	0.384615	0.25	0.777778	0	0.214286	0.125	0.714286	0.428571	0.3	0.545455	0	0.0714286	0.666667	0.5	0	1	0.3	1	0	0	0.75	0	0.133333	0.666667	0	0	1	0	0	FALSE	FALSE	FALSE	FALSE	FALSE	FALSE	FALSE	FALSE	FALSE	FALSE	FALSE	FALSE	FALSE	FALSE	FALSE	FALSE	FALSE
AQUAeD_20230201_metagenomeAQUAeD96_981_maxbin.020	0.25	0	0.875	0.307692	0	0.666667	0.6	0.142857	0	0.714286	0.428571	0.9	0.727273	0	0.0714286	0.666667	0.5	0	0.75	0.3	1	1	1	0	0	0.133333	1	0	0.0666667	0.875	0	0	FALSE	FALSE	FALSE	FALSE	FALSE	FALSE	FALSE	FALSE	FALSE	FALSE	FALSE	FALSE	FALSE	FALSE	FALSE	FALSE	FALSE
AQUAeD_20230201_metagenomeAQUAeD96_981_maxbin.035	0	0	0.625	0.307692	0.5	0.333333	0.6	0.0714286	0.375	0.285714	0.142857	0.6	0.181818	0	0	0	0	0	0.5	0	0	0	0	0	0	0	0	0	0	0.25	0	0	FALSE	FALSE	FALSE	TRUE	FALSE	FALSE	FALSE	FALSE	FALSE	FALSE	FALSE	FALSE	FALSE	FALSE	FALSE	FALSE	FALSE
AQUAeD_20230201_metagenomeAQUAeD96_1567_metabat.25.fa	0	0	0.75	0.461538	0	0.666667	0.4	0.0714286	0.25	0.714286	0.285714	0.7	0.636364	0	0	0	0	0	0.5	0	0	0.666667	0.666667	0	0	0	0	0	0	1	0	0	FALSE	FALSE	FALSE	FALSE	FALSE	FALSE	FALSE	FALSE	FALSE	FALSE	FALSE	FALSE	FALSE	FALSE	FALSE	FALSE	FALSE
AQUAeD_20230201_metagenomeAQUAeD96_1567_metabat.28.fa	0.5	0	1	0.461538	1	0.666667	1	0.142857	0.125	0.571429	0.571429	0.8	0.727273	0	0	0.461538	1	0	1	0.2	0.666667	0	0	1	0	0.2	1	0	0	0.875	0	0.111111	FALSE	FALSE	FALSE	FALSE	FALSE	FALSE	FALSE	FALSE	FALSE	FALSE	TRUE	FALSE	FALSE	FALSE	FALSE	FALSE	TRUE
AQUAeD_20230201_metagenomeAQUAeD96_1567_metabat.35.fa	0	0	0.5	0.307692	0	0.666667	0.2	0.0714286	0	0.714286	0.142857	0.4	0.727273	0	0	0.642857	0	0	0.5	0.3	1	0	0	0.333333	0	0	0	0	0	0.75	0	0	FALSE	FALSE	FALSE	FALSE	FALSE	FALSE	FALSE	FALSE	FALSE	FALSE	FALSE	FALSE	FALSE	FALSE	FALSE	FALSE	FALSE
AQUAeD_20230201_metagenomeAQUAeD96_1567_metabat.41.fa	0	0	0.5	0.384615	0	0.555556	0.2	0.142857	0.125	0.428571	0.142857	0.5	0.454545	0	0	0.384615	0	0	0	0	0	0.666667	0.666667	0	0	0	0	0	0	0.5	0	0	FALSE	FALSE	FALSE	FALSE	FALSE	FALSE	FALSE	FALSE	FALSE	FALSE	FALSE	FALSE	FALSE	FALSE	FALSE	FALSE	FALSE
AQUAeD_20230201_metagenomeAQUAeD96_507_metabat.89.fa	0	0	1	0.461538	0	0.777778	1	0.0714286	0.25	0.714286	0.571429	0.9	0.636364	0	0	0.833333	0	0	0.75	0	0	0.666667	0.666667	0	0	0	0	0	0	1	0	0	FALSE	FALSE	FALSE	FALSE	FALSE	FALSE	FALSE	FALSE	FALSE	FALSE	FALSE	FALSE	FALSE	FALSE	FALSE	FALSE	FALSE
AQUAeD_20230201_metagenomeAQUAeD96_522_maxbin.002	0	0	0.25	0.153846	0	0.111111	0	0.0714286	0	0.142857	0	0.2	0	0	0	0.0833333	0	0	0	0	0	0	0	0	0	0.0666667	0	0	0	0	0	0.666667	FALSE	FALSE	FALSE	FALSE	FALSE	FALSE	FALSE	FALSE	FALSE	FALSE	FALSE	FALSE	FALSE	FALSE	FALSE	FALSE	FALSE
AQUAeD_20230201_metagenomeAQUAeD96_522_maxbin.011	0	0	0.25	0.153846	0	0.222222	0.4	0.0714286	0.125	0.285714	0	0.1	0.454545	0	0	0.0909091	0	0	0	0	0	0	0	0	0	0	0	0	0	0.25	0	0	FALSE	FALSE	FALSE	FALSE	FALSE	FALSE	FALSE	FALSE	FALSE	FALSE	FALSE	FALSE	FALSE	FALSE	FALSE	FALSE	FALSE
AQUAeD_20230201_metagenomeAQUAeD96_522_maxbin.030	0	0	0	0	0	0	0	0	0	0	0	0	0	0	0	0	0	0	0	0	0	0	0	0	0	0	0	0	0	0	0	0	FALSE	FALSE	FALSE	FALSE	FALSE	FALSE	FALSE	FALSE	FALSE	FALSE	FALSE	FALSE	FALSE	FALSE	FALSE	FALSE	FALSE
AQUAeD_20230201_metagenomeAQUAeD96_551_maxbin.016	0	0	0.75	0.307692	0.5	0.666667	0.4	0.0714286	0.125	0.714286	0.142857	0.5	0.636364	0	0	0.642857	0	0	0.5	0.3	1	0	0	1	0	0.0666667	0	0	0	0.75	0	0	FALSE	FALSE	FALSE	FALSE	FALSE	FALSE	FALSE	FALSE	FALSE	FALSE	FALSE	FALSE	FALSE	FALSE	FALSE	FALSE	FALSE
AQUAeD_20230201_metagenomeAQUAeD96_551_maxbin.051	0	0	0.75	0.230769	0.25	0.888889	0.2	0.0714286	0	0.571429	0.285714	0.8	0.363636	0	0	0.181818	0	0	0.75	0	0	0.333333	0.333333	0	0	0	0	0	0	1	0	0	FALSE	FALSE	TRUE	TRUE	FALSE	FALSE	FALSE	FALSE	FALSE	FALSE	TRUE	FALSE	FALSE	FALSE	FALSE	FALSE	FALSE
AQUAeD_20230201_metagenomeAQUAeD96_551_maxbin.076	0	0	0.625	0.307692	0	0.777778	0.2	0	0	0.285714	0.285714	0.4	0.363636	0	0	0.642857	0	0	0.5	0	0	0	0	0	0	0	0	0	0	0.625	0	0	FALSE	FALSE	FALSE	FALSE	FALSE	FALSE	FALSE	FALSE	FALSE	FALSE	FALSE	FALSE	FALSE	FALSE	FALSE	FALSE	FALSE
AQUAeD_20230201_metagenomeAQUAeD96_551_metabat.10.fa	0	0	0.875	0.384615	0.75	0.777778	0.4	0.0714286	0.125	0.857143	0.285714	0.8	0.727273	0	0	0.0909091	0	0	0.75	0	0	0.666667	0.666667	1	0	0.0666667	0.666667	0	0	0.75	0	0	FALSE	FALSE	TRUE	TRUE	FALSE	FALSE	FALSE	FALSE	FALSE	FALSE	TRUE	FALSE	FALSE	FALSE	FALSE	FALSE	TRUE
AQUAeD_20230201_metagenomeAQUAeD96_551_metabat.14.fa	0	0	0.25	0.153846	0	0.777778	0	0.0714286	0	0.857143	0.428571	0.4	0.636364	0	0	0.0909091	0	0	0	0	0	0.666667	0.666667	0	0	0	0	0	0	0.75	0	0	FALSE	FALSE	TRUE	TRUE	FALSE	FALSE	FALSE	FALSE	FALSE	FALSE	TRUE	FALSE	FALSE	FALSE	FALSE	FALSE	FALSE
AQUAeD_20230201_metagenomeAQUAeD96_551_metabat.19.fa	0	0	0.875	0.538462	0.5	1	0.6	0.142857	0.125	1	0.285714	0.8	0.636364	0	0	0.0909091	0	0	0.75	0	0	0.666667	0.666667	1	0	0.0666667	0.666667	0	0	1	0	0	FALSE	FALSE	TRUE	TRUE	FALSE	FALSE	FALSE	FALSE	FALSE	FALSE	TRUE	FALSE	FALSE	FALSE	FALSE	FALSE	TRUE
AQUAeD_20230201_metagenomeAQUAeD96_551_metabat.32.fa	0	0	0.5	0.0769231	0	0.777778	0.2	0	0	0.571429	0.428571	0.4	0.454545	0	0	0.0909091	0	0	0	0	0	0	0	0	0	0	0	0	0	1	0	0	FALSE	FALSE	FALSE	FALSE	FALSE	FALSE	FALSE	FALSE	FALSE	FALSE	FALSE	FALSE	FALSE	FALSE	FALSE	FALSE	FALSE
AQUAeD_20230201_metagenomeAQUAeD96_551_metabat.47.fa	0	0	0.875	0.461538	0.5	0.777778	0.6	0	0	0.714286	0.285714	0.7	0.272727	0	0	0.785714	0	0	1	0.3	1	0	0	0.333333	0	0.2	1	0	0	1	0	0.222222	FALSE	FALSE	FALSE	FALSE	FALSE	FALSE	FALSE	FALSE	FALSE	FALSE	FALSE	FALSE	FALSE	FALSE	FALSE	FALSE	FALSE
AQUAeD_20230201_metagenomeAQUAeD96_551_metabat.48.fa	0	0	0	0.0769231	0	0.666667	0	0	0	0.142857	0	0.1	0.363636	0	0	0	0	0	0	0	0	0	0	0	0	0	0	0	0	0.875	0	0	FALSE	FALSE	FALSE	FALSE	FALSE	FALSE	FALSE	FALSE	FALSE	FALSE	FALSE	FALSE	FALSE	FALSE	FALSE	FALSE	FALSE
AQUAeD_20230201_metagenomeAQUAeD96_551_metabat.49.fa	0	0	0.5	0.230769	0.75	0.777778	0.2	0.0714286	0	0.714286	0.142857	0.5	0.636364	0	0	0	0	0	0	0	0	0.666667	0.666667	0	0	0.0666667	0.666667	0	0	0.875	0	0.333333	FALSE	FALSE	FALSE	TRUE	FALSE	FALSE	FALSE	FALSE	FALSE	FALSE	FALSE	FALSE	FALSE	FALSE	FALSE	FALSE	FALSE
AQUAeD_20230201_metagenomeAQUAeD96_551_metabat.50.fa	0.25	0	0.75	0.153846	1	0.666667	0.4	0	0	0.571429	0.142857	0.5	0.636364	0	0	0.692308	0	0	0	0.2	0.666667	0.333333	0.333333	0.666667	0	0.0666667	0.5	0	0	0.5	0	0	FALSE	FALSE	FALSE	FALSE	FALSE	FALSE	FALSE	FALSE	FALSE	FALSE	FALSE	FALSE	FALSE	FALSE	FALSE	FALSE	FALSE
AQUAeD_20230201_metagenomeAQUAeD96_551_metabat.51.fa	0	0	0.875	0.307692	0.75	1	0.4	0.0714286	0.125	0.857143	0.142857	0.8	0.636364	0	0	0.181818	0	0	0.75	0	0	0.666667	0.666667	1	0	0.0666667	0.666667	0	0	1	0	0	FALSE	FALSE	TRUE	TRUE	FALSE	FALSE	FALSE	FALSE	FALSE	FALSE	FALSE	FALSE	FALSE	FALSE	FALSE	FALSE	FALSE
AQUAeD_20230201_metagenomeAQUAeD96_551_metabat.58.fa	0	0	0.875	0.307692	0.75	0.888889	0.4	0.0714286	0.125	0.714286	0.142857	0.8	0.545455	0	0	0.181818	0	0	0.75	0	0	0.666667	0.666667	1	0	0.0666667	0.666667	0	0	0.875	0	0	FALSE	FALSE	TRUE	TRUE	FALSE	FALSE	FALSE	FALSE	FALSE	FALSE	TRUE	FALSE	FALSE	FALSE	FALSE	FALSE	TRUE
AQUAeD_20230201_metagenomeAQUAeD96_575_maxbin.002	0	0	0.875	0.384615	0.5	0.888889	0.4	0.0714286	0	0.857143	0.142857	0.7	0.272727	0	0	0	0.75	0	1	0.3	1	1	1	1	0	0.2	1	0	0	1	0	0	FALSE	FALSE	FALSE	FALSE	FALSE	FALSE	FALSE	FALSE	FALSE	FALSE	FALSE	FALSE	FALSE	FALSE	FALSE	FALSE	FALSE
AQUAeD_20230201_metagenomeAQUAeD96_575_maxbin.014	0	0	0.75	0.384615	0.25	0.777778	0.4	0.142857	0.125	0.714286	0.142857	0.7	0.272727	0	0	0.461538	0	0	0.5	0	0	0	0	0	0	0.133333	0.333333	0	0	0.625	0	0	FALSE	FALSE	TRUE	TRUE	FALSE	FALSE	FALSE	FALSE	FALSE	FALSE	FALSE	FALSE	FALSE	FALSE	FALSE	FALSE	TRUE
AQUAeD_20230201_metagenomeAQUAeD96_575_maxbin.080	0	0	0.375	0.153846	0.5	0.777778	0	0	0	0.571429	0.142857	0.3	0.454545	0	0	0.0909091	0	0	0.25	0	0	0	0	0	0	0	0	0	0	0	0	0.666667	FALSE	FALSE	FALSE	FALSE	FALSE	FALSE	FALSE	FALSE	FALSE	FALSE	FALSE	FALSE	FALSE	FALSE	FALSE	FALSE	FALSE
AQUAeD_20230201_metagenomeAQUAeD96_575_maxbin.110	0	0	0.25	0	0	0.666667	0	0.0714286	0	0.428571	0.142857	0.3	0.454545	0	0	0.0909091	0	0	0	0	0	0	0	0	0	0	0	0	0	0.625	0	0	FALSE	FALSE	FALSE	FALSE	FALSE	FALSE	FALSE	FALSE	FALSE	FALSE	FALSE	FALSE	FALSE	FALSE	FALSE	FALSE	FALSE
AQUAeD_20230201_metagenomeAQUAeD96_575_maxbin.114	0	0	0.25	0.153846	0.5	0.555556	0	0.214286	0	0.571429	0.142857	0.3	0.363636	0	0	0.181818	0	0	0	0	0	0	0	0	0	0	0	0	0	0	0	0.666667	FALSE	FALSE	FALSE	FALSE	FALSE	FALSE	FALSE	FALSE	FALSE	FALSE	FALSE	FALSE	FALSE	FALSE	FALSE	FALSE	FALSE
AQUAeD_20230201_metagenomeAQUAeD96_575_metabat.100.fa	0.5	0	0.875	0.461538	0.75	0.777778	0.8	0.142857	0	1	0.285714	0.6	0.727273	0	0	0	1	0	1	0.3	1	0	0	1	0	0.2	1	0	0	1	0	0.222222	FALSE	FALSE	FALSE	FALSE	FALSE	FALSE	FALSE	FALSE	FALSE	FALSE	FALSE	FALSE	FALSE	FALSE	FALSE	FALSE	FALSE
AQUAeD_20230201_metagenomeAQUAeD96_575_metabat.109.fa	0	0	0.75	0.384615	0.5	0.888889	0.4	0.0714286	0	0.857143	0.285714	0.7	0.727273	0	0	0.0909091	0	0	0.75	0	0	0.666667	0.666667	0.666667	0	0.0666667	0.666667	0	0	0	0	0.333333	FALSE	FALSE	TRUE	TRUE	FALSE	FALSE	FALSE	FALSE	FALSE	FALSE	TRUE	FALSE	FALSE	FALSE	FALSE	FALSE	FALSE
AQUAeD_20230201_metagenomeAQUAeD96_575_metabat.12.fa	0	0	0.625	0.230769	0.5	0.555556	0.6	0	0	0.428571	0.142857	0.6	0.636364	0	0	0.642857	0	0	0.5	0.2	0.666667	0	0	0.333333	0	0.0666667	0.5	0	0	0.5	0	0	FALSE	FALSE	FALSE	FALSE	FALSE	FALSE	FALSE	FALSE	FALSE	FALSE	FALSE	FALSE	FALSE	FALSE	FALSE	FALSE	FALSE
AQUAeD_20230201_metagenomeAQUAeD96_575_metabat.40.fa	0	0	0.625	0.153846	0.75	0.888889	0.4	0	0	0.857143	0.142857	0.6	0.636364	0	0	0.181818	0	0	0.25	0	0	0	0	0	0	0	0	0	0	0	0	0.777778	FALSE	FALSE	TRUE	TRUE	FALSE	FALSE	FALSE	FALSE	FALSE	FALSE	FALSE	FALSE	FALSE	FALSE	FALSE	FALSE	FALSE
AQUAeD_20230201_metagenomeAQUAeD96_575_metabat.43.fa	0	0	0.75	0.307692	1	0.888889	0.4	0.0714286	0.375	0.857143	0.428571	0.6	0.909091	0	0	1	0	0	1	0.3	1	0	0	1	0	0	0	0	0	1	0	0	FALSE	FALSE	FALSE	FALSE	FALSE	FALSE	FALSE	FALSE	FALSE	FALSE	FALSE	FALSE	FALSE	FALSE	FALSE	FALSE	FALSE
AQUAeD_20230201_metagenomeAQUAeD96_575_metabat.54.fa	0	0	0.625	0.153846	1	0.666667	0.4	0	0	0.857143	0.285714	0.5	0.727273	0	0	0.583333	0	0	0.5	0.3	1	0.666667	0.666667	0	0	0	0	0	0	0.75	0	0	FALSE	FALSE	FALSE	FALSE	FALSE	FALSE	FALSE	FALSE	FALSE	FALSE	FALSE	FALSE	FALSE	FALSE	FALSE	FALSE	FALSE
AQUAeD_20230201_metagenomeAQUAeD96_575_metabat.55.fa	0	0	0.625	0.230769	0.5	0.444444	0.4	0.142857	0.125	0.571429	0.142857	0.4	0.636364	0	0	0.0909091	0	0	0.5	0	0	0.666667	0.666667	1	0	0.0666667	0.666667	0	0	0.25	0	0	FALSE	FALSE	TRUE	TRUE	FALSE	FALSE	FALSE	FALSE	FALSE	FALSE	TRUE	FALSE	FALSE	FALSE	FALSE	FALSE	TRUE
AQUAeD_20230201_metagenomeAQUAeD96_575_metabat.70.fa	0	0	0.75	0.307692	0.25	0.666667	0.4	0	0	0.714286	0.285714	0.5	0.545455	0	0	0	1	0	1	0.3	1	1	1	1	0	0	0	0	0	0	0	0	FALSE	FALSE	FALSE	FALSE	FALSE	FALSE	FALSE	FALSE	FALSE	FALSE	FALSE	FALSE	FALSE	FALSE	FALSE	FALSE	FALSE
AQUAeD_20230201_metagenomeAQUAeD96_575_metabat.73.fa	0.5	0	0.75	0.461538	0.25	0.777778	0.2	0.142857	0.125	0.571429	0.428571	0.8	0.727273	0	0	0	0	0	1	0.2	0.666667	0.666667	0.666667	1	0	0.2	1	0	0	0.5	0	0	FALSE	FALSE	TRUE	FALSE	FALSE	FALSE	FALSE	FALSE	FALSE	FALSE	FALSE	FALSE	FALSE	FALSE	FALSE	FALSE	FALSE
AQUAeD_20230201_metagenomeAQUAeD96_575_metabat.79.fa	0	0	0.625	0.153846	0.5	0.888889	0.2	0	0	0.857143	0.428571	0.5	0.727273	0	0	0.181818	0	0	0	0	0	0.666667	0.666667	0	0	0	0	0	0	1	0	0.777778	FALSE	FALSE	FALSE	TRUE	FALSE	FALSE	FALSE	FALSE	FALSE	FALSE	TRUE	FALSE	FALSE	FALSE	FALSE	FALSE	TRUE
AQUAeD_20230201_metagenomeAQUAeD96_575_metabat.80.fa	0	0	0.625	0.230769	0.25	0.444444	0.2	0.0714286	0	0.571429	0.285714	0.7	0.181818	0	0	0	0	0	0.75	0	0	0.666667	0.666667	0	0	0	0	0	0	0	0	0.333333	FALSE	FALSE	FALSE	TRUE	FALSE	FALSE	FALSE	FALSE	FALSE	FALSE	TRUE	FALSE	FALSE	FALSE	FALSE	FALSE	TRUE
AQUAeD_20230201_metagenomeAQUAeD96_575_metabat.87.fa	0	0	0.75	0.384615	0.5	1	0.4	0.142857	0	0.857143	0.285714	0.7	0.727273	0	0	0.0909091	0	0	0.75	0	0	0.666667	0.666667	1	0	0.0666667	0.666667	0	0	0.875	0	0	FALSE	FALSE	FALSE	FALSE	FALSE	FALSE	FALSE	FALSE	FALSE	FALSE	TRUE	FALSE	FALSE	FALSE	FALSE	FALSE	TRUE
AQUAeD_20230201_metagenomeAQUAeD96_575_metabat.98.fa	0	0	0.5	0.307692	0.75	0.888889	0	0.0714286	0	0.857143	0.142857	0.5	0.454545	0	0	0.0909091	0	0	0.25	0	0	0	0	0.666667	0	0.0666667	1	0	0	0.875	0	0	FALSE	FALSE	TRUE	TRUE	FALSE	FALSE	FALSE	FALSE	FALSE	FALSE	TRUE	FALSE	FALSE	FALSE	FALSE	FALSE	TRUE
AQUAeD_20230201_metagenomeAQUAeD96_1517_metabat.23.fa	0.25	0	0.625	0.461538	0.25	0.555556	0.4	0.0714286	0.125	0.857143	0	0.6	0.636364	0	0	0.785714	0	0	0.75	0	0.666667	0.666667	0.666667	0	0	0.133333	0	0	0	0.75	0	0	FALSE	FALSE	FALSE	FALSE	FALSE	FALSE	FALSE	FALSE	FALSE	FALSE	FALSE	FALSE	FALSE	FALSE	FALSE	FALSE	FALSE
AQUAeD_20230201_metagenomeAQUAeD96_1567_maxbin.036	0	0	0.875	0.384615	0.75	0.777778	0.4	0.142857	0.125	0.571429	0.428571	0.7	0.181818	0	0	0.181818	0	0	0.75	0	0	0.666667	0.666667	0.666667	0	0.0666667	0.666667	0	0	0.625	0	0	FALSE	FALSE	TRUE	TRUE	FALSE	FALSE	FALSE	FALSE	FALSE	FALSE	TRUE	FALSE	FALSE	FALSE	FALSE	FALSE	TRUE
AQUAeD_20230201_metagenomeAQUAeD96_1567_maxbin.220	0	0	0	0	0	0	0	0	0	0.142857	0	0	0	0	0	0	0	0	0	0	0	0	0	0	0	0	0	0	0	0	0	0	FALSE	FALSE	FALSE	FALSE	FALSE	FALSE	FALSE	FALSE	FALSE	FALSE	FALSE	FALSE	FALSE	FALSE	FALSE	FALSE	FALSE
AQUAeD_20230201_metagenomeAQUAeD96_1567_metabat.7.fa	0	0	0.75	0.307692	0	1	0.6	0.0714286	0	0.571429	0.428571	0.6	0.818182	0	0	0.833333	0	0	0.5	0.1	0.333333	0.666667	0.666667	0.333333	0	0.0666667	0.5	0	0	0.875	0	0	FALSE	FALSE	FALSE	FALSE	FALSE	FALSE	FALSE	FALSE	FALSE	FALSE	FALSE	FALSE	FALSE	FALSE	FALSE	FALSE	FALSE
AQUAeD_20230201_metagenomeAQUAeD96_575_metabat.110.fa	0	0.5	0.875	0.461538	0.75	1	0.4	0.142857	0.25	0.857143	0.857143	0.8	0.454545	0	0	0.615385	0	0	0.75	0	0	0.666667	0.666667	0	0	0.0666667	0.666667	0	0	1	0	0	FALSE	FALSE	FALSE	FALSE	FALSE	FALSE	FALSE	FALSE	FALSE	FALSE	FALSE	FALSE	FALSE	FALSE	FALSE	FALSE	FALSE
AQUAeD_20230201_metagenomeAQUAeD96_664_metabat.4.fa	0	0	0.625	0.384615	0.5	0.888889	0.2	0.142857	0.125	0.857143	0.285714	0.7	0.545455	0	0	0.384615	0	0	0.25	0	0	0	0	1	0	0.133333	0.5	0	0	0.375	0	0	FALSE	FALSE	TRUE	TRUE	FALSE	FALSE	FALSE	FALSE	FALSE	FALSE	TRUE	FALSE	FALSE	FALSE	FALSE	FALSE	FALSE
AQUAeD_20230201_metagenomeAQUAeD96_664_metabat.5.fa	0	0	0.625	0.307692	0	0.444444	0.4	0.0714286	0	0.285714	0.285714	0.5	0.636364	0	0	0.0909091	0	0	0.75	0	0	0	0	0.666667	0	0.0666667	0	0	0	0.125	0	0	FALSE	FALSE	TRUE	TRUE	FALSE	FALSE	FALSE	FALSE	FALSE	FALSE	TRUE	FALSE	FALSE	FALSE	FALSE	FALSE	FALSE
AQUAeD_20230201_metagenomeAQUAeD96_683_maxbin.001	0	0	0.875	0.307692	0	0.888889	0.4	0.214286	0.25	0.857143	0.285714	0.8	0.454545	0	0	0.5	0	0	0.75	0	0	0.666667	0.666667	0	0	0.133333	1	0	0	0.625	0	0	FALSE	FALSE	TRUE	FALSE	FALSE	FALSE	FALSE	FALSE	FALSE	FALSE	FALSE	FALSE	FALSE	FALSE	FALSE	FALSE	FALSE
AQUAeD_20230201_metagenomeAQUAeD96_683_maxbin.004	0	0	0.5	0.230769	0.75	0.666667	0.2	0.142857	0.25	0.857143	0.428571	0.6	0.545455	0	0	0.666667	0	0	0	0	0	0	0	0	0	0.0666667	0.333333	0	0	0.25	0	0	FALSE	FALSE	TRUE	FALSE	FALSE	FALSE	FALSE	FALSE	FALSE	FALSE	FALSE	FALSE	FALSE	FALSE	FALSE	FALSE	FALSE
AQUAeD_20230201_metagenomeAQUAeD96_683_maxbin.006	0	0	0.875	0.461538	0.5	1	0.6	0.142857	0.125	0.857143	0.142857	0.8	0.727273	0	0	0.416667	0	0	0.75	0	0	0	0	1	0	0.133333	0.666667	0	0	0.75	0	0	FALSE	FALSE	TRUE	TRUE	FALSE	FALSE	FALSE	FALSE	FALSE	FALSE	FALSE	FALSE	FALSE	FALSE	FALSE	FALSE	TRUE
AQUAeD_20230201_metagenomeAQUAeD96_683_maxbin.073	0	0.5	0.625	0.230769	0	0.444444	0.4	0.0714286	0.125	0.285714	0.428571	0.5	0.181818	0	0	0.0909091	0	0	0.25	0	0	0	0	0	0	0.0666667	0.5	0	0	0.375	0	0	FALSE	FALSE	FALSE	FALSE	FALSE	FALSE	FALSE	FALSE	FALSE	FALSE	FALSE	FALSE	FALSE	FALSE	FALSE	FALSE	FALSE
AQUAeD_20230201_metagenomeAQUAeD96_683_metabat.12.fa	0	0.5	0.375	0.230769	0.75	0.888889	0	0.214286	0.375	1	0.714286	0.5	0.545455	0	0	0.692308	0	0	0.5	0	0.333333	0.666667	0.666667	0	0	0.0666667	0	0	0	0.875	0	0	FALSE	FALSE	TRUE	FALSE	FALSE	FALSE	FALSE	FALSE	FALSE	FALSE	FALSE	FALSE	FALSE	FALSE	FALSE	FALSE	FALSE
AQUAeD_20230201_metagenomeAQUAeD96_683_metabat.13.fa	0	0	0.75	0.384615	0.5	1	0.4	0.142857	0.125	1	0.285714	0.7	0.727273	0	0	0.461538	0	0	0.75	0	0	0.666667	0.666667	1	0	0.133333	0.333333	0	0	0.875	0	0	FALSE	FALSE	TRUE	TRUE	FALSE	FALSE	FALSE	FALSE	FALSE	FALSE	TRUE	FALSE	FALSE	FALSE	FALSE	FALSE	TRUE
AQUAeD_20230201_metagenomeAQUAeD96_683_metabat.14.fa	0	0	0.625	0.307692	0	1	0.4	0.142857	0.125	0.714286	0.142857	0.6	0.454545	0	0	0.785714	0	0	0.75	0	0	0.666667	0.666667	0.666667	0	0.133333	1	0	0	0.875	0	0	FALSE	FALSE	FALSE	FALSE	FALSE	FALSE	FALSE	FALSE	FALSE	FALSE	FALSE	FALSE	FALSE	FALSE	FALSE	FALSE	FALSE
AQUAeD_20230201_metagenomeAQUAeD96_683_metabat.17.fa	0	0	0.625	0.230769	0.75	0.777778	0.2	0	0.125	0.714286	0	0.5	0.363636	0	0	0.0909091	0	0	0.75	0	0	0.666667	0.666667	1	0	0.0666667	0.666667	0	0	1	0	0	FALSE	FALSE	TRUE	TRUE	FALSE	FALSE	FALSE	FALSE	FALSE	FALSE	TRUE	FALSE	FALSE	FALSE	FALSE	FALSE	FALSE
AQUAeD_20230201_metagenomeAQUAeD96_683_metabat.24.fa	0.25	0	0.875	0.461538	0.75	0.888889	0.6	0.142857	0	0.857143	0.285714	0.8	0.636364	0	0	1	0	0	1	0	1	0.666667	0.666667	0	0	0.133333	0.333333	0	0	1	0	0.111111	FALSE	FALSE	TRUE	FALSE	FALSE	FALSE	FALSE	FALSE	FALSE	FALSE	FALSE	FALSE	FALSE	FALSE	FALSE	FALSE	FALSE
AQUAeD_20230201_metagenomeAQUAeD96_683_metabat.25.fa	0	0	0.75	0.307692	0.25	0.777778	0.2	0.142857	0.125	0.714286	0.285714	0.7	0.636364	0	0	0.181818	0	0	0.75	0	0	0.666667	0.666667	1	0	0	0	0	0	1	0	0	FALSE	FALSE	TRUE	FALSE	FALSE	FALSE	FALSE	FALSE	FALSE	FALSE	TRUE	FALSE	FALSE	FALSE	FALSE	FALSE	FALSE
AQUAeD_20230201_metagenomeAQUAeD96_683_metabat.29.fa	0.5	0	1	0.538462	0.25	0.888889	1	0.142857	0.25	0.714286	0.142857	0.9	0.636364	0	0	0	0	0	1	0.3	1	0	0	1	0	0.2	1	0	0	1	0	0	FALSE	FALSE	TRUE	FALSE	FALSE	FALSE	FALSE	FALSE	FALSE	FALSE	FALSE	FALSE	FALSE	FALSE	FALSE	FALSE	FALSE
AQUAeD_20230201_metagenomeAQUAeD96_683_metabat.31.fa	0	0	0.625	0.230769	0.75	0.777778	0.4	0.142857	0.25	1	0	0.7	0.636364	0	0	0.5	0	0	0	0	0	0.666667	0.666667	0	0	0	1	0	0	0.875	0	0	FALSE	FALSE	TRUE	FALSE	FALSE	FALSE	FALSE	FALSE	FALSE	FALSE	FALSE	FALSE	FALSE	TRUE	FALSE	FALSE	FALSE
AQUAeD_20230201_metagenomeAQUAeD96_683_metabat.32.fa	0	0	0.5	0.230769	0	0.666667	0.2	0.142857	0.125	0.714286	0.142857	0.5	0.272727	0	0	0.785714	0	0	0.75	0	0	0	0	1	0	0.133333	0.666667	0	0	0.125	0	0	FALSE	FALSE	FALSE	FALSE	FALSE	FALSE	FALSE	FALSE	FALSE	FALSE	FALSE	FALSE	FALSE	FALSE	FALSE	FALSE	FALSE
AQUAeD_20230201_metagenomeAQUAeD96_683_metabat.41.fa	0	0	0.875	0.461538	0.5	0.888889	0.6	0.142857	0	0.714286	0	0.7	0.545455	0	0	0.166667	0	0	0.5	0	0	0.666667	0.666667	0	0	0.133333	0.333333	0	0	0.75	0	0	FALSE	FALSE	TRUE	TRUE	FALSE	FALSE	FALSE	FALSE	FALSE	FALSE	TRUE	FALSE	FALSE	FALSE	FALSE	FALSE	TRUE
AQUAeD_20230201_metagenomeAQUAeD96_683_metabat.47.fa	0	0	0.625	0.307692	0.75	0.777778	0.2	0.0714286	0	0.857143	0.142857	0.7	0.727273	0	0	0.181818	0	0	0.75	0	0	0.666667	0.666667	0	0	0	0	0	0	0	0	0.333333	FALSE	FALSE	FALSE	TRUE	FALSE	FALSE	FALSE	FALSE	FALSE	FALSE	TRUE	FALSE	FALSE	FALSE	FALSE	FALSE	TRUE
AQUAeD_20230201_metagenomeAQUAeD96_683_metabat.51.fa	0	0	0.75	0.307692	0	0.888889	0.2	0.142857	0.125	0.428571	0.142857	0.7	0.727273	0	0	0.181818	0	0	0.75	0	0	0.666667	0.666667	1	0	0	0	0	0	0.875	0	0	FALSE	FALSE	FALSE	FALSE	FALSE	FALSE	FALSE	FALSE	FALSE	FALSE	FALSE	FALSE	FALSE	FALSE	FALSE	FALSE	FALSE
AQUAeD_20230201_metagenomeAQUAeD96_683_metabat.52.fa	0	0	0.5	0.307692	0	0.222222	0.2	0	0	0.428571	0.142857	0.6	0.545455	0	0	0.416667	0	0	0.5	0.3	1	0	0	0.666667	0	0.0666667	0.5	0	0	0.125	0	0	FALSE	FALSE	FALSE	FALSE	FALSE	FALSE	FALSE	FALSE	FALSE	FALSE	FALSE	FALSE	FALSE	FALSE	FALSE	FALSE	FALSE
AQUAeD_20230201_metagenomeAQUAeD96_683_metabat.58.fa	0	0	0.625	0.153846	0.25	0.666667	0.2	0.142857	0	0.857143	0.142857	0.6	0.727273	0	0	0.769231	0	0	0	0	0	0	0	1	0	0.0666667	0.333333	0	0	1	0	0	FALSE	FALSE	FALSE	FALSE	FALSE	FALSE	FALSE	FALSE	FALSE	FALSE	TRUE	FALSE	FALSE	FALSE	FALSE	FALSE	FALSE
AQUAeD_20230201_metagenomeAQUAeD96_683_metabat.9.fa	0	0	0.75	0.461538	0.25	0.888889	0.4	0.142857	0.125	0.857143	0.285714	0.7	0.727273	0	0	0.181818	0	0	0.75	0	0	0.666667	0.666667	1	0	0.0666667	0.666667	0	0	0.875	0	0	FALSE	FALSE	TRUE	TRUE	FALSE	FALSE	FALSE	FALSE	FALSE	FALSE	TRUE	FALSE	FALSE	FALSE	FALSE	FALSE	TRUE
AQUAeD_20230201_metagenomeAQUAeD96_709_maxbin.011	0	0	0.5	0.153846	0.5	0.666667	0.4	0	0.125	0.571429	0.428571	0.4	0.454545	0	0	0.166667	0	0	0.25	0.1	0.333333	0.666667	0.666667	0	0	0	0	0	0	0	0	0.333333	FALSE	FALSE	FALSE	TRUE	FALSE	FALSE	FALSE	FALSE	FALSE	FALSE	FALSE	FALSE	FALSE	FALSE	FALSE	FALSE	FALSE
AQUAeD_20230201_metagenomeAQUAeD96_709_metabat.7.fa	0	0	0.375	0.230769	0	0.888889	0	0.0714286	0.25	0.571429	0.285714	0.4	0.636364	0	0	0.0909091	0	0	0.75	0	0	0.666667	0.666667	0	0	0	0	0	0	1	0	0	FALSE	FALSE	FALSE	FALSE	FALSE	FALSE	FALSE	FALSE	FALSE	FALSE	FALSE	FALSE	FALSE	FALSE	FALSE	FALSE	FALSE
AQUAeD_20230201_metagenomeAQUAeD96_752_maxbin.004	0	0	0.25	0.230769	0	0.333333	0	0.0714286	0.125	0.571429	0.142857	0.2	0.363636	0	0	0	0	0	0.25	0	0	0	0	0	0	0.0666667	0	0	0	0.875	0	0.777778	FALSE	FALSE	FALSE	FALSE	FALSE	FALSE	FALSE	FALSE	FALSE	FALSE	FALSE	FALSE	FALSE	FALSE	FALSE	FALSE	FALSE
AQUAeD_20230201_metagenomeAQUAeD96_752_maxbin.064	0	0	0.25	0.0769231	0	0	0	0	0	0.142857	0	0.2	0	0	0	0.333333	0	0	0	0.1	0.333333	0	0	0	0	0	0	0	0.0666667	0.5	0	0.111111	FALSE	FALSE	FALSE	FALSE	FALSE	FALSE	FALSE	FALSE	FALSE	FALSE	FALSE	FALSE	FALSE	FALSE	FALSE	FALSE	FALSE
AQUAeD_20230201_metagenomeAQUAeD96_752_metabat.10.fa	0.5	0	0.75	0.384615	0.5	0.555556	0.4	0.214286	0.25	0.714286	0.142857	0.6	0.272727	0	0	0.583333	0	0	0.5	0	0	0	0	0.666667	0	0.133333	0	0	0	0.375	0	0.222222	FALSE	FALSE	FALSE	FALSE	FALSE	FALSE	FALSE	FALSE	FALSE	FALSE	FALSE	FALSE	FALSE	FALSE	FALSE	FALSE	FALSE
AQUAeD_20230201_metagenomeAQUAeD96_752_metabat.9.fa	0	0	0.875	0.230769	0	0.666667	0.8	0	0	0.428571	0.285714	0.5	0.818182	0	0	0.857143	0	0	0.25	0.3	1	0	0	0	0	0.2	1	0	0	1	0	0	FALSE	FALSE	FALSE	FALSE	FALSE	FALSE	FALSE	FALSE	FALSE	FALSE	FALSE	FALSE	FALSE	FALSE	FALSE	FALSE	FALSE
AQUAeD_20230201_metagenomeAQUAeD96_754_maxbin.001	0	0	0.125	0.0769231	0	0.111111	0	0.0714286	0	0	0	0	0.0909091	0	0	0.0909091	0	0	0	0	0	0	0	0	0	0	0	0	0	0	0	0	FALSE	FALSE	FALSE	FALSE	FALSE	FALSE	FALSE	FALSE	FALSE	FALSE	FALSE	FALSE	FALSE	FALSE	FALSE	FALSE	FALSE
AQUAeD_20230201_metagenomeAQUAeD96_825_maxbin.036	0	0	0.125	0	0	0.111111	0.2	0	0	0	0	0.1	0	0	0	0	0	0	0	0	0	0	0	0	0	0.0666667	0	0	0	0	0	0	FALSE	FALSE	FALSE	FALSE	FALSE	FALSE	FALSE	FALSE	FALSE	FALSE	FALSE	FALSE	FALSE	FALSE	FALSE	FALSE	FALSE
AQUAeD_20230201_metagenomeAQUAeD96_832_maxbin.004	0.25	0	0.5	0.307692	0	0.444444	0.2	0.0714286	0	0.285714	0.142857	0.5	0.545455	0	0	0.5	0	0	0.75	0	0	0	0	1	0	0	0	0	0	0.125	0	0	FALSE	FALSE	FALSE	FALSE	FALSE	FALSE	FALSE	FALSE	FALSE	FALSE	FALSE	FALSE	FALSE	FALSE	FALSE	FALSE	FALSE
AQUAeD_20230201_metagenomeAQUAeD96_832_maxbin.026	0	0	0.25	0.0769231	0	0.333333	0	0.0714286	0.125	0.285714	0	0.2	0	0	0	0.166667	0	0	0	0	0	0	0	0	0	0	0	0	0	0	0	0	FALSE	FALSE	FALSE	FALSE	FALSE	FALSE	FALSE	FALSE	FALSE	FALSE	FALSE	FALSE	FALSE	FALSE	FALSE	FALSE	FALSE
AQUAeD_20230201_metagenomeAQUAeD96_832_maxbin.037	0	0	0.375	0	0	0.222222	0.2	0	0.125	0.142857	0	0.2	0	0	0	0	0	0	0	0	0	0	0	0	0	0	0	0	0	0	0	0.222222	FALSE	FALSE	FALSE	FALSE	FALSE	FALSE	FALSE	FALSE	FALSE	FALSE	FALSE	FALSE	FALSE	FALSE	FALSE	FALSE	FALSE
AQUAeD_20230201_metagenomeAQUAeD96_413_maxbin.025	0	0.5	0.25	0.0769231	0.5	0.333333	0.2	0	0.125	0.428571	0.285714	0.4	0.272727	0	0	0.166667	0	0	0	0	0	0	0	0	0	0	0	0	0	0	0	0	FALSE	FALSE	FALSE	FALSE	FALSE	FALSE	FALSE	FALSE	FALSE	FALSE	FALSE	FALSE	FALSE	FALSE	FALSE	FALSE	FALSE
AQUAeD_20230201_metagenomeAQUAeD96_413_maxbin.111	0	0	0	0	0	0	0	0	0	0	0	0.1	0	0	0	0	0	0	0	0	0	0	0	0	0	0	0	0	0	0	0	0	FALSE	FALSE	FALSE	FALSE	FALSE	FALSE	FALSE	FALSE	FALSE	FALSE	FALSE	FALSE	FALSE	FALSE	FALSE	FALSE	FALSE
AQUAeD_20230201_metagenomeAQUAeD96_444_maxbin.009	0	0	0	0.0769231	0	0.111111	0	0.0714286	0	0	0	0	0	0	0	0	0	0	0	0	0	0	0	0	0	0	0	0	0	0	0	0.222222	FALSE	FALSE	FALSE	FALSE	FALSE	FALSE	FALSE	FALSE	FALSE	FALSE	FALSE	FALSE	FALSE	FALSE	FALSE	FALSE	FALSE
AQUAeD_20230201_metagenomeAQUAeD96_450_metabat.5.fa	0	0	0.875	0.230769	0.5	0.777778	0.4	0.0714286	0.125	1	0.142857	0.7	0.454545	0	0	0.571429	0	0	0.75	0	0	0	0	0	0	0.133333	0.666667	0	0	0	0	0.222222	FALSE	FALSE	FALSE	FALSE	FALSE	FALSE	FALSE	FALSE	FALSE	FALSE	FALSE	FALSE	FALSE	FALSE	FALSE	FALSE	FALSE
AQUAeD_20230201_metagenomeAQUAeD96_472_maxbin.039	0.5	0	0.875	0.384615	0.5	0.222222	0.6	0.142857	0.125	0.571429	0.285714	0.8	0.363636	0	0	0.857143	0	0	0.75	0.3	1	0	0	1	0	0.2	0.333333	0.5	0	0.625	0	0	FALSE	FALSE	FALSE	FALSE	FALSE	FALSE	FALSE	FALSE	FALSE	FALSE	FALSE	FALSE	FALSE	FALSE	FALSE	FALSE	FALSE
AQUAeD_20230201_metagenomeAQUAeD96_472_maxbin.072	0	0	0.25	0.153846	0	0.666667	0.4	0	0	0.285714	0	0.2	0.454545	0	0	0.461538	0	0	0	0.1	0.333333	0.333333	0.333333	0	0	0	0	0	0	0.375	0	0	FALSE	FALSE	FALSE	FALSE	FALSE	FALSE	FALSE	FALSE	FALSE	FALSE	FALSE	FALSE	FALSE	FALSE	FALSE	FALSE	FALSE
AQUAeD_20230201_metagenomeAQUAeD96_472_maxbin.086	0	0	0.25	0.0769231	0.25	0.333333	0	0.214286	0.125	0.571429	0	0.2	0.454545	0	0	0.25	0	0	0	0	0	0	0	0	0	0	0	0	0	0	0	0	FALSE	FALSE	FALSE	FALSE	FALSE	FALSE	FALSE	FALSE	FALSE	FALSE	FALSE	FALSE	FALSE	FALSE	FALSE	FALSE	FALSE
AQUAeD_20230201_metagenomeAQUAeD96_472_metabat.10.fa	0.25	0	1	0.384615	0.25	0.888889	0.6	0	0	0.571429	0.285714	0.7	0.727273	0	0	1	0	0	0.75	0.3	1	0	0	0	0	0.2	1	0	0	1	0	0	FALSE	FALSE	FALSE	FALSE	FALSE	FALSE	FALSE	FALSE	FALSE	FALSE	FALSE	FALSE	FALSE	FALSE	FALSE	FALSE	FALSE
AQUAeD_20230201_metagenomeAQUAeD96_472_metabat.20.fa	0	0	0.5	0.307692	0.25	0.777778	0	0.142857	0.125	0.857143	0.571429	0.6	0.636364	0	0	0.666667	0	0	0.5	0	0	0	0	0	0	0	0	0	0	0.625	0	0.444444	FALSE	FALSE	FALSE	FALSE	FALSE	FALSE	FALSE	FALSE	FALSE	FALSE	FALSE	FALSE	FALSE	FALSE	FALSE	FALSE	FALSE
AQUAeD_20230201_metagenomeAQUAeD96_472_metabat.27.fa	0	0	0.75	0.461538	1	0.666667	0.6	0.0714286	0.125	0.428571	0.571429	0.7	0.545455	0	0	0.857143	0	0	0.75	0.3	1	0	0	1	0	0.133333	0.666667	0	0	0.625	0	0	FALSE	FALSE	FALSE	FALSE	FALSE	FALSE	FALSE	FALSE	FALSE	FALSE	FALSE	FALSE	FALSE	FALSE	FALSE	FALSE	TRUE
AQUAeD_20230201_metagenomeAQUAeD96_472_metabat.34.fa	0.5	0	0.75	0.384615	1	0.666667	0.4	0.0714286	0.125	0.714286	0.285714	0.7	0.636364	0	0	0.5	0	0	1	0.2	0.666667	0	0	1	0	0.133333	0.666667	0	0	0.125	0	0.111111	FALSE	FALSE	FALSE	TRUE	FALSE	FALSE	FALSE	FALSE	FALSE	FALSE	FALSE	FALSE	FALSE	FALSE	FALSE	FALSE	FALSE
AQUAeD_20230201_metagenomeAQUAeD96_472_metabat.47.fa	0	0.5	0.75	0.384615	0.5	0.888889	0.4	0.142857	0.375	0.857143	0.857143	0.5	0.454545	0	0	0.769231	0	0	0.75	0	0	0.666667	0.666667	0	0	0.0666667	0.666667	0	0	1	0	0	FALSE	FALSE	FALSE	FALSE	FALSE	FALSE	FALSE	FALSE	FALSE	FALSE	FALSE	FALSE	FALSE	FALSE	FALSE	FALSE	FALSE
AQUAeD_20230201_metagenomeAQUAeD96_472_metabat.51.fa	0.5	0	0.875	0.461538	0.25	0.777778	0.6	0.142857	0	0.857143	0.428571	0.7	0.818182	0	0.0714286	0.857143	0	0	0.5	0.3	1	0	0	0	0	0.266667	0.666667	0	0.0666667	0.625	0	0.333333	FALSE	FALSE	FALSE	FALSE	FALSE	FALSE	FALSE	FALSE	FALSE	FALSE	TRUE	FALSE	FALSE	FALSE	FALSE	FALSE	FALSE
AQUAeD_20230201_metagenomeAQUAeD96_481_maxbin.016	0	0	0.75	0.461538	0.25	0.555556	0.6	0.142857	0	0.285714	0	0.6	0.545455	0	0	0.928571	1	0	0.75	0.2	0.666667	0	0	0.75	0	0.133333	0.666667	0	0	0.75	0	0	FALSE	FALSE	FALSE	TRUE	FALSE	FALSE	FALSE	FALSE	FALSE	FALSE	FALSE	FALSE	FALSE	FALSE	FALSE	FALSE	FALSE
AQUAeD_20230201_metagenomeAQUAeD96_481_metabat.21.fa	0.5	0	1	0.538462	0.25	0.666667	1	0.142857	0	0.857143	0.285714	0.8	0.727273	0	0.0714286	0.833333	0	0	1	0.3	1	0	0	1	0	0.133333	1	0	0.0666667	0.75	0	0.222222	FALSE	FALSE	FALSE	FALSE	FALSE	FALSE	FALSE	FALSE	FALSE	FALSE	FALSE	FALSE	FALSE	FALSE	FALSE	FALSE	FALSE
AQUAeD_20230201_metagenomeAQUAeD96_481_metabat.29.fa	0.25	0	0.75	0.384615	0	0.777778	0.2	0.285714	0.125	0.571429	0.285714	0.7	0.545455	0	0	0.5	0	0	0.75	0	0	0	0	0.666667	0	0.0666667	0	0	0	0	0	0.222222	FALSE	FALSE	TRUE	FALSE	FALSE	FALSE	FALSE	FALSE	FALSE	FALSE	FALSE	FALSE	FALSE	FALSE	FALSE	FALSE	FALSE
AQUAeD_20230201_metagenomeAQUAeD96_490_maxbin.078	0	0	0	0	0	0.111111	0	0	0	0	0	0	0	0	0	0	0	0	0	0	0	0	0	0	0	0	0	0	0	0	0	0	FALSE	FALSE	FALSE	FALSE	FALSE	FALSE	FALSE	FALSE	FALSE	FALSE	FALSE	FALSE	FALSE	FALSE	FALSE	FALSE	FALSE
AQUAeD_20230201_metagenomeAQUAeD96_490_metabat.14.fa	0	0	0	0	0	0	0	0	0	0	0	0	0	0	0	0	0	0	0	0	0	0	0	0	0	0	0	0	0	0.625	0	0	FALSE	FALSE	FALSE	FALSE	FALSE	FALSE	FALSE	FALSE	FALSE	FALSE	FALSE	FALSE	FALSE	FALSE	FALSE	FALSE	FALSE
AQUAeD_20230201_metagenomeAQUAeD96_507_maxbin.005	0	0.5	0.875	0.307692	0	0.222222	0.8	0.0714286	0.25	0.714286	0.714286	0.7	0.363636	0	0	0.181818	0	0	0.75	0	0	0.666667	0.666667	0	0	0	0	0	0	0	0	0	FALSE	FALSE	TRUE	TRUE	FALSE	FALSE	FALSE	FALSE	FALSE	FALSE	FALSE	FALSE	FALSE	FALSE	FALSE	FALSE	FALSE
AQUAeD_20230201_metagenomeAQUAeD96_507_maxbin.100	0	0	0.75	0.384615	0.25	0.444444	0.6	0.0714286	0.125	0.714286	0.285714	0.7	0.727273	0	0	0.857143	1	0	0.75	0.3	1	0	0	0	0	0.133333	1	0	0	0.5	0	0	FALSE	FALSE	TRUE	TRUE	FALSE	FALSE	FALSE	FALSE	FALSE	FALSE	FALSE	FALSE	FALSE	FALSE	FALSE	FALSE	FALSE
AQUAeD_20230201_metagenomeAQUAeD96_507_maxbin.164	0	0	0	0.0769231	0	0.444444	0	0	0.125	0	0	0.1	0.272727	0	0	0	0	0	0	0	0	0	0	0	0	0	0	0	0	0	0	0.666667	FALSE	FALSE	FALSE	FALSE	FALSE	FALSE	FALSE	FALSE	FALSE	FALSE	TRUE	FALSE	FALSE	FALSE	FALSE	FALSE	FALSE
AQUAeD_20230201_metagenomeAQUAeD96_507_metabat.18.fa	0	0	0.125	0	0	0.777778	0	0	0	0.428571	0	0	0.636364	0	0	0	0	0	0	0	0	0	0	0	0	0	0	0	0	0.5	0	0	FALSE	FALSE	FALSE	FALSE	FALSE	FALSE	FALSE	FALSE	FALSE	FALSE	FALSE	FALSE	FALSE	FALSE	FALSE	FALSE	FALSE
AQUAeD_20230201_metagenomeAQUAeD96_507_metabat.34.fa	0	0	0.5	0.230769	0.5	0.666667	0.2	0.0714286	0	0.714286	0	0.5	0.636364	0	0	0.181818	0	0	0.75	0	0	0.333333	0.333333	0.333333	0	0	0	0	0	0.75	0	0.666667	FALSE	FALSE	TRUE	TRUE	FALSE	FALSE	FALSE	FALSE	FALSE	FALSE	TRUE	FALSE	FALSE	FALSE	FALSE	FALSE	FALSE
AQUAeD_20230201_metagenomeAQUAeD96_507_metabat.35.fa	0	0.5	0.5	0.384615	0	0.666667	0.4	0.214286	0.25	0.571429	0.428571	0.5	0.363636	0	0	0.0909091	0	0	0	0	0.333333	1	1	0	0	0.0666667	0	0	0	0.375	0	0	FALSE	FALSE	TRUE	TRUE	FALSE	FALSE	FALSE	FALSE	FALSE	FALSE	TRUE	FALSE	FALSE	FALSE	FALSE	FALSE	FALSE
AQUAeD_20230201_metagenomeAQUAeD96_507_metabat.48.fa	0	0	0.875	0.307692	0.75	1	0.6	0.0714286	0	0.714286	0.142857	0.8	0.545455	0	0	0.181818	0	0	0.75	0	0	0.666667	0.666667	0	0	0.0666667	0.666667	0	0	0.375	0	0	FALSE	FALSE	TRUE	TRUE	FALSE	FALSE	FALSE	FALSE	FALSE	FALSE	TRUE	FALSE	FALSE	FALSE	FALSE	FALSE	FALSE
AQUAeD_20230201_metagenomeAQUAeD96_507_metabat.5.fa	0	0.5	0.875	0.615385	0	0.666667	0.6	0.285714	0.25	0.428571	0.714286	0.8	0.454545	0	0	0.181818	0	0	0.75	0	0	0.666667	0.666667	0	0	0	0	0	0	1	0	0	FALSE	FALSE	FALSE	FALSE	FALSE	FALSE	FALSE	FALSE	FALSE	FALSE	FALSE	FALSE	FALSE	FALSE	FALSE	FALSE	FALSE
AQUAeD_20230201_metagenomeAQUAeD96_507_metabat.62.fa	0	0.5	0.625	0.461538	0.25	0.777778	0.4	0.142857	0.25	0.285714	0.428571	0.6	0.454545	0	0	0.846154	0	0	0.75	0	0	0	0	0	0	0.0666667	0.666667	0	0	0.875	0	0	FALSE	FALSE	FALSE	FALSE	FALSE	FALSE	FALSE	FALSE	FALSE	FALSE	FALSE	FALSE	FALSE	FALSE	FALSE	FALSE	FALSE
AQUAeD_20230201_metagenomeAQUAeD96_507_metabat.70.fa	0	0	0.875	0.384615	0.25	0.888889	0.6	0.0714286	0.125	0.714286	0.285714	0.7	0.454545	0	0	0.461538	0	0	1	0.1	0.333333	0	0	0.75	0	0.0666667	0	0	0	0.5	0	0	FALSE	FALSE	FALSE	FALSE	FALSE	FALSE	FALSE	FALSE	FALSE	FALSE	FALSE	FALSE	FALSE	FALSE	FALSE	FALSE	FALSE
AQUAeD_20230201_metagenomeAQUAeD96_507_metabat.72.fa	0	0	0.875	0.538462	0.5	0.777778	0.6	0.142857	0	0.857143	0.285714	0.7	0.727273	0	0	0.75	0	0	1	0.3	1	0.333333	0.333333	1	0	0.2	0.666667	0	0	1	0	0	FALSE	FALSE	FALSE	FALSE	FALSE	FALSE	FALSE	FALSE	FALSE	FALSE	FALSE	FALSE	FALSE	FALSE	FALSE	FALSE	FALSE
AQUAeD_20230201_metagenomeAQUAeD96_507_metabat.74.fa	0	0.5	0.875	0.461538	0	0.777778	1	0.214286	0.25	0.714286	0.857143	0.8	0.636364	0	0	0.181818	0	0	0.75	0	0	0.666667	0.666667	0	0	0	0	0	0	0.625	0	0	FALSE	FALSE	TRUE	FALSE	FALSE	FALSE	FALSE	FALSE	FALSE	FALSE	FALSE	FALSE	FALSE	FALSE	FALSE	FALSE	FALSE
AQUAeD_20230201_metagenomeAQUAeD96_507_metabat.77.fa	0	0	0.75	0.307692	0.25	0.777778	0.4	0.142857	0.125	0.571429	0.285714	0.7	0.636364	0	0	0.181818	0	0	0.75	0.1	0.333333	0.666667	0.666667	0.666667	0	0.0666667	0.5	0	0	1	0	0	FALSE	FALSE	FALSE	TRUE	FALSE	FALSE	FALSE	FALSE	FALSE	FALSE	FALSE	FALSE	FALSE	FALSE	FALSE	FALSE	TRUE
AQUAeD_20230201_metagenomeAQUAeD96_507_metabat.81.fa	0	0	0.75	0.153846	0.75	0.888889	0.2	0.0714286	0	0.428571	0.285714	0.5	0.727273	0	0	0.0909091	0	0	0.5	0	0	0	0	0	0	0	0	0	0	0.875	0	0	FALSE	FALSE	TRUE	TRUE	FALSE	FALSE	FALSE	FALSE	FALSE	FALSE	TRUE	FALSE	FALSE	FALSE	FALSE	FALSE	FALSE
AQUAeD_20230201_metagenomeAQUAeD96_507_metabat.9.fa	0	0	0.25	0.153846	0	0.888889	0	0.0714286	0	0.571429	0.285714	0.4	0.636364	0	0	0.0909091	0	0	0	0	0	0.666667	0.666667	0	0	0	0	0	0	0.75	0	0	FALSE	FALSE	TRUE	FALSE	FALSE	FALSE	FALSE	FALSE	FALSE	FALSE	TRUE	FALSE	FALSE	FALSE	FALSE	FALSE	FALSE
AQUAeD_20230201_metagenomeAQUAeD96_1567_metabat.45.fa	0	0.5	0.75	0.384615	0.75	0.888889	0.4	0.142857	0.25	1	0.714286	0.7	0.636364	0	0	0.923077	0	0	0.75	0	0	0.666667	0.666667	0	0	0.0666667	0.666667	0	0	1	0	0	FALSE	FALSE	FALSE	FALSE	FALSE	FALSE	FALSE	FALSE	FALSE	FALSE	FALSE	FALSE	FALSE	FALSE	FALSE	FALSE	FALSE
AQUAeD_20230201_metagenomeAQUAeD96_1567_metabat.55.fa	0	0	0.875	0.384615	0.5	1	0.8	0	0	1	0.285714	0.7	0.636364	0	0	0	0	0	1	0.2	0.666667	1	1	1	0	0.2	1	0	0	1	0	0	FALSE	FALSE	TRUE	TRUE	FALSE	FALSE	FALSE	FALSE	FALSE	FALSE	TRUE	FALSE	FALSE	FALSE	FALSE	FALSE	FALSE
AQUAeD_20230201_metagenomeAQUAeD96_176_maxbin.053	0	0	0.625	0.230769	0.75	0.666667	0.6	0.142857	0.25	0.571429	0.285714	0.5	0.363636	0	0	0.333333	0	0	0	0	0.333333	0	0	0	0	0	0.333333	0	0	0.375	0	0	FALSE	FALSE	FALSE	FALSE	FALSE	FALSE	FALSE	FALSE	FALSE	FALSE	FALSE	FALSE	FALSE	FALSE	FALSE	FALSE	FALSE
AQUAeD_20230201_metagenomeAQUAeD96_176_maxbin.057	0	0	0.375	0.384615	0	0.222222	0	0.0714286	0.25	0.285714	0	0.4	0.272727	0	0	0.363636	0	0	0.75	0.111111	0.5	0	0	0	0	0	0	0	0	0.625	0	0	FALSE	FALSE	FALSE	FALSE	FALSE	FALSE	FALSE	FALSE	FALSE	FALSE	FALSE	FALSE	FALSE	FALSE	FALSE	FALSE	FALSE
AQUAeD_20230201_metagenomeAQUAeD96_176_metabat.22.fa	0	0	0.875	0.230769	0	0.666667	0.4	0	0	0.428571	0.285714	0.5	0.818182	0	0	0.928571	0	0	0.5	0.3	1	0	0	0	0	0.2	1	0	0	1	0	0	FALSE	FALSE	FALSE	FALSE	FALSE	FALSE	FALSE	FALSE	FALSE	FALSE	FALSE	FALSE	FALSE	FALSE	FALSE	FALSE	FALSE
AQUAeD_20230201_metagenomeAQUAeD96_176_metabat.3.fa	0.5	0	0.625	0.307692	0	0.666667	0.6	0.142857	0	0.428571	0.428571	0.6	0.636364	0	0.0714286	0.857143	0.5	0	1	0.3	1	0	0	0.75	0	0.133333	1	0	0.0666667	1	0	0.333333	FALSE	FALSE	FALSE	FALSE	FALSE	FALSE	FALSE	FALSE	FALSE	FALSE	TRUE	FALSE	FALSE	FALSE	FALSE	FALSE	FALSE
AQUAeD_20230201_metagenomeAQUAeD96_176_metabat.38.fa	0.5	0	0.5	0.307692	0.25	0.777778	0.6	0.142857	0.125	0.428571	0.142857	0.3	0.363636	0	0.142857	0.583333	0.5	0	0.75	0.3	1	0	0	0.75	0	0.133333	0	0	0.0666667	0.625	0	0	FALSE	FALSE	FALSE	FALSE	FALSE	FALSE	FALSE	FALSE	FALSE	FALSE	FALSE	FALSE	FALSE	FALSE	FALSE	FALSE	FALSE
AQUAeD_20230201_metagenomeAQUAeD96_206_maxbin.014	0.25	0	0.75	0.461538	0.5	0.666667	0.4	0.142857	0	0.571429	0.142857	0.5	0.363636	0	0	0	0	0	1	0.2	0.666667	0	0	0.75	0	0.2	0.333333	0	0	0.625	0	0	FALSE	FALSE	FALSE	FALSE	FALSE	FALSE	FALSE	FALSE	FALSE	FALSE	FALSE	FALSE	FALSE	FALSE	FALSE	FALSE	FALSE
AQUAeD_20230201_metagenomeAQUAeD96_206_metabat.11.fa	0	0	0.75	0.307692	0.75	0.888889	0.8	0.142857	0.125	1	0.142857	0.7	0.636364	0	0	0.928571	0	0	0.75	0	0	0	0	0	0	0.133333	0	0	0	1	0	0	FALSE	FALSE	FALSE	FALSE	FALSE	FALSE	FALSE	FALSE	FALSE	FALSE	FALSE	FALSE	FALSE	FALSE	FALSE	FALSE	FALSE
AQUAeD_20230201_metagenomeAQUAeD96_206_metabat.3.fa	0.25	0	0.5	0.230769	0	0.777778	0	0.0714286	0.25	0.428571	0.142857	0.3	0.454545	0	0	0	0	0	0.25	0.1	0.333333	0	0	1	0	0.133333	0	0	0	0.75	0	0	FALSE	FALSE	TRUE	FALSE	FALSE	FALSE	FALSE	FALSE	FALSE	FALSE	TRUE	FALSE	FALSE	FALSE	FALSE	FALSE	FALSE
AQUAeD_20230201_metagenomeAQUAeD96_218_metabat.5.fa	0.25	0	0.5	0.384615	0	0.777778	0.2	0.142857	0	0.571429	0.428571	0.5	0.454545	0	0	0.5	0.75	0	0.25	0.3	1	0.666667	0.666667	0	0	0.133333	0.666667	0	0	0.625	0	0	FALSE	FALSE	FALSE	FALSE	FALSE	FALSE	FALSE	FALSE	FALSE	FALSE	FALSE	FALSE	FALSE	FALSE	FALSE	FALSE	FALSE
AQUAeD_20230201_metagenomeAQUAeD96_219_maxbin.003	0	0	0.375	0.230769	0.25	0.444444	0.4	0	0	0.428571	0	0.5	0.363636	0	0	0.538462	0	0	0.5	0.1	0.333333	0	0	0	0	0	0	0	0	0.5	0	0	FALSE	FALSE	FALSE	FALSE	FALSE	FALSE	FALSE	FALSE	FALSE	FALSE	FALSE	FALSE	FALSE	FALSE	FALSE	FALSE	FALSE
AQUAeD_20230201_metagenomeAQUAeD96_219_maxbin.023	0	0	0	0	0	0.111111	0	0	0	0.142857	0	0	0.272727	0	0	0	0	0	0	0	0	0	0	0	0	0	0	0	0	0	0	0	FALSE	FALSE	FALSE	FALSE	FALSE	FALSE	FALSE	FALSE	FALSE	FALSE	FALSE	FALSE	FALSE	FALSE	FALSE	FALSE	FALSE
AQUAeD_20230201_metagenomeAQUAeD96_248_maxbin.034	0	0	0.125	0.230769	0	0.222222	0.2	0.142857	0	0.285714	0.142857	0.3	0.272727	0	0	0	0	0	0	0.2	0.666667	0	0	0	0	0.133333	0	0	0	0.25	0	0	FALSE	FALSE	FALSE	FALSE	FALSE	FALSE	FALSE	FALSE	FALSE	FALSE	FALSE	FALSE	FALSE	FALSE	FALSE	FALSE	FALSE
AQUAeD_20230201_metagenomeAQUAeD96_277_maxbin.036	0	0	0.125	0.153846	0.25	0.222222	0	0.0714286	0	0.142857	0	0.1	0	0	0	0	0	0	0	0	0	0	0	0	0	0	0	0	0	0.375	0	0	FALSE	FALSE	FALSE	FALSE	FALSE	FALSE	FALSE	FALSE	FALSE	FALSE	FALSE	FALSE	FALSE	FALSE	FALSE	FALSE	FALSE
AQUAeD_20230201_metagenomeAQUAeD96_277_maxbin.048	0	0	0.25	0.0769231	0	0.111111	0.2	0.0714286	0.125	0	0	0.1	0.0909091	0	0	0.166667	0	0	0	0	0	0	0	0	0	0.0666667	0.333333	0	0	0	0	0	FALSE	FALSE	FALSE	FALSE	FALSE	FALSE	FALSE	FALSE	FALSE	FALSE	FALSE	FALSE	FALSE	FALSE	FALSE	FALSE	FALSE
AQUAeD_20230201_metagenomeAQUAeD96_277_metabat.13.fa	0	0	0.625	0.307692	0.5	0.888889	0.2	0.0714286	0	1	0.142857	0.6	0.636364	0	0	0.461538	0	0	0.75	0	0	0	0	1	0	0.133333	0.666667	0	0	0.875	0	0	FALSE	FALSE	TRUE	TRUE	FALSE	FALSE	FALSE	FALSE	FALSE	FALSE	TRUE	FALSE	FALSE	FALSE	FALSE	FALSE	FALSE
AQUAeD_20230201_metagenomeAQUAeD96_277_metabat.7.fa	0	0	0.75	0.384615	0.5	0.777778	0.8	0.0714286	0	1	0.142857	0.5	0.909091	0	0.142857	0.0909091	0	0	0.25	0.222222	0.5	0	0	0	0	0.266667	0	0	0.133333	0.25	0.615385	0	FALSE	FALSE	TRUE	FALSE	FALSE	FALSE	FALSE	FALSE	FALSE	FALSE	FALSE	FALSE	FALSE	FALSE	FALSE	FALSE	FALSE
AQUAeD_20230201_metagenomeAQUAeD96_351_maxbin.039	0	0	0.125	0.230769	0.25	0.222222	0.2	0.0714286	0	0	0	0.2	0	0	0	0.5	0	0	0	0	0	0	0	0	0	0.133333	0.333333	0	0	0.25	0	0	FALSE	FALSE	FALSE	FALSE	FALSE	FALSE	FALSE	FALSE	FALSE	FALSE	FALSE	FALSE	FALSE	FALSE	FALSE	FALSE	FALSE
AQUAeD_20230201_metagenomeAQUAeD96_358_maxbin.005	0	0	0.375	0.230769	0	0.222222	0.2	0.0714286	0.125	0.142857	0	0.5	0.181818	0	0	0.769231	0	0	0	0	0.333333	0	0	0	0	0	0	0	0	0.5	0	0.222222	FALSE	FALSE	TRUE	FALSE	FALSE	FALSE	FALSE	FALSE	FALSE	FALSE	FALSE	FALSE	FALSE	FALSE	FALSE	FALSE	FALSE
AQUAeD_20230201_metagenomeAQUAeD96_358_maxbin.023	0.25	0	0.5	0.384615	0.25	0.555556	0.2	0.0714286	0	0.714286	0.428571	0.5	0.363636	0	0	0.363636	0.5	0	1	0.3	1	0.666667	0.666667	0	0	0.0666667	0	0	0	0.875	0	0	FALSE	FALSE	FALSE	FALSE	FALSE	FALSE	FALSE	FALSE	FALSE	FALSE	FALSE	FALSE	FALSE	FALSE	FALSE	FALSE	FALSE
AQUAeD_20230201_metagenomeAQUAeD96_358_maxbin.165	0	0	0	0	0	0.111111	0	0	0	0	0	0	0.181818	0	0	0	0	0	0	0	0	0	0	0	0	0	0	0	0	0	0	0	FALSE	FALSE	FALSE	FALSE	FALSE	FALSE	FALSE	FALSE	FALSE	FALSE	FALSE	FALSE	FALSE	FALSE	FALSE	FALSE	FALSE
AQUAeD_20230201_metagenomeAQUAeD96_358_maxbin.171	0	0	0.25	0.0769231	0	0.111111	0	0	0	0	0	0.2	0	0	0	0.0909091	0	0	0.25	0	0	0	0	0	0	0	0	0	0	0	0	0	FALSE	FALSE	FALSE	FALSE	FALSE	FALSE	FALSE	FALSE	FALSE	FALSE	FALSE	FALSE	FALSE	FALSE	FALSE	FALSE	FALSE
AQUAeD_20230201_metagenomeAQUAeD96_358_maxbin.189	0	0	0	0	0	0	0	0	0.125	0	0	0	0	0	0	0	0	0	0	0	0	0	0	0	0	0	0	0	0	0	0	0	FALSE	FALSE	FALSE	FALSE	FALSE	FALSE	FALSE	FALSE	FALSE	FALSE	FALSE	FALSE	FALSE	FALSE	FALSE	FALSE	FALSE
AQUAeD_20230201_metagenomeAQUAeD96_358_metabat.18.fa	0	0	0.5	0.307692	0.25	0.888889	0.4	0.214286	0.25	1	0.142857	0.6	0.454545	0	0	0.928571	0	0	0.5	0	0	0	0	0	0	0.133333	0.333333	0	0	1	0	0.444444	FALSE	FALSE	FALSE	FALSE	FALSE	FALSE	FALSE	FALSE	FALSE	FALSE	FALSE	FALSE	FALSE	FALSE	FALSE	FALSE	FALSE
AQUAeD_20230201_metagenomeAQUAeD96_358_metabat.19.fa	0	0	0.875	0.384615	0.25	0.666667	0.4	0.0714286	0	0.571429	0.428571	0.8	0.636364	0	0	0.384615	0	0.25	0.75	0.3	1	0	0	1	0	0.2	0.666667	0	0	1	0	0	FALSE	FALSE	FALSE	FALSE	FALSE	FALSE	FALSE	FALSE	FALSE	FALSE	FALSE	FALSE	FALSE	FALSE	FALSE	FALSE	FALSE
AQUAeD_20230201_metagenomeAQUAeD96_358_metabat.25.fa	0	0.5	1	0.538462	0	0.555556	0.6	0.214286	0.125	0.714286	0.571429	0.9	0.636364	0	0	0.5	0	0	0.5	0	0.333333	0.666667	0.666667	0	0	0	0	0	0	1	0	0	FALSE	FALSE	FALSE	FALSE	FALSE	FALSE	FALSE	FALSE	FALSE	FALSE	FALSE	FALSE	FALSE	FALSE	FALSE	FALSE	FALSE
AQUAeD_20230201_metagenomeAQUAeD96_358_metabat.3.fa	0	0	0.375	0.307692	0	0.666667	0	0.142857	0.125	0.571429	0.285714	0.4	0.636364	0	0	0.928571	0	0	0.75	0	0	0	0	0	0	0	0	0	0	0.875	0	0	FALSE	FALSE	FALSE	FALSE	FALSE	FALSE	FALSE	FALSE	FALSE	FALSE	FALSE	FALSE	FALSE	FALSE	FALSE	FALSE	FALSE
AQUAeD_20230201_metagenomeAQUAeD96_358_metabat.32.fa	0	0.5	0.75	0.692308	0.5	0.666667	0.4	0.357143	0.25	0.857143	0.571429	0.7	0.727273	0	0	0.181818	0	0	0.5	0	0	0	0	0	0	0	0	0	0	0.875	0	0	FALSE	FALSE	FALSE	FALSE	FALSE	FALSE	FALSE	FALSE	FALSE	FALSE	FALSE	FALSE	FALSE	FALSE	FALSE	FALSE	FALSE
AQUAeD_20230201_metagenomeAQUAeD96_358_metabat.4.fa	0	0.5	0.625	0.230769	0	0.555556	0.2	0	0.125	0.285714	0.571429	0.4	0.181818	0	0	0.642857	0	0	0	0	0	0	0	0	0	0	0	0	0	1	0	0	FALSE	FALSE	FALSE	FALSE	FALSE	FALSE	FALSE	FALSE	FALSE	FALSE	FALSE	FALSE	FALSE	FALSE	FALSE	FALSE	FALSE
AQUAeD_20230201_metagenomeAQUAeD96_358_metabat.43.fa	0	0	0.875	0.538462	0	0.555556	0.6	0.214286	0.125	0.285714	0.285714	0.8	0.363636	0	0	1	0	0	1	0.3	1	0	0	0	0	0.133333	0	0	0	0.625	0	0	FALSE	FALSE	FALSE	FALSE	FALSE	FALSE	FALSE	FALSE	FALSE	FALSE	FALSE	FALSE	FALSE	FALSE	FALSE	FALSE	FALSE
AQUAeD_20230201_metagenomeAQUAeD96_384_maxbin.001	0	0	0.375	0.230769	0	0.444444	0.2	0.214286	0	0.428571	0	0.3	0.363636	0	0	0	0	0	0.25	0	0	0	0	0	0	0.133333	0	0	0	0	0	0.333333	FALSE	FALSE	FALSE	FALSE	FALSE	FALSE	FALSE	FALSE	FALSE	FALSE	FALSE	FALSE	FALSE	FALSE	FALSE	FALSE	FALSE
AQUAeD_20230201_metagenomeAQUAeD96_411_maxbin.008	0	0	0.75	0.461538	0	0.555556	0.4	0.214286	0.25	0.571429	0.428571	0.7	0.636364	0	0	0.181818	0	0	0.5	0	0	0.666667	0.666667	0	0	0	0	0	0	1	0	0	FALSE	FALSE	FALSE	FALSE	FALSE	FALSE	FALSE	FALSE	FALSE	FALSE	FALSE	FALSE	FALSE	FALSE	FALSE	FALSE	FALSE
AQUAeD_20230201_metagenomeAQUAeD96_411_metabat.11.fa	0	0	0.75	0.307692	0.25	0.888889	0.4	0	0	0.571429	0.285714	0.5	0.636364	0	0	0	1	0	1	0	0	1	1	0	0	0	0	0	0	0.625	0	0	FALSE	FALSE	FALSE	FALSE	FALSE	FALSE	FALSE	FALSE	FALSE	FALSE	FALSE	FALSE	FALSE	FALSE	FALSE	FALSE	FALSE
AQUAeD_20230201_metagenomeAQUAeD96_411_metabat.31.fa	0	0	0.75	0.384615	1	0.777778	0.4	0	0	0.857143	0.142857	0.8	0.727273	0	0	0.846154	0	0	0.5	0.3	1	0	0	0.333333	0	0.0666667	0.5	0	0	0.25	0	0	FALSE	FALSE	FALSE	FALSE	FALSE	FALSE	FALSE	FALSE	FALSE	FALSE	FALSE	FALSE	FALSE	FALSE	FALSE	FALSE	FALSE
AQUAeD_20230201_metagenomeAQUAeD96_411_metabat.5.fa	0	0	0.75	0.153846	0.25	0.777778	0.2	0	0	0.571429	0.285714	0.6	0.454545	0	0	0.181818	0	0	0.5	0	0	0.666667	0.666667	0	0	0	0	0	0	0.75	0	0.222222	FALSE	FALSE	TRUE	TRUE	FALSE	FALSE	FALSE	FALSE	FALSE	FALSE	TRUE	FALSE	FALSE	FALSE	FALSE	FALSE	FALSE
AQUAeD_20230201_metagenomeAQUAeD96_413_maxbin.003	0.25	0	0.375	0.230769	0.5	0.333333	0.2	0.142857	0.125	0.428571	0.142857	0.3	0.0909091	0	0	0.181818	0	0	0.25	0	0	0	0	0.666667	0	0.133333	0	0	0	0.125	0	0.333333	FALSE	FALSE	FALSE	FALSE	FALSE	FALSE	FALSE	FALSE	FALSE	FALSE	FALSE	FALSE	FALSE	FALSE	FALSE	FALSE	FALSE
AQUAeD_20230201_metagenomeAQUAeD96_111_maxbin.002	0	0	0.5	0.307692	0	0.444444	0.4	0.0714286	0	0.428571	0.142857	0.4	0.363636	0	0	0.230769	0	0	1	0	0	0	0	0	0	0.0666667	0	0	0	0.375	0	0	FALSE	FALSE	FALSE	FALSE	FALSE	FALSE	FALSE	FALSE	FALSE	FALSE	FALSE	FALSE	FALSE	FALSE	FALSE	FALSE	FALSE
AQUAeD_20230201_metagenomeAQUAeD96_121_maxbin.016	0	0	0.625	0.461538	0.25	0.555556	0.8	0.214286	0	0.571429	0.428571	0.5	0.272727	0	0	0.461538	0	0	1	0	0	0	0	1	0	0	0.5	0	0	1	0	0.222222	FALSE	FALSE	FALSE	FALSE	FALSE	FALSE	FALSE	FALSE	FALSE	FALSE	FALSE	FALSE	FALSE	FALSE	FALSE	FALSE	TRUE
AQUAeD_20230201_metagenomeAQUAeD96_121_metabat.14.fa	0	0	0.625	0.538462	0.75	0.777778	0.6	0.214286	0.25	0.857143	0.142857	0.7	0.636364	0	0	0.857143	0	0	1	0.3	1	0	0	0.5	0	0.133333	0.666667	0	0	0.875	0	0.222222	FALSE	FALSE	FALSE	FALSE	FALSE	FALSE	FALSE	FALSE	FALSE	FALSE	FALSE	FALSE	FALSE	FALSE	FALSE	FALSE	FALSE
AQUAeD_20230201_metagenomeAQUAeD96_121_metabat.18.fa	0	0	1	0.615385	1	0.777778	1	0.142857	0.125	0.571429	0.571429	0.9	0.545455	0	0	0.928571	0	0	1	0.3	1	0	0	1	0	0.2	1	0	0	0.125	0	0	FALSE	FALSE	FALSE	TRUE	FALSE	FALSE	FALSE	FALSE	FALSE	FALSE	FALSE	FALSE	FALSE	FALSE	FALSE	FALSE	TRUE
AQUAeD_20230201_metagenomeAQUAeD96_121_metabat.20.fa	0	0	0.5	0.230769	0	0.444444	0.2	0.0714286	0	0.428571	0	0.3	0.636364	0	0	0	0	0	0.25	0	0	0	0	0	0	0.0666667	0	0	0	0.25	0	0	FALSE	FALSE	FALSE	FALSE	FALSE	FALSE	FALSE	FALSE	FALSE	FALSE	FALSE	FALSE	FALSE	FALSE	FALSE	FALSE	FALSE
AQUAeD_20230201_metagenomeAQUAeD96_121_metabat.25.fa	0.25	0	0.875	0.307692	0.25	0.777778	0.4	0	0	0.857143	0.285714	0.6	0.727273	0	0	0.181818	0	0	0.75	0.3	1	0	0	0	0	0.2	1	0	0	0.25	0	0	FALSE	FALSE	FALSE	FALSE	FALSE	FALSE	FALSE	FALSE	FALSE	FALSE	FALSE	FALSE	FALSE	FALSE	FALSE	FALSE	FALSE
AQUAeD_20230201_metagenomeAQUAeD96_121_metabat.27.fa	0	0	1	0.538462	0	0.777778	0.8	0.142857	0	0.714286	0.285714	0.9	0.636364	0	0	0.857143	0	0	1	0.3	1	0.333333	0.333333	0.75	0	0.2	0.666667	0	0	0.5	0	0	FALSE	FALSE	TRUE	FALSE	FALSE	FALSE	FALSE	FALSE	FALSE	FALSE	FALSE	FALSE	FALSE	FALSE	FALSE	FALSE	FALSE
AQUAeD_20230201_metagenomeAQUAeD96_136_maxbin.002	0	0	0.75	0.384615	0.5	0.888889	0.6	0.0714286	0	0.857143	0.285714	0.6	0.727273	0	0	1	0	0	1	0.3	1	0	0	0.75	0	0.2	0.666667	0	0	1	0	0.555556	FALSE	FALSE	FALSE	FALSE	FALSE	FALSE	FALSE	FALSE	FALSE	FALSE	FALSE	FALSE	FALSE	FALSE	FALSE	FALSE	FALSE
AQUAeD_20230201_metagenomeAQUAeD96_136_maxbin.024	0	0.5	0.625	0.153846	0.25	0.444444	0.4	0.142857	0.125	0.857143	0.714286	0.4	0.0909091	0	0	0	0	0	0	0	0	0.333333	0.333333	0	0	0	0	0	0	0.75	0	0	FALSE	FALSE	FALSE	TRUE	FALSE	FALSE	FALSE	FALSE	FALSE	FALSE	TRUE	FALSE	FALSE	FALSE	FALSE	FALSE	FALSE
AQUAeD_20230201_metagenomeAQUAeD96_136_maxbin.034	0	0	0.5	0.461538	0.25	0.555556	0.2	0.0714286	0	0.714286	0.142857	0.5	0.454545	0	0	0.666667	0	0	0.75	0.2	0.666667	0	0	0.666667	0	0	0	0	0	0.375	0	0.111111	FALSE	FALSE	FALSE	FALSE	FALSE	FALSE	FALSE	FALSE	FALSE	FALSE	FALSE	FALSE	FALSE	FALSE	FALSE	FALSE	TRUE
AQUAeD_20230201_metagenomeAQUAeD96_136_metabat.16.fa	0	0	0.5	0.384615	1	0.666667	0	0	0	0.857143	0.285714	0.7	0.636364	0	0	0.642857	0	0	0.5	0	0	0	0	0.666667	0	0	0	0	0	0.875	0	0.333333	FALSE	FALSE	FALSE	FALSE	FALSE	FALSE	FALSE	FALSE	FALSE	FALSE	FALSE	FALSE	FALSE	FALSE	FALSE	FALSE	FALSE
AQUAeD_20230201_metagenomeAQUAeD96_136_metabat.17.fa	0.25	0	0.875	0.538462	0.5	0.888889	0.6	0.0714286	0.125	0.857143	0.285714	0.7	0.818182	0	0	1	0	0	0.75	0.3	1	1	1	1	0	0.2	0.666667	0	0	0.875	0	0.777778	FALSE	FALSE	FALSE	FALSE	FALSE	FALSE	FALSE	FALSE	FALSE	FALSE	FALSE	FALSE	FALSE	FALSE	FALSE	FALSE	FALSE
AQUAeD_20230201_metagenomeAQUAeD96_136_metabat.26.fa	0	0	0.875	0.461538	0.75	0.777778	1	0.0714286	0.125	0.857143	0.428571	0.8	0.909091	0	0	0.538462	1	0	1	0.2	0.666667	1	1	0.75	0	0	0.5	0	0	1	0	0	FALSE	FALSE	TRUE	TRUE	FALSE	FALSE	FALSE	FALSE	FALSE	FALSE	TRUE	FALSE	FALSE	FALSE	FALSE	FALSE	TRUE
AQUAeD_20230201_metagenomeAQUAeD96_136_metabat.4.fa	0	0	0.75	0.461538	0.25	0.888889	0.4	0.142857	0.125	1	0.285714	0.7	0.727273	0	0	0.538462	0	0	0.75	0	0	0	0	1	0	0.133333	0.666667	0	0	0.75	0	0	FALSE	FALSE	TRUE	TRUE	FALSE	FALSE	FALSE	FALSE	FALSE	FALSE	TRUE	FALSE	FALSE	FALSE	FALSE	FALSE	TRUE
AQUAeD_20230201_metagenomeAQUAeD96_136_metabat.5.fa	0.5	0	0.875	0.384615	0.5	0.888889	0.6	0.142857	0.125	1	0.285714	0.8	0.636364	0	0	0	0	0	1	0	0	0	0	1	0	0.133333	0.333333	0	0	1	0	0	FALSE	FALSE	TRUE	FALSE	FALSE	FALSE	FALSE	FALSE	FALSE	FALSE	FALSE	FALSE	FALSE	FALSE	FALSE	FALSE	FALSE
AQUAeD_20230201_metagenomeAQUAeD96_136_metabat.9.fa	0	0	0.875	0.461538	0.5	0.888889	1	0.0714286	0.125	0.571429	0.285714	0.7	0.818182	0	0	1	0	0	0.5	0.3	1	0	0	1	0	0.2	1	0	0	1	0	0	FALSE	FALSE	FALSE	FALSE	FALSE	FALSE	FALSE	FALSE	FALSE	FALSE	FALSE	FALSE	FALSE	FALSE	FALSE	FALSE	FALSE
AQUAeD_20230201_metagenomeAQUAeD96_176_maxbin.026	0	0	0.375	0.153846	0.25	0.444444	0.2	0.0714286	0.125	0.571429	0.142857	0.5	0.454545	0	0	0.0909091	0	0	0.5	0	0	0	0	0	0	0	0	0	0	0.625	0	0	FALSE	FALSE	FALSE	FALSE	FALSE	FALSE	FALSE	FALSE	FALSE	FALSE	FALSE	FALSE	FALSE	FALSE	FALSE	FALSE	FALSE
AQUAeD_20230201_metagenomeAQUAeD96_22_maxbin.001	0	0	0.75	0.461538	0.75	0.666667	0.4	0	0	0.857143	0.285714	0.8	0.727273	0	0	0.571429	0	0	0.5	0.3	1	0	0	0.333333	0	0.0666667	0.5	0	0	0.75	0	0	FALSE	FALSE	FALSE	FALSE	FALSE	FALSE	FALSE	FALSE	FALSE	FALSE	FALSE	FALSE	FALSE	FALSE	FALSE	FALSE	FALSE
AQUAeD_20230201_metagenomeAQUAeD96_22_maxbin.008	0	0	0.625	0.384615	0	0.333333	0.6	0.0714286	0.125	0.285714	0.428571	0.6	0.272727	0	0	0.0909091	0	0	0	0	0	0	0	0.333333	0	0	0	0	0	1	0	0	FALSE	FALSE	FALSE	FALSE	FALSE	FALSE	FALSE	FALSE	FALSE	FALSE	FALSE	FALSE	FALSE	FALSE	FALSE	FALSE	FALSE
AQUAeD_20230201_metagenomeAQUAeD96_22_metabat.11.fa	0	0	0.625	0.307692	0	0.777778	0.4	0.0714286	0	0.428571	0.285714	0.5	0.545455	0	0	1	0	0	1	0.3	1	0	0	0.5	0	0.133333	0.666667	0	0	1	0	0	FALSE	FALSE	FALSE	FALSE	FALSE	FALSE	FALSE	FALSE	FALSE	FALSE	FALSE	FALSE	FALSE	FALSE	FALSE	FALSE	FALSE
AQUAeD_20230201_metagenomeAQUAeD96_22_metabat.16.fa	0	0	0.875	0.384615	0.75	1	0.6	0.0714286	0	0.857143	0.285714	0.8	0.636364	0	0	0	0	0	0.75	0	0	0	0	1	0	0.0666667	0.666667	0	0	0	0	0.222222	FALSE	FALSE	TRUE	TRUE	FALSE	FALSE	FALSE	FALSE	FALSE	FALSE	TRUE	FALSE	FALSE	FALSE	FALSE	FALSE	FALSE
AQUAeD_20230201_metagenomeAQUAeD96_37_metabat.14.fa	0	0	0.625	0.307692	0.25	0.777778	0.4	0	0.125	0.714286	0.142857	0.5	0.727273	0	0	0.857143	0	0	0.5	0	0	0.333333	0.333333	0	0	0	0	0	0	0.75	0	0	FALSE	FALSE	FALSE	FALSE	FALSE	FALSE	FALSE	FALSE	FALSE	FALSE	FALSE	FALSE	FALSE	FALSE	FALSE	FALSE	FALSE
AQUAeD_20230201_metagenomeAQUAeD96_52_maxbin.002	0	0	0.75	0.461538	0.5	1	0.4	0.142857	0.125	1	0.285714	0.7	0.727273	0	0	0.461538	0	0	0.75	0	0	0	0	1	0	0.133333	0.666667	0	0	0.875	0	0	FALSE	FALSE	FALSE	TRUE	FALSE	FALSE	FALSE	FALSE	FALSE	FALSE	TRUE	FALSE	FALSE	FALSE	FALSE	FALSE	TRUE
AQUAeD_20230201_metagenomeAQUAeD96_52_maxbin.003	0.5	0	0.75	0.384615	0.5	0.888889	0.4	0.214286	0.125	1	0.142857	0.5	0.545455	0	0	0.75	0	0	0.75	0	0	0	0	0.333333	0	0.0666667	0	0	0	0.5	0	0.111111	FALSE	FALSE	TRUE	FALSE	FALSE	FALSE	FALSE	FALSE	FALSE	FALSE	TRUE	FALSE	FALSE	FALSE	FALSE	FALSE	FALSE
AQUAeD_20230201_metagenomeAQUAeD96_52_maxbin.023	0	0	0.875	0.307692	0.25	0.888889	0.4	0.0714286	0.125	0.428571	0.142857	0.7	0.545455	0	0	0.181818	0	0	0.75	0	0	0	0	1	0	0.0666667	0.666667	0	0	0.875	0	0	FALSE	FALSE	TRUE	TRUE	FALSE	FALSE	FALSE	FALSE	FALSE	FALSE	TRUE	FALSE	FALSE	FALSE	FALSE	FALSE	FALSE
AQUAeD_20230201_metagenomeAQUAeD96_52_maxbin.032	0	0	0.625	0.230769	0.75	0.555556	0.4	0.142857	0.125	0.714286	0.285714	0.6	0.181818	0	0	0.181818	0	0	0.25	0	0	0	0	0.666667	0	0	0	0	0	0.875	0	0	FALSE	FALSE	TRUE	TRUE	FALSE	FALSE	FALSE	FALSE	FALSE	FALSE	TRUE	FALSE	FALSE	FALSE	FALSE	FALSE	TRUE
AQUAeD_20230201_metagenomeAQUAeD96_52_metabat.1.fa	0	0	0.75	0.461538	0.75	0.888889	0.8	0.285714	0.125	0.857143	0.285714	0.7	0.727273	0	0	0.75	0	0	0.75	0	0.333333	1	1	0	0	0	0	0	0	0.875	0	0	FALSE	FALSE	FALSE	TRUE	FALSE	FALSE	FALSE	FALSE	FALSE	FALSE	FALSE	FALSE	FALSE	FALSE	FALSE	FALSE	FALSE
AQUAeD_20230201_metagenomeAQUAeD96_52_metabat.3.fa	0	0	1	0.538462	1	0.888889	1	0.0714286	0.125	0.714286	0.571429	0.9	0.818182	0	0	1	0	0.25	0.75	0.3	1	0	0	1	0	0.2	1	0	0	1	0	0	FALSE	FALSE	FALSE	FALSE	FALSE	FALSE	FALSE	FALSE	FALSE	FALSE	TRUE	FALSE	FALSE	FALSE	FALSE	FALSE	TRUE
AQUAeD_20230201_metagenomeAQUAeD96_52_metabat.36.fa	0	0	0.875	0.307692	0.75	0.888889	0.4	0.0714286	0	0.857143	0.142857	0.8	0.727273	0	0	0.181818	0	0	0.25	0	0	0.666667	0.666667	1	0	0.0666667	0.666667	0	0	0.875	0	0	FALSE	FALSE	TRUE	FALSE	FALSE	FALSE	FALSE	FALSE	FALSE	FALSE	TRUE	FALSE	FALSE	FALSE	FALSE	FALSE	FALSE
AQUAeD_20230201_metagenomeAQUAeD96_52_metabat.37.fa	0	0	1	0.538462	1	0.777778	0.6	0.0714286	0	1	0.285714	0.9	0.818182	0	0	1	1	0	1	0.3	1	0	0	1	0	0.0666667	1	0	0	0.625	0	0	FALSE	FALSE	FALSE	TRUE	FALSE	FALSE	FALSE	FALSE	FALSE	FALSE	FALSE	FALSE	FALSE	FALSE	FALSE	FALSE	FALSE
AQUAeD_20230201_metagenomeAQUAeD96_82_maxbin.009	0	0	0.375	0.307692	0	0	0	0.214286	0	0.142857	0.428571	0.4	0.181818	0	0	0.25	0	0	0.5	0	0	0	0	0	0	0	0	0	0	0.5	0	0	FALSE	FALSE	FALSE	FALSE	FALSE	FALSE	FALSE	FALSE	FALSE	FALSE	FALSE	FALSE	FALSE	FALSE	FALSE	FALSE	FALSE
AQUAeD_20230201_metagenomeAQUAeD96_82_maxbin.022	0	0	0.5	0.153846	0	0.777778	0.8	0.0714286	0	0.285714	0	0.5	0.454545	0	0	0.666667	0	0	0	0	0	0	0	0	0	0	0	0	0	1	0	0	FALSE	FALSE	FALSE	FALSE	FALSE	FALSE	FALSE	FALSE	FALSE	FALSE	FALSE	FALSE	FALSE	FALSE	FALSE	FALSE	FALSE
AQUAeD_20230201_metagenomeAQUAeD96_82_maxbin.032	0	0	0.75	0.230769	0	0.555556	0.6	0	0	0.428571	0.285714	0.5	0.636364	0	0	0.461538	0	0	0.75	0.2	0.666667	0	0	0	0	0.133333	0.666667	0	0	0.875	0	0	FALSE	FALSE	FALSE	FALSE	FALSE	FALSE	FALSE	FALSE	FALSE	FALSE	FALSE	FALSE	FALSE	FALSE	FALSE	FALSE	FALSE
AQUAeD_20230201_metagenomeAQUAeD96_82_maxbin.100	0	0	0	0	0	0	0	0	0	0	0	0	0	0	0	0	0	0	0	0	0	0	0	0	0	0	0	0	0	0	0	0	FALSE	FALSE	FALSE	FALSE	FALSE	FALSE	FALSE	FALSE	FALSE	FALSE	FALSE	FALSE	FALSE	FALSE	FALSE	FALSE	FALSE
AQUAeD_20230201_metagenomeAQUAeD96_82_metabat.19.fa	0	0	0.625	0.384615	0.5	1	0.2	0.142857	0.25	1	0.142857	0.6	0.727273	0	0	0.769231	0	0	0.75	0	1	0	0	0	0	0.133333	1	0	0	1	0	0	FALSE	FALSE	FALSE	FALSE	FALSE	FALSE	FALSE	FALSE	FALSE	FALSE	FALSE	FALSE	FALSE	FALSE	FALSE	FALSE	FALSE
[truncated: 50 more columns]
