# Supplementary material for: Association of Microbial Networks with the Coastal Seafloor Macrofauna Ecological State
Source: Environ Sci Technol. 2025 Apr 11;59(15):7517–29. doi: 10.1021/acs.est.4c12464 (PMC12020364; doi:10.1021/acs.est.4c12464)
Supplement: Supplementary file 3 — es4c12464_si_003.xlsx [file es4c12464_si_003.xlsx]

## Sheet: Metadata
Sample #	Examination	Country	Water boddy	Station	TOC	Pelitt	TN	CN	Cu	Zn	Zn_tilstandsklasse	pH	Eobs	Eh	nEQR	Oxygen_percent	Depth	Farmdistance	Shotgun
1	C-undersøkelse	Norway	Norwegian sea	C4	23.4	69.1	3.8	6.2	13			7.92	79	300	0.781	88.28	132	197	No
2	C-undersøkelse	Norway	Norwegian sea	ASC2									-40	177			128	0	No
3	C-undersøkelse	Norway	Norwegian sea	C5	9.75	41.6	1.5	6.5				7.95	127	348	0.858		231	375	No
4	Forundersøkelse	Norway	North sea	Cref	33.4	4.4		6.68		12.8	1	7.86	197	419	0.596		85	926	No
5	Forundersøkelse	Norway	North sea	Cref	33.4	4.4		6.68		12.8	1	7.86	197	419	0.596		85	926	No
6	Forundersøkelse	Norway	North sea	Cref	33.4	4.4		6.68		12.8	1	7.86	197	419	0.596		85	926	No
7	Forundersøkelse	Norway	North sea	Cref	33.4	4.4		6.68		12.8	1	7.86	197	419	0.596		85	926	Yes
8	Forundersøkelse	Norway	North sea	Cref	33.4	4.4		6.68		12.8	1	7.86	197	419	0.596		85	926	Yes
9	Forundersøkelse	Norway	North sea	Cref	33.4	4.4		6.68		12.8	1	7.86	197	419	0.596		85	926	No
10	Forundersøkelse	Norway	North sea	C4	11.4	81.9	1.1	10.36	7.62	27.9	1	7.74	-31	191	0.675		84	112	No
11	Forundersøkelse	Norway	North sea	C4	11.4	81.9	1.1	10.36	7.62	27.9	1	7.74	-31	191	0.675		84	112	No
12	Forundersøkelse	Norway	North sea	C4	11.4	81.9	1.1	10.36	7.62	27.9	1	7.74	-31	191	0.675		84	112	No
13	Forundersøkelse	Norway	North sea	C4	11.4	81.9	1.1	10.36	7.62	27.9	1	7.74	-31	191	0.675		84	112	No
14	C-undersøkelse	Norway	Norwegian sea	C5	9.75	41.6	1.5	6.5				7.95	127	348	0.858		231	375	No
15	Forundersøkelse	Norway	North sea	C4	11.4	81.9	1.1	10.36	7.62	27.9	1	7.74	-31	191	0.675		84	112	No
16	Forundersøkelse	Norway	North sea	C4	11.4	81.9	1.1	10.36	7.62	27.9	1	7.74	-31	191	0.675		84	112	No
17	Forundersøkelse	Norway	North sea	C2	14	61.8	1.2	11.67	10.9	33.5	1	7.55	42	264	0.831		85	383	No
18	Forundersøkelse	Norway	North sea	C2	14	61.8	1.2	11.67	10.9	33.5	1	7.55	42	264	0.831		85	383	No
19	Forundersøkelse	Norway	North sea	C2	14	61.8	1.2	11.67	10.9	33.5	1	7.55	42	264	0.831		85	383	No
20	Forundersøkelse	Norway	North sea	C2	14	61.8	1.2	11.67	10.9	33.5	1	7.55	42	264	0.831		85	383	No
21	Forundersøkelse	Norway	North sea	C2	14	61.8	1.2	11.67	10.9	33.5	1	7.55	42	264	0.831		85	383	No
22	Forundersøkelse	Norway	North sea	C2	14	61.8	1.2	11.67	10.9	33.5	1	7.55	42	264	0.831		85	383	No
23	Forundersøkelse	Norway	North sea	C3	16.6	60	2	8.3	12.2	37.8	1	7.49	-59	163	0.831		89	122	No
24	Forundersøkelse	Norway	North sea	C3	16.6	60	2	8.3	12.2	37.8	1	7.49	-59	163	0.831		89	122	No
25	C-undersøkelse	Norway	Norwegian sea	C5	9.75	41.6	1.5	6.5				7.95	127	348	0.858		231	375	No
26	Forundersøkelse	Norway	North sea	C3	16.6	60	2	8.3	12.2	37.8	1	7.49	-59	163	0.831		89	122	No
27	Forundersøkelse	Norway	North sea	C3	16.6	60	2	8.3	12.2	37.8	1	7.49	-59	163	0.831		89	122	No
28	Forundersøkelse	Norway	North sea	C3	16.6	60	2	8.3	12.2	37.8	1	7.49	-59	163	0.831		89	122	No
29	Forundersøkelse	Norway	North sea	C3	16.6	60	2	8.3	12.2	37.8	1	7.49	-59	163	0.831		89	122	No
30	Forundersøkelse	Norway	North sea	C1	17.7	80.2	1.7	10.41	11.3	35.2	1	7.48	-34	188	0.805		91	26	No
31	Forundersøkelse	Norway	North sea	C1	17.7	80.2	1.7	10.41	11.3	35.2	1	7.48	-34	188	0.805		91	26	No
32	Forundersøkelse	Norway	North sea	C1	17.7	80.2	1.7	10.41	11.3	35.2	1	7.48	-34	188	0.805		91	26	No
33	Forundersøkelse	Norway	North sea	C1	17.7	80.2	1.7	10.41	11.3	35.2	1	7.48	-34	188	0.805		91	26	Yes
34	Forundersøkelse	Norway	North sea	C1	17.7	80.2	1.7	10.41	11.3	35.2	1	7.48	-34	188	0.805		91	26	No
35	Forundersøkelse	Norway	North sea	C1	17.7	80.2	1.7	10.41	11.3	35.2	1	7.48	-34	188	0.805		91	26	No
36	C-undersøkelse	Norway	Norwegian sea	C2	9.37	41.2	1.6	5.9				7.98	90.6	311.6	0.841		213	515	No
37	Forundersøkelse	Norway	North sea	C2		67.9	1.5		22.4	56.1	1	7.45	-71	148	0.85		152	402	No
38	Forundersøkelse	Norway	North sea	C2		67.9	1.5		22.4	56.1	1	7.45	-71	148	0.85		152	402	No
39	Forundersøkelse	Norway	North sea	C2		67.9	1.5		22.4	56.1	1	7.45	-71	148	0.85		152	402	No
40	Forundersøkelse	Norway	North sea	C2		67.9	1.5		22.4	56.1	1	7.45	-71	148	0.85		152	402	No
41	Forundersøkelse	Norway	North sea	C2		67.9	1.5		22.4	56.1	1	7.45	-71	148	0.85		152	402	No
42	Forundersøkelse	Norway	North sea	C2		67.9	1.5		22.4	56.1	1	7.45	-71	148	0.85		152	402	No
43	Forundersøkelse	Norway	North sea	C4		77.1	2.2		29.9	70.5	1	7.46	-147.7	71.3	0.842	85.68	176	233	No
44	Forundersøkelse	Norway	North sea	C4		77.1	2.2		29.9	70.5	1	7.46	-147.7	71.3	0.842	85.68	176	233	No
45	Forundersøkelse	Norway	North sea	C4		77.1	2.2		29.9	70.5	1	7.46	-147.7	71.3	0.842	85.68	176	233	No
46	Forundersøkelse	Norway	North sea	C4		77.1	2.2		29.9	70.5	1	7.46	-147.7	71.3	0.842	85.68	176	233	No
47	C-undersøkelse	Norway	Norwegian sea	C2	9.37	41.2	1.6	5.9				7.98	90.6	311.6	0.841		213	515	No
48	Forundersøkelse	Norway	North sea	C4		77.1	2.2		29.9	70.5	1	7.46	-147.7	71.3	0.842	85.68	176	233	No
49	Forundersøkelse	Norway	North sea	C4		77.1	2.2		29.9	70.5	1	7.46	-147.7	71.3	0.842	85.68	176	233	No
50	Forundersøkelse	Norway	North sea	C3		65.9	1.2		18.5	48.3	1	7.46	-147.7	71.3	0.847		135	192	No
51	Forundersøkelse	Norway	North sea	C3		65.9	1.2		18.5	48.3	1	7.46	-147.7	71.3	0.847		135	192	No
52	Forundersøkelse	Norway	North sea	C3		65.9	1.2		18.5	48.3	1	7.46	-147.7	71.3	0.847		135	192	No
53	Forundersøkelse	Norway	North sea	C3		65.9	1.2		18.5	48.3	1	7.46	-147.7	71.3	0.847		135	192	No
54	Forundersøkelse	Norway	North sea	C3		65.9	1.2		18.5	48.3	1	7.46	-147.7	71.3	0.847		135	192	No
55	Forundersøkelse	Norway	North sea	C3		65.9	1.2		18.5	48.3	1	7.46	-147.7	71.3	0.847		135	192	No
56	Forundersøkelse	Norway	North sea	Cref		30	0.7		19	54.7	1	7.43	-137.1	91.9	0.861	89.75	148	1128	No
57	Forundersøkelse	Norway	North sea	Cref		30	0.7		19	54.7	1	7.43	-137.1	91.9	0.861	89.75	148	1128	Yes
58	C-undersøkelse	Norway	Norwegian sea	C2	9.37	41.2	1.6	5.9				7.98	90.6	311.6	0.841		213	515	No
59	Forundersøkelse	Norway	North sea	Cref		30	0.7		19	54.7	1	7.43	-137.1	91.9	0.861	89.75	148	1128	No
60	Forundersøkelse	Norway	North sea	Cref		30	0.7		19	54.7	1	7.43	-137.1	91.9	0.861	89.75	148	1128	No
61	Forundersøkelse	Norway	North sea	Cref		30	0.7		19	54.7	1	7.43	-137.1	91.9	0.861	89.75	148	1128	No
62	Forundersøkelse	Norway	North sea	Cref		30	0.7		19	54.7	1	7.43	-137.1	91.9	0.861	89.75	148	1128	Yes
63	Forundersøkelse	Norway	North sea	C1		62.8	0.7	11.4	12.9	46.1	1	7.43	-74.1	144.9	0.857		105	30	No
64	Forundersøkelse	Norway	North sea	C1		62.8	0.7	11.4	12.9	46.1	1	7.43	-74.1	144.9	0.857		105	30	No
65	Forundersøkelse	Norway	North sea	C1		62.8	0.7	11.4	12.9	46.1	1	7.43	-74.1	144.9	0.857		105	30	No
66	Forundersøkelse	Norway	North sea	C1		62.8	0.7	11.4	12.9	46.1	1	7.43	-74.1	144.9	0.857		105	30	No
67	Forundersøkelse	Norway	North sea	C1		62.8	0.7	11.4	12.9	46.1	1	7.43	-74.1	144.9	0.857		105	30	Yes
68	Forundersøkelse	Norway	North sea	C1		62.8	0.7	11.4	12.9	46.1	1	7.43	-74.1	144.9	0.857		105	30	No
69	C-undersøkelse	Norway	Norwegian sea	C1	4	4.8	0.9	4.4	1.7			8.21	160	381	0.822		51	0	No
70	Forundersøkelse	Norway	North sea	C2	12	69	1.6	7.5	17.6	31	1	7.66	-72	148	0.868	90.75	107	389	No
71	Forundersøkelse	Norway	North sea	C2	12	69	1.6	7.5	17.6	31	1	7.66	-72	148	0.868	90.75	107	389	No
72	Forundersøkelse	Norway	North sea	C2	12	69	1.6	7.5	17.6	31	1	7.66	-72	148	0.868	90.75	107	389	No
73	Forundersøkelse	Norway	North sea	C2	12	69	1.6	7.5	17.6	31	1	7.66	-72	148	0.868	90.75	107	389	No
74	Forundersøkelse	Norway	North sea	C2	12	69	1.6	7.5	17.6	31	1	7.66	-72	148	0.868	90.75	107	389	No
75	Forundersøkelse	Norway	North sea	C2	12	69	1.6	7.5	17.6	31	1	7.66	-72	148	0.868	90.75	107	389	No
76	Forundersøkelse	Norway	North sea	C3	17	61	2	8.5	12.5	30.2	1	7.61	133	353	0.85		99	203	No
77	Forundersøkelse	Norway	North sea	C3	17	61	2	8.5	12.5	30.2	1	7.61	133	353	0.85		99	203	No
78	Forundersøkelse	Norway	North sea	C3	17	61	2	8.5	12.5	30.2	1	7.61	133	353	0.85		99	203	No
79	Forundersøkelse	Norway	North sea	C3	17	61	2	8.5	12.5	30.2	1	7.61	133	353	0.85		99	203	No
80	C-undersøkelse	Norway	Norwegian sea	C1	4	4.8	0.9	4.4	1.7			8.21	160	381	0.822		51	0	No
81	Forundersøkelse	Norway	North sea	C3	17	61	2	8.5	12.5	30.2	1	7.61	133	353	0.85		99	203	No
82	Forundersøkelse	Norway	North sea	C3	17	61	2	8.5	12.5	30.2	1	7.61	133	353	0.85		99	203	No
83	Forundersøkelse	Norway	North sea	C1	12.5	48	1.1	11.4	21.5	37.1	1	7.57	165	385	0.835		101	28	No
84	Forundersøkelse	Norway	North sea	C1	12.5	48	1.1	11.4	21.5	37.1	1	7.57	165	385	0.835		101	28	No
85	Forundersøkelse	Norway	North sea	C1	12.5	48	1.1	11.4	21.5	37.1	1	7.57	165	385	0.835		101	28	No
86	Forundersøkelse	Norway	North sea	C1	12.5	48	1.1	11.4	21.5	37.1	1	7.57	165	385	0.835		101	28	No
87	Forundersøkelse	Norway	North sea	C1	12.5	48	1.1	11.4	21.5	37.1	1	7.57	165	385	0.835		101	28	No
88	Forundersøkelse	Norway	North sea	C1	12.5	48	1.1	11.4	21.5	37.1	1	7.57	165	385	0.835		101	28	Yes
89	Forundersøkelse	Norway	North sea	C4	9.02	43	1.5	6	10.9	29.6	1	7.76	147	367	0.871		81	202	No
90	Forundersøkelse	Norway	North sea	C4	9.02	43	1.5	6	10.9	29.6	1	7.76	147	367	0.871		81	202	No
91	C-undersøkelse	Norway	Norwegian sea	C1	4	4.8	0.9	4.4	1.7			8.21	160	381	0.822		51	0	No
92	Forundersøkelse	Norway	North sea	C4	9.02	43	1.5	6	10.9	29.6	1	7.76	147	367	0.871		81	202	No
93	Forundersøkelse	Norway	North sea	C4	9.02	43	1.5	6	10.9	29.6	1	7.76	147	367	0.871		81	202	No
94	Forundersøkelse	Norway	North sea	C4	9.02	43	1.5	6	10.9	29.6	1	7.76	147	367	0.871		81	202	No
95	Forundersøkelse	Norway	North sea	C4	9.02	43	1.5	6	10.9	29.6	1	7.76	147	367	0.871		81	202	No
96	Forundersøkelse	Norway	North sea	Cref	15.2	70	2.2	6.9	13.8	33.9	1	7.61	45.1	265.1	0.853	87.95	124	1348	Yes
97	Forundersøkelse	Norway	North sea	Cref	15.2	70	2.2	6.9	13.8	33.9	1	7.61	45.1	265.1	0.853	87.95	124	1348	No
98	Forundersøkelse	Norway	North sea	Cref	15.2	70	2.2	6.9	13.8	33.9	1	7.61	45.1	265.1	0.853	87.95	124	1348	No
99	Forundersøkelse	Norway	North sea	Cref	15.2	70	2.2	6.9	13.8	33.9	1	7.61	45.1	265.1	0.853	87.95	124	1348	Yes
100	Forundersøkelse	Norway	North sea	Cref	15.2	70	2.2	6.9	13.8	33.9	1	7.61	45.1	265.1	0.853	87.95	124	1348	No
101	Forundersøkelse	Norway	North sea	Cref	15.2	70	2.2	6.9	13.8	33.9	1	7.61	45.1	265.1	0.853	87.95	124	1348	No
102	C-undersøkelse	Norway	Norwegian sea	Cref	3.22	11.3	0.6	5.4	2.3			8.03	111.3	332.3	0.876		182	3760	No
103	Forundersøkelse	Norway	North sea	C3		86	3		69.2	104	2	7.5	-123	96	0.825	88.6	273	178	No
104	Forundersøkelse	Norway	North sea	C3		86	3		69.2	104	2	7.5	-123	96	0.825	88.6	273	178	No
105	Forundersøkelse	Norway	North sea	C3		86	3		69.2	104	2	7.5	-123	96	0.825	88.6	273	178	No
106	Forundersøkelse	Norway	North sea	C3		86	3		69.2	104	2	7.5	-123	96	0.825	88.6	273	178	No
107	Forundersøkelse	Norway	North sea	C3		86	3		69.2	104	2	7.5	-123	96	0.825	88.6	273	178	No
108	Forundersøkelse	Norway	North sea	C3		86	3		69.2	104	2	7.5	-123	96	0.825	88.6	273	178	No
109	Forundersøkelse	Norway	North sea	C4		86	2		68.3	110	2	7.39	-69	150	0.827		269	108	No
110	Forundersøkelse	Norway	North sea	C4		86	2		68.3	110	2	7.39	-69	150	0.827		269	108	No
111	Forundersøkelse	Norway	North sea	C4		86	2		68.3	110	2	7.39	-69	150	0.827		269	108	No
112	Forundersøkelse	Norway	North sea	C4		86	2		68.3	110	2	7.39	-69	150	0.827		269	108	No
113	C-undersøkelse	Norway	Norwegian sea	ASC2									-40	177			128	0	No
114	C-undersøkelse	Norway	Norwegian sea	Cref	3.22	11.3	0.6	5.4	2.3			8.03	111.3	332.3	0.876		182	3760	No
115	Forundersøkelse	Norway	North sea	C4		86	2		68.3	110	2	7.39	-69	150	0.827		269	108	No
116	Forundersøkelse	Norway	North sea	C4		86	2		68.3	110	2	7.39	-69	150	0.827		269	108	No
117	Forundersøkelse	Norway	North sea	Cref		90	2.5		69.3	107	2	8.06	-49	170	0.847	85.46	272	1058	Yes
118	Forundersøkelse	Norway	North sea	Cref		90	2.5		69.3	107	2	8.06	-49	170	0.847	85.46	272	1058	No
119	Forundersøkelse	Norway	North sea	Cref		90	2.5		69.3	107	2	8.06	-49	170	0.847	85.46	272	1058	No
120	Forundersøkelse	Norway	North sea	Cref		90	2.5		69.3	107	2	8.06	-49	170	0.847	85.46	272	1058	Yes
121	Forundersøkelse	Norway	North sea	Cref		90	2.5		69.3	107	2	8.06	-49	170	0.847	85.46	272	1058	No
122	Forundersøkelse	Norway	North sea	Cref		90	2.5		69.3	107	2	8.06	-49	170	0.847	85.46	272	1058	No
123	Forundersøkelse	Norway	North sea	C2		82	2.1		59.2	97	2	7.55	-151	68	0.809		269	404	No
124	Forundersøkelse	Norway	North sea	C2		82	2.1		59.2	97	2	7.55	-151	68	0.809		269	404	No
125	C-undersøkelse	Norway	Norwegian sea	Cref	3.22	11.3	0.6	5.4	2.3			8.03	111.3	332.3	0.876		182	3760	Yes
126	Forundersøkelse	Norway	North sea	C2		82	2.1		59.2	97	2	7.55	-151	68	0.809		269	404	No
127	Forundersøkelse	Norway	North sea	C2		82	2.1		59.2	97	2	7.55	-151	68	0.809		269	404	No
128	Forundersøkelse	Norway	North sea	C2		82	2.1		59.2	97	2	7.55	-151	68	0.809		269	404	No
129	Forundersøkelse	Norway	North sea	C2		82	2.1		59.2	97	2	7.55	-151	68	0.809		269	404	No
130	Forundersøkelse	Norway	North sea	C1		88	2.2		70.2	105	2	7.42	-109	110	0.814		270	30	No
131	Forundersøkelse	Norway	North sea	C1		88	2.2		70.2	105	2	7.42	-109	110	0.814		270	30	Yes
132	Forundersøkelse	Norway	North sea	C1		88	2.2		70.2	105	2	7.42	-109	110	0.814		270	30	No
133	Forundersøkelse	Norway	North sea	C1		88	2.2		70.2	105	2	7.42	-109	110	0.814		270	30	No
134	Forundersøkelse	Norway	North sea	C1		88	2.2		70.2	105	2	7.42	-109	110	0.814		270	30	No
135	Forundersøkelse	Norway	North sea	C1		88	2.2		70.2	105	2	7.42	-109	110	0.814		270	30	No
136	C-undersøkelse	Norway	Norwegian sea	C5	9.75	41.6	1.5	6.5				7.95	127	348	0.858		231	375	No
137	Forundersøkelse	Norway	Norwegian sea	C1	26.9	51	2.8	9.6	15.4	30.3	1	7.73		206	0.891		119	25	No
138	Forundersøkelse	Norway	Norwegian sea	C3	16.2	27	1.7	9.5	10.7	24.3	1	7.69		463	0.934		157	274	No
139	Forundersøkelse	Norway	Norwegian sea	C3	16.2	27	1.7	9.5	10.7	24.3	1	7.69		463	0.934		157	274	No
140	Forundersøkelse	Norway	Norwegian sea	C3	16.2	27	1.7	9.5	10.7	24.3	1	7.69		463	0.934		157	274	No
141	Forundersøkelse	Norway	Norwegian sea	C3	16.2	27	1.7	9.5	10.7	24.3	1	7.69		463	0.934		157	274	No
142	Forundersøkelse	Norway	Norwegian sea	C3	16.2	27	1.7	9.5	10.7	24.3	1	7.69		463	0.934		157	274	No
143	Forundersøkelse	Norway	Norwegian sea	C3	16.2	27	1.7	9.5	10.7	24.3	1	7.69		463	0.934		157	274	No
144	Forundersøkelse	Norway	Norwegian sea	C1	26.9	51	2.8	9.6	15.4	30.3	1	7.73		206	0.891		119	25	No
145	Forundersøkelse	Norway	Norwegian sea	C1	26.9	51	2.8	9.6	15.4	30.3	1	7.73		206	0.891		119	25	No
146	Forundersøkelse	Norway	Norwegian sea	C1	26.9	51	2.8	9.6	15.4	30.3	1	7.73		206	0.891		119	25	No
147	C-undersøkelse	Norway	Norwegian sea	C5	9.75	41.6	1.5	6.5				7.95	127	348	0.858		231	375	No
148	Forundersøkelse	Norway	Norwegian sea	C1	26.9	51	2.8	9.6	15.4	30.3	1	7.73		206	0.891		119	25	No
149	Forundersøkelse	Norway	Norwegian sea	C1	26.9	51	2.8	9.6	15.4	30.3	1	7.73		206	0.891		119	25	Yes
150	Forundersøkelse	Norway	Norwegian sea	C2	19.5	25	1.8	10.8	12.8	26.5	1	7.82		150	0.942	87	165	500	No
151	Forundersøkelse	Norway	Norwegian sea	C2	19.5	25	1.8	10.8	12.8	26.5	1	7.82		150	0.942	87	165	500	No
152	Forundersøkelse	Norway	Norwegian sea	C2	19.5	25	1.8	10.8	12.8	26.5	1	7.82		150	0.942	87	165	500	No
153	Forundersøkelse	Norway	Norwegian sea	C2	19.5	25	1.8	10.8	12.8	26.5	1	7.82		150	0.942	87	165	500	No
154	Forundersøkelse	Norway	Norwegian sea	C2	19.5	25	1.8	10.8	12.8	26.5	1	7.82		150	0.942	87	165	500	No
155	Forundersøkelse	Norway	Norwegian sea	C2	19.5	25	1.8	10.8	12.8	26.5	1	7.82		150	0.942	87	165	500	No
156	Forundersøkelse	Norway	Norwegian sea	Cref	17.9	21	1.5	11.9	13.6	30.8	1	7.63		314	0.935	86.1	106	1430	Yes
157	Forundersøkelse	Norway	Norwegian sea	Cref	17.9	21	1.5	11.9	13.6	30.8	1	7.63		314	0.935	86.1	106	1430	No
158	C-undersøkelse	Norway	Norwegian sea	C5	9.75	41.6	1.5	6.5				7.95	127	348	0.858		231	375	No
159	Forundersøkelse	Norway	Norwegian sea	Cref	17.9	21	1.5	11.9	13.6	30.8	1	7.63		314	0.935	86.1	106	1430	No
160	Forundersøkelse	Norway	Norwegian sea	C5	18.5	7	1.1	16.8	12.4	29	1	8.07		672	0.929		110	140	No
161	Forundersøkelse	Norway	Norwegian sea	C5	18.5	7	1.1	16.8	12.4	29	1	8.07		672	0.929		110	140	No
162	Forundersøkelse	Norway	Norwegian sea	C5	18.5	7	1.1	16.8	12.4	29	1	8.07		672	0.929		110	140	No
163	Forundersøkelse	Norway	Norwegian sea	C4	28.6	41	3.1	9.2	14.7	28.4	1	7.65		316	0.894		114	126	No
164	Forundersøkelse	Norway	Norwegian sea	C4	28.6	41	3.1	9.2	14.7	28.4	1	7.65		316	0.894		114	126	No
165	Forundersøkelse	Norway	Norwegian sea	C4	28.6	41	3.1	9.2	14.7	28.4	1	7.65		316	0.894		114	126	No
166	C-undersøkelse	Norway	North sea	C4	13.3	12	0.9	14.8	10.4	31.5	1				0.704		247	210	No
167	C-undersøkelse	Norway	North sea	C4	13.3	12	0.9	14.8	10.4	31.5	1				0.704		247	210	No
168	C-undersøkelse	Norway	North sea	C4	13.3	12	0.9	14.8	10.4	31.5	1				0.704		247	210	No
169	C-undersøkelse	Norway	Norwegian sea	C3	10.9	35.3	2.4	4.5				7.95	101.6	322.6	0.846		203	275	No
170	C-undersøkelse	Norway	North sea	C4	13.3	12	0.9	14.8	10.4	31.5	1				0.704		247	210	No
171	C-undersøkelse	Norway	North sea	C4	13.3	12	0.9	14.8	10.4	31.5	1				0.704		247	210	No
172	C-undersøkelse	Norway	North sea	C4	13.3	12	0.9	14.8	10.4	31.5	1				0.704		247	210	No
173	C-undersøkelse	Norway	North sea	C3	20.6	66			17.1	45.4	1				0.758	76.01	369	470	No
174	C-undersøkelse	Norway	North sea	C3	20.6	66			17.1	45.4	1				0.758	76.01	369	470	No
175	C-undersøkelse	Norway	North sea	C3	20.6	66			17.1	45.4	1				0.758	76.01	369	470	No
176	C-undersøkelse	Norway	North sea	C3	20.6	66			17.1	45.4	1				0.758	76.01	369	470	No
177	C-undersøkelse	Norway	North sea	C3	20.6	66			17.1	45.4	1				0.758	76.01	369	470	No
178	C-undersøkelse	Norway	North sea	C3	20.6	66			17.1	45.4	1				0.758	76.01	369	470	No
179	Forundersøkelse	Norway	Norwegian sea	C4	35.6	54.8	4.7	7.6	20.2	36.5	1	7.63	69	288	0.851		150	75	No
180	C-undersøkelse	Norway	Norwegian sea	C3	10.9	35.3	2.4	4.5				7.95	101.6	322.6	0.846		203	275	No
181	Forundersøkelse	Norway	Norwegian sea	C4	35.6	54.8	4.7	7.6	20.2	36.5	1	7.63	69	288	0.851		150	75	No
182	Forundersøkelse	Norway	Norwegian sea	C4	35.6	54.8	4.7	7.6	20.2	36.5	1	7.63	69	288	0.851		150	75	No
183	Forundersøkelse	Norway	Norwegian sea	C4	35.6	54.8	4.7	7.6	20.2	36.5	1	7.63	69	288	0.851		150	75	No
184	Forundersøkelse	Norway	Norwegian sea	C4	35.6	54.8	4.7	7.6	20.2	36.5	1	7.63	69	288	0.851		150	75	No
185	Forundersøkelse	Norway	Norwegian sea	C4	35.6	54.8	4.7	7.6	20.2	36.5	1	7.63	69	288	0.851		150	75	No
186	Forundersøkelse	Norway	Norwegian sea	C5	41.3	72.6	6.2	6.7	22.6	42.6	1	7.66	-27	192	0.651		178	230	No
187	Forundersøkelse	Norway	Norwegian sea	C5	41.3	72.6	6.2	6.7	22.6	42.6	1	7.66	-27	192	0.651		178	230	No
188	Forundersøkelse	Norway	Norwegian sea	C5	41.3	72.6	6.2	6.7	22.6	42.6	1	7.66	-27	192	0.651		178	230	No
189	Forundersøkelse	Norway	Norwegian sea	C5	41.3	72.6	6.2	6.7	22.6	42.6	1	7.66	-27	192	0.651		178	230	No
190	Forundersøkelse	Norway	Norwegian sea	C5	41.3	72.6	6.2	6.7	22.6	42.6	1	7.66	-27	192	0.651		178	230	No
191	C-undersøkelse	Norway	Norwegian sea	C3	10.9	35.3	2.4	4.5				7.95	101.6	322.6	0.846		203	275	No
192	Forundersøkelse	Norway	Norwegian sea	C5	41.3	72.6	6.2	6.7	22.6	42.6	1	7.66	-27	192	0.651		178	230	No
193	Forundersøkelse	Norway	Norwegian sea	Cref	19.5	52.1	3.1	6.3	12.9	24.5	1	7.68	63	282	0.881	86.52	154	1200	Yes
194	Forundersøkelse	Norway	Norwegian sea	Cref	19.5	52.1	3.1	6.3	12.9	24.5	1	7.68	63	282	0.881	86.52	154	1200	No
195	Forundersøkelse	Norway	Norwegian sea	Cref	19.5	52.1	3.1	6.3	12.9	24.5	1	7.68	63	282	0.881	86.52	154	1200	No
196	Forundersøkelse	Norway	Norwegian sea	Cref	19.5	52.1	3.1	6.3	12.9	24.5	1	7.68	63	282	0.881	86.52	154	1200	No
197	Forundersøkelse	Norway	Norwegian sea	Cref	19.5	52.1	3.1	6.3	12.9	24.5	1	7.68	63	282	0.881	86.52	154	1200	No
198	Forundersøkelse	Norway	Norwegian sea	Cref	19.5	52.1	3.1	6.3	12.9	24.5	1	7.68	63	282	0.881	86.52	154	1200	Yes
199	Forundersøkelse	Norway	Norwegian sea	C2	27.6	51.5	3.6	7.7	19.1	34.5	1	7.65	-2	217	0.846		152	504	No
200	Forundersøkelse	Norway	Norwegian sea	C2	27.6	51.5	3.6	7.7	19.1	34.5	1	7.65	-2	217	0.846		152	504	No
201	Forundersøkelse	Norway	Norwegian sea	C2	27.6	51.5	3.6	7.7	19.1	34.5	1	7.65	-2	217	0.846		152	504	No
202	C-undersøkelse	Norway	Norwegian sea	C3	10.9	35.3	2.4	4.5				7.95	101.6	322.6	0.846		203	275	No
203	Forundersøkelse	Norway	Norwegian sea	C2	27.6	51.5	3.6	7.7	19.1	34.5	1	7.65	-2	217	0.846		152	504	No
204	Forundersøkelse	Norway	Norwegian sea	C2	27.6	51.5	3.6	7.7	19.1	34.5	1	7.65	-2	217	0.846		152	504	No
205	Forundersøkelse	Norway	Norwegian sea	C2	27.6	51.5	3.6	7.7	19.1	34.5	1	7.65	-2	217	0.846		152	504	No
206	Forundersøkelse	Norway	Norwegian sea	C1	51.9	63.1	8.6	6	25.1	50.2	1	7.66	23	242	0.293		178	28	No
207	Forundersøkelse	Norway	Norwegian sea	C1	51.9	63.1	8.6	6	25.1	50.2	1	7.66	23	242	0.293		178	28	No
208	Forundersøkelse	Norway	Norwegian sea	C1	51.9	63.1	8.6	6	25.1	50.2	1	7.66	23	242	0.293		178	28	Yes
209	Forundersøkelse	Norway	Norwegian sea	C3	33.6	66.5	4.5	7.5	18.4	35.9	1	7.55	-79	140	0.755	85.67	181	250	No
210	Forundersøkelse	Norway	Norwegian sea	C3	33.6	66.5	4.5	7.5	18.4	35.9	1	7.55	-79	140	0.755	85.67	181	250	No
211	Forundersøkelse	Norway	Norwegian sea	C3	33.6	66.5	4.5	7.5	18.4	35.9	1	7.55	-79	140	0.755	85.67	181	250	No
212	Forundersøkelse	Norway	Norwegian sea	C3	33.6	66.5	4.5	7.5	18.4	35.9	1	7.55	-79	140	0.755	85.67	181	250	No
213	C-undersøkelse	Norway	Norwegian sea	C3	10.9	35.3	2.4	4.5				7.95	101.6	322.6	0.846		203	275	No
214	Forundersøkelse	Norway	Norwegian sea	C3	33.6	66.5	4.5	7.5	18.4	35.9	1	7.55	-79	140	0.755	85.67	181	250	No
215	Forundersøkelse	Norway	Norwegian sea	C3	33.6	66.5	4.5	7.5	18.4	35.9	1	7.55	-79	140	0.755	85.67	181	250	No
216	Forundersøkelse	Norway	Norwegian sea	C5	6.4	8.5	0.7	3.9	5.8	22.7	1	7.71	-47	171	0.897		95	251	No
217	Forundersøkelse	Norway	Norwegian sea	C5	6.4	8.5	0.7	3.9	5.8	22.7	1	7.71	-47	171	0.897		95	251	No
218	Forundersøkelse	Norway	Norwegian sea	C5	6.4	8.5	0.7	3.9	5.8	22.7	1	7.71	-47	171	0.897		95	251	No
219	Forundersøkelse	Norway	Norwegian sea	C5	6.4	8.5	0.7	3.9	5.8	22.7	1	7.71	-47	171	0.897		95	251	No
220	Forundersøkelse	Norway	Norwegian sea	C5	6.4	8.5	0.7	3.9	5.8	22.7	1	7.71	-47	171	0.897		95	251	No
221	Forundersøkelse	Norway	Norwegian sea	C5	6.4	8.5	0.7	3.9	5.8	22.7	1	7.71	-47	171	0.897		95	251	No
222	Forundersøkelse	Norway	Norwegian sea	C4	4.3	11.3	0.8	3.6	5.7	17.3	1	7.81	190	408	0.913		94	334	No
223	Forundersøkelse	Norway	Norwegian sea	C4	4.3	11.3	0.8	3.6	5.7	17.3	1	7.81	190	408	0.913		94	334	No
224	C-undersøkelse	Norway	Norwegian sea	C2	16.5	45.4	3.1	5.3	9.9			7.86	-180	41	0.762		115	515	No
225	C-undersøkelse	Norway	Norwegian sea	C3	10.9	35.3	2.4	4.5				7.95	101.6	322.6	0.846		203	275	No
226	Forundersøkelse	Norway	Norwegian sea	C4	4.3	11.3	0.8	3.6	5.7	17.3	1	7.81	190	408	0.913		94	334	No
227	Forundersøkelse	Norway	Norwegian sea	C4	4.3	11.3	0.8	3.6	5.7	17.3	1	7.81	190	408	0.913		94	334	No
228	Forundersøkelse	Norway	Norwegian sea	C4	4.3	11.3	0.8	3.6	5.7	17.3	1	7.81	190	408	0.913		94	334	No
229	Forundersøkelse	Norway	Norwegian sea	C4	4.3	11.3	0.8	3.6	5.7	17.3	1	7.81	190	408	0.913		94	334	No
230	Forundersøkelse	Norway	Norwegian sea	C1	6.3	6.3	0.9	4.6		18.4	1	7.75	-66	152	0.901		70	28	Yes
231	Forundersøkelse	Norway	Norwegian sea	C1	6.3	6.3	0.9	4.6		18.4	1	7.75	-66	152	0.901		70	28	No
232	Forundersøkelse	Norway	Norwegian sea	C1	6.3	6.3	0.9	4.6		18.4	1	7.75	-66	152	0.901		70	28	No
233	Forundersøkelse	Norway	Norwegian sea	C2	6.9	11.2	0.8	4.3	5.4	17.7	1	7.75	24	242	0.911	87.53	99	533	No
234	Forundersøkelse	Norway	Norwegian sea	C2	6.9	11.2	0.8	4.3	5.4	17.7	1	7.75	24	242	0.911	87.53	99	533	No
235	Forundersøkelse	Norway	Norwegian sea	C2	6.9	11.2	0.8	4.3	5.4	17.7	1	7.75	24	242	0.911	87.53	99	533	No
236	C-undersøkelse	Norway	Norwegian sea	C1	4	4.8	0.9	4.4	1.7			8.21	160	381	0.822		51	0	Yes
237	Forundersøkelse	Norway	Norwegian sea	C2	6.9	11.2	0.8	4.3	5.4	17.7	1	7.75	24	242	0.911	87.53	99	533	No
238	Forundersøkelse	Norway	Norwegian sea	C2	6.9	11.2	0.8	4.3	5.4	17.7	1	7.75	24	242	0.911	87.53	99	533	No
239	Forundersøkelse	Norway	Norwegian sea	C2	6.9	11.2	0.8	4.3	5.4	17.7	1	7.75	24	242	0.911	87.53	99	533	No
240	Forundersøkelse	Norway	Norwegian sea	Cref	7.8	17.1	1.2	2.8	8.2	24.7	1	7.65	16	234	0.927	88.38	91	1230	No
241	Forundersøkelse	Norway	Norwegian sea	Cref	7.8	17.1	1.2	2.8	8.2	24.7	1	7.65	16	234	0.927	88.38	91	1230	Yes
242	Forundersøkelse	Norway	Norwegian sea	Cref	7.8	17.1	1.2	2.8	8.2	24.7	1	7.65	16	234	0.927	88.38	91	1230	No
243	Forundersøkelse	Norway	Norwegian sea	Cref	7.8	17.1	1.2	2.8	8.2	24.7	1	7.65	16	234	0.927	88.38	91	1230	No
244	Forundersøkelse	Norway	Norwegian sea	Cref	7.8	17.1	1.2	2.8	8.2	24.7	1	7.65	16	234	0.927	88.38	91	1230	Yes
245	Forundersøkelse	Norway	Norwegian sea	Cref	7.8	17.1	1.2	2.8	8.2	24.7	1	7.65	16	234	0.927	88.38	91	1230	No
246	Forundersøkelse	Norway	Norwegian sea	C3	6.9	8.6	0.8	3.6	6.5	19.7	1	7.66	37	255	0.939		90	312	No
247	C-undersøkelse	Norway	Norwegian sea	C1	4	4.8	0.9	4.4	1.7			8.21	160	381	0.822		51	0	No
248	Forundersøkelse	Norway	Norwegian sea	C3	6.9	8.6	0.8	3.6	6.5	19.7	1	7.66	37	255	0.939		90	312	No
249	Forundersøkelse	Norway	Norwegian sea	C3	6.9	8.6	0.8	3.6	6.5	19.7	1	7.66	37	255	0.939		90	312	No
250	Forundersøkelse	Norway	Norwegian sea	C3	6.9	8.6	0.8	3.6	6.5	19.7	1	7.66	37	255	0.939		90	312	No
251	Forundersøkelse	Norway	Norwegian sea	C3	6.9	8.6	0.8	3.6	6.5	19.7	1	7.66	37	255	0.939		90	312	No
252	Forundersøkelse	Norway	Norwegian sea	C3	6.9	8.6	0.8	3.6	6.5	19.7	1	7.66	37	255	0.939		90	312	No
253	Resepientundersøkelse_havn	Norway	North sea	Res1	11.8	70	0.0014	8.4		5.27	1	7.6		86	0.588	81	6		No
254	Resepientundersøkelse_havn	Norway	North sea	Res1	11.8	70	0.0014	8.4		5.27	1	7.6		86	0.588	81	6		No
255	Resepientundersøkelse_havn	Norway	North sea	Res1	11.8	70	0.0014	8.4		5.27	1	7.6		86	0.588	81	6		No
256	Resepientundersøkelse_havn	Norway	North sea	Res1	11.8	70	0.0014	8.4		5.27	1	7.6		86	0.588	81	6		No
257	Resepientundersøkelse_havn	Norway	North sea	Res1	11.8	70	0.0014	8.4		5.27	1	7.6		86	0.588	81	6		Yes
258	C-undersøkelse	Norway	Norwegian sea	C1	4	4.8	0.9	4.4	1.7			8.21	160	381	0.822		51	0	No
259	Resepientundersøkelse_havn	Norway	North sea	Res1	11.8	70	0.0014	8.4		5.27	1	7.6		86	0.588	81	6		No
260	Resepientundersøkelse_havn	Norway	North sea	Res1	5.96	51	0.0006	9.9	50.9	94.9	2	7.7		71	0.725	90.3	8		No
261	Resepientundersøkelse_havn	Norway	North sea	Res1	5.96	51	0.0006	9.9	50.9	94.9	2	7.7		71	0.725	90.3	8		No
262	Resepientundersøkelse_havn	Norway	North sea	Res1	5.96	51	0.0006	9.9	50.9	94.9	2	7.7		71	0.725	90.3	8		No
263	Resepientundersøkelse_havn	Norway	North sea	Res1	5.96	51	0.0006	9.9	50.9	94.9	2	7.7		71	0.725	90.3	8		Yes
264	Resepientundersøkelse_havn	Norway	North sea	Res1	5.96	51	0.0006	9.9	50.9	94.9	2	7.7		71	0.725	90.3	8		No
265	Resepientundersøkelse_havn	Norway	North sea	Res1	5.96	51	0.0006	9.9	50.9	94.9	2	7.7		71	0.725	90.3	8		No
266	Forundersøkelse	Norway	North sea	C2	26.3	71	3.2	8.2	28.5	94.3	2	7.32		305	0.82		304	500	No
267	Forundersøkelse	Norway	North sea	C2	26.3	71	3.2	8.2	28.5	94.3	2	7.32		305	0.82		304	500	No
268	Forundersøkelse	Norway	North sea	C2	26.3	71	3.2	8.2	28.5	94.3	2	7.32		305	0.82		304	500	No
269	C-undersøkelse	Norway	Norwegian sea	Cref	3.22	11.3	0.6	5.4	2.3			8.03	111.3	332.3	0.876		182	3760	Yes
270	Forundersøkelse	Norway	North sea	C2	26.3	71	3.2	8.2	28.5	94.3	2	7.32		305	0.82		304	500	No
271	Forundersøkelse	Norway	North sea	C2	26.3	71	3.2	8.2	28.5	94.3	2	7.32		305	0.82		304	500	No
272	Forundersøkelse	Norway	North sea	C2	26.3	71	3.2	8.2	28.5	94.3	2	7.32		305	0.82		304	500	No
273	Forundersøkelse	Norway	North sea	C3	16.6	66	2.7	6.1	19.5	66.6	1	7.42		117	0.824		300	300	No
274	Forundersøkelse	Norway	North sea	C3	16.6	66	2.7	6.1	19.5	66.6	1	7.42		117	0.824		300	300	No
275	Forundersøkelse	Norway	North sea	C3	16.6	66	2.7	6.1	19.5	66.6	1	7.42		117	0.824		300	300	No
276	Forundersøkelse	Norway	North sea	C3	16.6	66	2.7	6.1	19.5	66.6	1	7.42		117	0.824		300	300	No
277	Forundersøkelse	Norway	North sea	C3	16.6	66	2.7	6.1	19.5	66.6	1	7.42		117	0.824		300	300	No
278	Forundersøkelse	Norway	North sea	C3	16.6	66	2.7	6.1	19.5	66.6	1	7.42		117	0.824		300	300	No
279	Forundersøkelse	Norway	North sea	C4	9.55	67	1.4	6.8	10.6	38.8	1	7.39		164	0.758		238	160	No
280	C-undersøkelse	Norway	Norwegian sea	Cref	3.22	11.3	0.6	5.4	2.3			8.03	111.3	332.3	0.876		182	3760	No
281	Forundersøkelse	Norway	North sea	C4	9.55	67	1.4	6.8	10.6	38.8	1	7.39		164	0.758		238	160	No
282	Forundersøkelse	Norway	North sea	C4	9.55	67	1.4	6.8	10.6	38.8	1	7.39		164	0.758		238	160	No
283	Forundersøkelse	Norway	North sea	C4	9.55	67	1.4	6.8	10.6	38.8	1	7.39		164	0.758		238	160	No
284	Forundersøkelse	Norway	North sea	C4	9.55	67	1.4	6.8	10.6	38.8	1	7.39		164	0.758		238	160	No
285	Forundersøkelse	Norway	North sea	C4	9.55	67	1.4	6.8	10.6	38.8	1	7.39		164	0.758		238	160	No
286	Forundersøkelse	Norway	North sea	C5	25.8	78	3.8	6.8	31.1	96.3	2	7.82		301	0.817	81.35	409	560	No
287	Forundersøkelse	Norway	North sea	C5	25.8	78	3.8	6.8	31.1	96.3	2	7.82		301	0.817	81.35	409	560	No
288	Forundersøkelse	Norway	North sea	C5	25.8	78	3.8	6.8	31.1	96.3	2	7.82		301	0.817	81.35	409	560	No
289	Forundersøkelse	Norway	North sea	C5	25.8	78	3.8	6.8	31.1	96.3	2	7.82		301	0.817	81.35	409	560	No
290	Forundersøkelse	Norway	North sea	C5	25.8	78	3.8	6.8	31.1	96.3	2	7.82		301	0.817	81.35	409	560	No
291	C-undersøkelse	Norway	Norwegian sea	Cref	3.22	11.3	0.6	5.4	2.3			8.03	111.3	332.3	0.876		182	3760	No
292	Forundersøkelse	Norway	North sea	C5	25.8	78	3.8	6.8	31.1	96.3	2	7.82		301	0.817	81.35	409	560	No
293	Forundersøkelse	Norway	North sea	Cref	9.76	62	1.2	8.1	11	40.7	1	7.5		196	0.753	83.99	260	1400	No
294	Forundersøkelse	Norway	North sea	Cref	9.76	62	1.2	8.1	11	40.7	1	7.5		196	0.753	83.99	260	1400	Yes
295	Forundersøkelse	Norway	North sea	Cref	9.76	62	1.2	8.1	11	40.7	1	7.5		196	0.753	83.99	260	1400	No
296	Forundersøkelse	Norway	North sea	Cref	9.76	62	1.2	8.1	11	40.7	1	7.5		196	0.753	83.99	260	1400	Yes
297	Forundersøkelse	Norway	North sea	Cref	9.76	62	1.2	8.1	11	40.7	1	7.5		196	0.753	83.99	260	1400	No
298	Forundersøkelse	Norway	North sea	Cref	9.76	62	1.2	8.1	11	40.7	1	7.5		196	0.753	83.99	260	1400	No
299	Forundersøkelse	Norway	North sea	C1	24.7	35	1.8	7.2	14.5	45.5	1	7.55		132	0.815		199	29	No
300	Forundersøkelse	Norway	North sea	C1	24.7	35	1.8	7.2	14.5	45.5	1	7.55		132	0.815		199	29	No
301	Forundersøkelse	Norway	North sea	C1	24.7	35	1.8	7.2	14.5	45.5	1	7.55		132	0.815		199	29	No
302	C-undersøkelse	Norway	Norwegian sea	C2	9.37	41.2	1.6	5.9				7.98	90.6	311.6	0.841		213	515	No
303	Forundersøkelse	Norway	North sea	C1	24.7	35	1.8	7.2	14.5	45.5	1	7.55		132	0.815		199	29	No
304	Forundersøkelse	Norway	North sea	C1	24.7	35	1.8	7.2	14.5	45.5	1	7.55		132	0.815		199	29	Yes
305	Forundersøkelse	Norway	North sea	C1	24.7	35	1.8	7.2	14.5	45.5	1	7.55		132	0.815		199	29	No
306	C-undersøkelse_maxbiomass	Iceland	Danish strait	C_fjærsone	18.3	82.9	3.7	4.9	71.75			7.57		190	0.619	86	29	200	No
307	C-undersøkelse_maxbiomass	Iceland	Danish strait	C_fjærsone	20.3	69.7	3.8	5.3	72.3			7.78		235	0.609		30	100	No
308	C-undersøkelse_maxbiomass	Iceland	Danish strait	C1_anleggssone	20.4	82.5	4.2	4.9	71			7.65		145	0.651		30	25	Yes
309	C-undersøkelse_maxbiomass	Iceland	Danish strait	C_fjærsone	18.3	82.9	3.7	4.9	71.75			7.57		190	0.619	86	29	200	No
310	C-undersøkelse_maxbiomass	Iceland	Danish strait	C_anleggsone_motstrøms	24.6	86.2	3.6	6.9				7.91		231	0.516		29	25	No
311	C-undersøkelse_maxbiomass	Iceland	Danish strait	C_fjærsone	18.3	82.9	3.7	4.9	71.75			7.57		190	0.619	86	29	200	No
312	C-undersøkelse_maxbiomass	Iceland	Danish strait	Cref	23.8	84.6	4.1	5.8	72.3			7.88	299		0.529		29	500	No
313	C-undersøkelse	Norway	Norwegian sea	C2	9.37	41.2	1.6	5.9				7.98	90.6	311.6	0.841		213	515	No
314	C-undersøkelse_maxbiomass	Iceland	Danish strait	C_anleggsone_motstrøms	24.6	86.2	3.6	6.9				7.91		231	0.516		29	25	No
315	C-undersøkelse_maxbiomass	Iceland	Danish strait	Cref	23.8	84.6	4.1	5.8	72.3			7.88	299		0.529		29	500	No
316	C-undersøkelse_maxbiomass	Iceland	Danish strait	C_anleggsone_motstrøms	24.6	86.2	3.6	6.9				7.91		231	0.516		29	25	No
317	C-undersøkelse_maxbiomass	Iceland	Danish strait	C_fjærsone	20.3	69.7	3.8	5.3	72.3			7.78		235	0.609		30	100	No
318	C-undersøkelse_maxbiomass	Iceland	Danish strait	Cref	23.8	84.6	4.1	5.8	72.3			7.88	299		0.529		29	500	No
319	C-undersøkelse_maxbiomass	Iceland	Danish strait	C_anleggsone_motstrøms	24.6	86.2	3.6	6.9				7.91		231	0.516		29	25	No
320	C-undersøkelse_maxbiomass	Iceland	Danish strait	C1_anleggssone	20.4	82.5	4.2	4.9	71			7.65		145	0.651		30	25	No
321	C-undersøkelse_maxbiomass	Iceland	Danish strait	C_fjærsone	20.3	69.7	3.8	5.3	72.3			7.78		235	0.609		30	100	No
322	C-undersøkelse_maxbiomass	Iceland	Danish strait	C_fjærsone	20.3	69.7	3.8	5.3	72.3			7.78		235	0.609		30	100	No
323	C-undersøkelse_maxbiomass	Iceland	Danish strait	C1_anleggssone	20.4	82.5	4.2	4.9	71			7.65		145	0.651		30	25	No
324	C-undersøkelse	Norway	Norwegian sea	C2	9.37	41.2	1.6	5.9				7.98	90.6	311.6	0.841		213	515	No
325	C-undersøkelse_maxbiomass	Iceland	Danish strait	C_fjærsone	20.3	69.7	3.8	5.3	72.3			7.78		235	0.609		30	100	No
326	C-undersøkelse_maxbiomass	Iceland	Danish strait	C_fjærsone	18.3	82.9	3.7	4.9	71.75			7.57		190	0.619	86	29	200	No
327	C-undersøkelse_maxbiomass	Iceland	Danish strait	C_anleggsone_motstrøms	24.6	86.2	3.6	6.9				7.91		231	0.516		29	25	No
328	C-undersøkelse_maxbiomass	Iceland	Danish strait	C1_anleggssone	20.4	82.5	4.2	4.9	71			7.65		145	0.651		30	25	No
329	C-undersøkelse_maxbiomass	Iceland	Danish strait	C_fjærsone	18.3	82.9	3.7	4.9	71.75			7.57		190	0.619	86	29	200	No
330	C-undersøkelse_maxbiomass	Iceland	Danish strait	C1_anleggssone	20.4	82.5	4.2	4.9	71			7.65		145	0.651		30	25	Yes
331	C-undersøkelse_maxbiomass	Iceland	Danish strait	C1_anleggssone	20.4	82.5	4.2	4.9	71			7.65		145	0.651		30	25	No
332	C-undersøkelse_maxbiomass	Iceland	Danish strait	Cref	23.8	84.6	4.1	5.8	72.3			7.88	299		0.529		29	500	No
333	C-undersøkelse_maxbiomass	Iceland	Danish strait	C_fjærsone	18.3	82.9	3.7	4.9	71.75			7.57		190	0.619	86	29	200	No
334	C-undersøkelse_maxbiomass	Iceland	Danish strait	C_anleggsone_motstrøms	24.6	86.2	3.6	6.9				7.91		231	0.516		29	25	No
335	C-undersøkelse	Norway	Norwegian sea	ASC2									-40	177			128	0	No
336	C-undersøkelse	Norway	Norwegian sea	C4	5.92	16	1.2	4.9				8.5	420	641	0.849		94	210	No
337	C-undersøkelse_maxbiomass	Iceland	Danish strait	Cref	23.8	84.6	4.1	5.8	72.3			7.88	299		0.529		29	500	No
338	C-undersøkelse_maxbiomass	Iceland	Danish strait	Cref	23.8	84.6	4.1	5.8	72.3			7.88	299		0.529		29	500	No
339	C-undersøkelse_maxbiomass	Iceland	Danish strait	C_fjærsone	20.3	69.7	3.8	5.3	72.3			7.78		235	0.609		30	100	No
340	C-undersøkelse_Brakklegging	Iceland	Danish strait	C3_fjærsone	45.5	82.2	2.5	18.5				7.92		291	0.629		54	55	No
341	C-undersøkelse_Brakklegging	Iceland	Danish strait	C4_fjærsone	44	72.7	4.1	10.8				7.92		298	0.548	87	57	350	No
342	C-undersøkelse_Brakklegging	Iceland	Danish strait	C6_fjærsone	41.9	74.8	3.9	10.8				7.84		259	0.628		55	100	No
343	C-undersøkelse_Brakklegging	Iceland	Danish strait	C4_fjærsone	44	72.7	4.1	10.8				7.92		298	0.548	87	57	350	No
344	C-undersøkelse_Brakklegging	Iceland	Danish strait	C5_fjærsone	41.9	83.2	3.5	10.8				7.92		274	0.584		54	100	No
345	C-undersøkelse_Brakklegging	Iceland	Danish strait	C5_fjærsone	41.9	83.2	3.5	10.8				7.92		274	0.584		54	100	No
346	C-undersøkelse_Brakklegging	Iceland	Danish strait	C5_fjærsone	41.9	83.2	3.5	10.8				7.92		274	0.584		54	100	No
347	C-undersøkelse	Norway	Norwegian sea	C4	5.92	16	1.2	4.9				8.5	420	641	0.849		94	210	No
348	C-undersøkelse_Brakklegging	Iceland	Danish strait	C6_fjærsone	41.9	74.8	3.9	10.8				7.84		259	0.628		55	100	No
349	C-undersøkelse_Brakklegging	Iceland	Danish strait	C4_fjærsone	44	72.7	4.1	10.8				7.92		298	0.548	87	57	350	No
350	C-undersøkelse_Brakklegging	Iceland	Danish strait	C1_anleggssone	45.2	77.9	3	15.3	33.9			7.88		291	0.624		54	25	No
351	C-undersøkelse_Brakklegging	Iceland	Danish strait	C4_fjærsone	44	72.7	4.1	10.8				7.92		298	0.548	87	57	350	No
352	C-undersøkelse_Brakklegging	Iceland	Danish strait	C2ref_fjærsone	18.7	62.6	3.8	5				7.82		263	0.737		45	500	No
353	C-undersøkelse_Brakklegging	Iceland	Danish strait	C4_fjærsone	44	72.7	4.1	10.8				7.92		298	0.548	87	57	350	No
354	C-undersøkelse_Brakklegging	Iceland	Danish strait	C3_fjærsone	45.5	82.2	2.5	18.5				7.92		291	0.629		54	55	No
355	C-undersøkelse_Brakklegging	Iceland	Danish strait	C5_fjærsone	41.9	83.2	3.5	10.8				7.92		274	0.584		54	100	No
356	C-undersøkelse_Brakklegging	Iceland	Danish strait	C1_anleggssone	45.2	77.9	3	15.3	33.9			7.88		291	0.624		54	25	No
357	C-undersøkelse_Brakklegging	Iceland	Danish strait	C6_fjærsone	41.9	74.8	3.9	10.8				7.84		259	0.628		55	100	No
358	C-undersøkelse	Norway	Norwegian sea	C4	5.92	16	1.2	4.9				8.5	420	641	0.849		94	210	No
359	C-undersøkelse_Brakklegging	Iceland	Danish strait	C1_anleggssone	45.2	77.9	3	15.3	33.9			7.88		291	0.624		54	25	Yes
360	C-undersøkelse_Brakklegging	Iceland	Danish strait	C6_fjærsone	41.9	74.8	3.9	10.8				7.84		259	0.628		55	100	No
361	C-undersøkelse_Brakklegging	Iceland	Danish strait	C1_anleggssone	45.2	77.9	3	15.3	33.9			7.88		291	0.624		54	25	No
362	C-undersøkelse_Brakklegging	Iceland	Danish strait	C5_fjærsone	41.9	83.2	3.5	10.8				7.92		274	0.584		54	100	No
363	C-undersøkelse_Brakklegging	Iceland	Danish strait	C2ref_fjærsone	18.7	62.6	3.8	5				7.82		263	0.737		45	500	No
364	C-undersøkelse_Brakklegging	Iceland	Danish strait	C2ref_fjærsone	18.7	62.6	3.8	5				7.82		263	0.737		45	500	No
365	C-undersøkelse_Brakklegging	Iceland	Danish strait	C4_fjærsone	44	72.7	4.1	10.8				7.92		298	0.548	87	57	350	No
366	C-undersøkelse_Brakklegging	Iceland	Danish strait	C1_anleggssone	45.2	77.9	3	15.3	33.9			7.88		291	0.624		54	25	No
367	C-undersøkelse_Brakklegging	Iceland	Danish strait	C6_fjærsone	41.9	74.8	3.9	10.8				7.84		259	0.628		55	100	No
368	C-undersøkelse_Brakklegging	Iceland	Danish strait	C2ref_fjærsone	18.7	62.6	3.8	5				7.82		263	0.737		45	500	No
369	C-undersøkelse	Norway	Norwegian sea	C4	5.92	16	1.2	4.9				8.5	420	641	0.849		94	210	No
370	C-undersøkelse_Brakklegging	Iceland	Danish strait	C6_fjærsone	41.9	74.8	3.9	10.8				7.84		259	0.628		55	100	No
371	C-undersøkelse_Brakklegging	Iceland	Danish strait	C3_fjærsone	45.5	82.2	2.5	18.5				7.92		291	0.629		54	55	No
372	C-undersøkelse_Brakklegging	Iceland	Danish strait	C3_fjærsone	45.5	82.2	2.5	18.5				7.92		291	0.629		54	55	No
373	C-undersøkelse_Brakklegging	Iceland	Danish strait	C3_fjærsone	45.5	82.2	2.5	18.5				7.92		291	0.629		54	55	No
374	C-undersøkelse_Brakklegging	Iceland	Danish strait	C5_fjærsone	41.9	83.2	3.5	10.8				7.92		274	0.584		54	100	No
375	C-undersøkelse_Brakklegging	Iceland	Danish strait	C1_anleggssone	45.2	77.9	3	15.3	33.9			7.88		291	0.624		54	25	No
376	C-undersøkelse_Brakklegging	Iceland	Danish strait	C2ref_fjærsone	18.7	62.6	3.8	5				7.82		263	0.737		45	500	No
377	C-undersøkelse_Brakklegging	Iceland	Danish strait	C3_fjærsone	45.5	82.2	2.5	18.5				7.92		291	0.629		54	55	No
378	C-undersøkelse_Brakklegging	Iceland	Danish strait	C2ref_fjærsone	18.7	62.6	3.8	5				7.82		263	0.737		45	500	No
379	C-undersøkelse_Brakklegging	Iceland	Danish strait	C1_anleggssone	22.8	38.5	2.9	7.9	48.1			7.78		329	0.419		99	25	No
380	C-undersøkelse	Norway	Norwegian sea	C4	5.92	16	1.2	4.9				8.5	420	641	0.849		94	210	No
381	C-undersøkelse_Brakklegging	Iceland	Danish strait	C2ref_fjærsone	28.9	81.5	4.5	6.4				7.86		373	0.558		103	500	No
382	C-undersøkelse_Brakklegging	Iceland	Danish strait	C1_anleggssone	22.8	38.5	2.9	7.9	48.1			7.78		329	0.419		99	25	No
383	C-undersøkelse_Brakklegging	Iceland	Danish strait	C4_fjærsone	26.2	74.6	3.6	7.3				7.72		350	0.495	83	103	195	No
384	C-undersøkelse_Brakklegging	Iceland	Danish strait	C3_fjærsone	29.8	58.8	4.9	6.1				7.85		346	0.436		102	155	No
385	C-undersøkelse_Brakklegging	Iceland	Danish strait	C3_fjærsone	29.8	58.8	4.9	6.1				7.85		346	0.436		102	155	No
386	C-undersøkelse_Brakklegging	Iceland	Danish strait	C3_fjærsone	29.8	58.8	4.9	6.1				7.85		346	0.436		102	155	No
387	C-undersøkelse_Brakklegging	Iceland	Danish strait	C4_fjærsone	26.2	74.6	3.6	7.3				7.72		350	0.495	83	103	195	No
388	C-undersøkelse_Brakklegging	Iceland	Danish strait	C2ref_fjærsone	28.9	81.5	4.5	6.4				7.86		373	0.558		103	500	No
389	C-undersøkelse_Brakklegging	Iceland	Danish strait	C4_fjærsone	26.2	74.6	3.6	7.3				7.72		350	0.495	83	103	195	No
390	C-undersøkelse_Brakklegging	Iceland	Danish strait	C5_anleggssone	23.4	48.8	4	5.9				7.42		315	0.258		90	25	No
391	C-undersøkelse	Norway	Norwegian sea	C4	5.92	16	1.2	4.9				8.5	420	641	0.849		94	210	No
392	C-undersøkelse_Brakklegging	Iceland	Danish strait	C4_fjærsone	26.2	74.6	3.6	7.3				7.72		350	0.495	83	103	195	No
393	C-undersøkelse_Brakklegging	Iceland	Danish strait	C3_fjærsone	29.8	58.8	4.9	6.1				7.85		346	0.436		102	155	No
394	C-undersøkelse_Brakklegging	Iceland	Danish strait	C2ref_fjærsone	28.9	81.5	4.5	6.4				7.86		373	0.558		103	500	No
395	C-undersøkelse_Brakklegging	Iceland	Danish strait	C1_anleggssone	22.8	38.5	2.9	7.9	48.1			7.78		329	0.419		99	25	No
396	C-undersøkelse_Brakklegging	Iceland	Danish strait	C3_fjærsone	29.8	58.8	4.9	6.1				7.85		346	0.436		102	155	No
397	C-undersøkelse_Brakklegging	Iceland	Danish strait	C4_fjærsone	26.2	74.6	3.6	7.3				7.72		350	0.495	83	103	195	No
398	C-undersøkelse_Brakklegging	Iceland	Danish strait	C5_anleggssone	23.4	48.8	4	5.9				7.42		315	0.258		90	25	No
399	C-undersøkelse_Brakklegging	Iceland	Danish strait	C2ref_fjærsone	28.9	81.5	4.5	6.4				7.86		373	0.558		103	500	No
400	C-undersøkelse_Brakklegging	Iceland	Danish strait	C2ref_fjærsone	28.9	81.5	4.5	6.4				7.86		373	0.558		103	500	No
401	C-undersøkelse_Brakklegging	Iceland	Danish strait	C5_anleggssone	23.4	48.8	4	5.9				7.42		315	0.258		90	25	No
402	C-undersøkelse	Norway	Norwegian sea	C1	25.3	11.1	2.4	10.5	78			7.66	38	255	0.157		52	30	Yes
403	C-undersøkelse_Brakklegging	Iceland	Danish strait	C1_anleggssone	22.8	38.5	2.9	7.9	48.1			7.78		329	0.419		99	25	No
404	C-undersøkelse_Brakklegging	Iceland	Danish strait	C2ref_fjærsone	28.9	81.5	4.5	6.4				7.86		373	0.558		103	500	No
405	C-undersøkelse_Brakklegging	Iceland	Danish strait	C1_anleggssone	22.8	38.5	2.9	7.9	48.1			7.78		329	0.419		99	25	No
406	C-undersøkelse_Brakklegging	Iceland	Danish strait	C1_anleggssone	22.8	38.5	2.9	7.9	48.1			7.78		329	0.419		99	25	No
407	C-undersøkelse_Brakklegging	Iceland	Danish strait	C4_fjærsone	26.2	74.6	3.6	7.3				7.72		350	0.495	83	103	195	No
408	C-undersøkelse_Brakklegging	Iceland	Danish strait	C3_fjærsone	29.8	58.8	4.9	6.1				7.85		346	0.436		102	155	No
409	C-undersøkelse_maxbiomass	Iceland	Danish strait	C2ref_fjærsone	14.3	72.6	3	4.8	61.96			7.6		293	0.663		26	500	No
410	C-undersøkelse_maxbiomass	Iceland	Danish strait	C2ref_fjærsone	14.3	72.6	3	4.8	61.96			7.6		293	0.663		26	500	No
411	C-undersøkelse_maxbiomass	Iceland	Danish strait	C1_anleggssone	18.2	80.6	3.7	4.9	54.4			7.6		190	0.578		34	25	Yes
412	C-undersøkelse_maxbiomass	Iceland	Danish strait	C5_fjærsone	18.2	83.8	3.9		60.1			7.7		245	0.622		34	125	No
413	C-undersøkelse	Norway	Norwegian sea	C1	25.3	11.1	2.4	10.5	78			7.66	38	255	0.157		52	30	No
414	C-undersøkelse_maxbiomass	Iceland	Danish strait	C2ref_fjærsone	14.3	72.6	3	4.8	61.96			7.6		293	0.663		26	500	No
415	C-undersøkelse_maxbiomass	Iceland	Danish strait	C1_anleggssone	18.2	80.6	3.7	4.9	54.4			7.6		190	0.578		34	25	No
416	C-undersøkelse_maxbiomass	Iceland	Danish strait	C3_anleggssone	19.8	85	4.2	4.7				7.7		224	0.648		34	25	No
417	C-undersøkelse_maxbiomass	Iceland	Danish strait	C1_anleggssone	18.2	80.6	3.7	4.9	54.4			7.6		190	0.578		34	25	No
418	C-undersøkelse_maxbiomass	Iceland	Danish strait	C5_fjærsone	18.2	83.8	3.9		60.1			7.7		245	0.622		34	125	No
419	C-undersøkelse_maxbiomass	Iceland	Danish strait	C5_fjærsone	18.2	83.8	3.9		60.1			7.7		245	0.622		34	125	No
420	C-undersøkelse_maxbiomass	Iceland	Danish strait	C3_anleggssone	19.8	85	4.2	4.7				7.7		224	0.648		34	25	No
421	C-undersøkelse_maxbiomass	Iceland	Danish strait	C5_fjærsone	18.2	83.8	3.9		60.1			7.7		245	0.622		34	125	No
422	C-undersøkelse_maxbiomass	Iceland	Danish strait	C2ref_fjærsone	14.3	72.6	3	4.8	61.96			7.6		293	0.663		26	500	No
423	C-undersøkelse_maxbiomass	Iceland	Danish strait	C5_fjærsone	18.2	83.8	3.9		60.1			7.7		245	0.622		34	125	No
424	C-undersøkelse	Norway	Norwegian sea	C1	25.3	11.1	2.4	10.5	78			7.66	38	255	0.157		52	30	No
425	C-undersøkelse_maxbiomass	Iceland	Danish strait	C3_anleggssone	19.8	85	4.2	4.7				7.7		224	0.648		34	25	No
426	C-undersøkelse_maxbiomass	Iceland	Danish strait	C3_anleggssone	19.8	85	4.2	4.7				7.7		224	0.648		34	25	No
427	C-undersøkelse_maxbiomass	Iceland	Danish strait	C5_fjærsone	18.2	83.8	3.9		60.1			7.7		245	0.622		34	125	No
428	C-undersøkelse_maxbiomass	Iceland	Danish strait	C3_anleggssone	19.8	85	4.2	4.7				7.7		224	0.648		34	25	No
429	C-undersøkelse_maxbiomass	Iceland	Danish strait	C4_fjærsone	18.2	88	4.1	4.8	60.45			7.8		236	0.622	85	35	125	No
430	C-undersøkelse_maxbiomass	Iceland	Danish strait	C2ref_fjærsone	14.3	72.6	3	4.8	61.96			7.6		293	0.663		26	500	No
431	C-undersøkelse_maxbiomass	Iceland	Danish strait	C4_fjærsone	18.2	88	4.1	4.8	60.45			7.8		236	0.622	85	35	125	No
432	C-undersøkelse_maxbiomass	Iceland	Danish strait	C1_anleggssone	18.2	80.6	3.7	4.9	54.4			7.6		190	0.578		34	25	No
433	C-undersøkelse_maxbiomass	Iceland	Danish strait	C1_anleggssone	18.2	80.6	3.7	4.9	54.4			7.6		190	0.578		34	25	Yes
434	C-undersøkelse_maxbiomass	Iceland	Danish strait	C4_fjærsone	18.2	88	4.1	4.8	60.45			7.8		236	0.622	85	35	125	No
435	C-undersøkelse	Norway	Norwegian sea	ASC2									-168	49			84	25	No
436	C-undersøkelse_maxbiomass	Iceland	Danish strait	C2ref_fjærsone	14.3	72.6	3	4.8	61.96			7.6		293	0.663		26	500	No
437	C-undersøkelse_maxbiomass	Iceland	Danish strait	C4_fjærsone	18.2	88	4.1	4.8	60.45			7.8		236	0.622	85	35	125	No
438	C-undersøkelse_maxbiomass	Iceland	Danish strait	C3_anleggssone	19.8	85	4.2	4.7				7.7		224	0.648		34	25	No
439	C-undersøkelse_maxbiomass	Iceland	Danish strait	C1_anleggssone	18.2	80.6	3.7	4.9	54.4			7.6		190	0.578		34	25	No
440	C-undersøkelse_maxbiomass	Iceland	Danish strait	C4_fjærsone	18.2	88	4.1	4.8	60.45			7.8		236	0.622	85	35	125	No
441	C-undersøkelse_maxbiomass	Iceland	Danish strait	C4_fjærsone	18.2	88	4.1	4.8	60.45			7.8		236	0.622	85	35	125	No
442	C-undersøkelse_maxbiomass	Iceland	Danish strait	C5_fjærsone	31.3	88	2.7	11.5	40.8			7.98		301	0.588		58	125	No
443	C-undersøkelse_maxbiomass	Iceland	Danish strait	C3_anleggssone	31.3	74	2.9	11				7.95		300	0.621		58	25	No
444	C-undersøkelse_maxbiomass	Iceland	Danish strait	C2ref_fjærsone	37	88	3	12.3	38			7.84		270	0.604		58	500	No
445	C-undersøkelse_maxbiomass	Iceland	Danish strait	C4_fjærsone	38.9	77	2.4	16.3	40.05			7.93		262	0.561	99	58	85	No
446	C-undersøkelse	Norway	Norwegian sea	C2	16.5	45.4	3.1	5.3	9.9			7.86	-180	41	0.762		115	515	No
447	C-undersøkelse	Norway	Norwegian sea	ASC2									-168	49			84	25	No
448	C-undersøkelse_maxbiomass	Iceland	Danish strait	C1_anleggssone	33.9	57	3.7	9.3	38			7.87		275	0.398		58	25	No
449	C-undersøkelse_maxbiomass	Iceland	Danish strait	C5_fjærsone	31.3	88	2.7	11.5	40.8			7.98		301	0.588		58	125	No
450	C-undersøkelse_maxbiomass	Iceland	Danish strait	C5_fjærsone	31.3	88	2.7	11.5	40.8			7.98		301	0.588		58	125	No
451	C-undersøkelse_maxbiomass	Iceland	Danish strait	C3_anleggssone	31.3	74	2.9	11				7.95		300	0.621		58	25	No
452	C-undersøkelse_maxbiomass	Iceland	Danish strait	C3_anleggssone	31.3	74	2.9	11				7.95		300	0.621		58	25	No
453	C-undersøkelse_maxbiomass	Iceland	Danish strait	C1_anleggssone	33.9	57	3.7	9.3	38			7.87		275	0.398		58	25	No
454	C-undersøkelse_maxbiomass	Iceland	Danish strait	C1_anleggssone	33.9	57	3.7	9.3	38			7.87		275	0.398		58	25	Yes
455	C-undersøkelse_maxbiomass	Iceland	Danish strait	C3_anleggssone	31.3	74	2.9	11				7.95		300	0.621		58	25	No
456	C-undersøkelse_maxbiomass	Iceland	Danish strait	C4_fjærsone	38.9	77	2.4	16.3	40.05			7.93		262	0.561	99	58	85	No
457	C-undersøkelse_maxbiomass	Iceland	Danish strait	C1_anleggssone	33.9	57	3.7	9.3	38			7.87		275	0.398		58	25	No
458	C-undersøkelse	Norway	Norwegian sea	ASC2									-168	49			84	25	No
459	C-undersøkelse_maxbiomass	Iceland	Danish strait	C1_anleggssone	33.9	57	3.7	9.3	38			7.87		275	0.398		58	25	No
460	C-undersøkelse_maxbiomass	Iceland	Danish strait	C3_anleggssone	31.3	74	2.9	11				7.95		300	0.621		58	25	No
461	C-undersøkelse_maxbiomass	Iceland	Danish strait	C2ref_fjærsone	37	88	3	12.3	38			7.84		270	0.604		58	500	No
462	C-undersøkelse_maxbiomass	Iceland	Danish strait	C4_fjærsone	38.9	77	2.4	16.3	40.05			7.93		262	0.561	99	58	85	No
463	C-undersøkelse_maxbiomass	Iceland	Danish strait	C1_anleggssone	33.9	57	3.7	9.3	38			7.87		275	0.398		58	25	No
464	C-undersøkelse_maxbiomass	Iceland	Danish strait	C5_fjærsone	31.3	88	2.7	11.5	40.8			7.98		301	0.588		58	125	No
465	C-undersøkelse_maxbiomass	Iceland	Danish strait	C4_fjærsone	38.9	77	2.4	16.3	40.05			7.93		262	0.561	99	58	85	No
466	C-undersøkelse_maxbiomass	Iceland	Danish strait	C4_fjærsone	38.9	77	2.4	16.3	40.05			7.93		262	0.561	99	58	85	No
467	C-undersøkelse_maxbiomass	Iceland	Danish strait	C5_fjærsone	31.3	88	2.7	11.5	40.8			7.98		301	0.588		58	125	No
468	C-undersøkelse_maxbiomass	Iceland	Danish strait	C3_anleggssone	31.3	74	2.9	11				7.95		300	0.621		58	25	No
469	C-undersøkelse	Norway	Norwegian sea	C7	8.9	4.6	1.1	8.1				8.12	120	337	0.703		31	441	No
470	C-undersøkelse_maxbiomass	Iceland	Danish strait	C2ref_fjærsone	37	88	3	12.3	38			7.84		270	0.604		58	500	No
471	C-undersøkelse_maxbiomass	Iceland	Danish strait	C5_fjærsone	31.3	88	2.7	11.5	40.8			7.98		301	0.588		58	125	No
472	C-undersøkelse_maxbiomass	Iceland	Danish strait	C4_fjærsone	38.9	77	2.4	16.3	40.05			7.93		262	0.561	99	58	85	No
473	C-undersøkelse_maxbiomass	Iceland	Danish strait	C6_anleggssone	9	31	1.2	7.3				7.7		145	0.712		34	35	No
474	C-undersøkelse_maxbiomass	Iceland	Danish strait	C5_fjærsone	18	33	3.2	5.8	33.95			7.7		346	0.612		44	35	No
475	C-undersøkelse_maxbiomass	Iceland	Danish strait	C1_anleggssone	39	55	3.1	12.7	41.7			7.8		290	0.303		51	35	Yes
476	C-undersøkelse_maxbiomass	Iceland	Danish strait	C6_anleggssone	9	31	1.2	7.3				7.7		145	0.712		34	35	No
477	C-undersøkelse_maxbiomass	Iceland	Danish strait	C5_fjærsone	18	33	3.2	5.8	33.95			7.7		346	0.612		44	35	No
478	C-undersøkelse_maxbiomass	Iceland	Danish strait	C2ref	35	66	4.8	7.3	40.3			7.9		368	0.608		42	500	No
479	C-undersøkelse_maxbiomass	Iceland	Danish strait	C6_anleggssone	9	31	1.2	7.3				7.7		145	0.712		34	35	No
480	C-undersøkelse	Norway	Norwegian sea	C7	8.9	4.6	1.1	8.1				8.12	120	337	0.703		31	441	No
481	C-undersøkelse_maxbiomass	Iceland	Danish strait	C3_fjærsone	23	68	4.1	5.6	38.95			7.8		336	0.618		45	500	No
482	C-undersøkelse_maxbiomass	Iceland	Danish strait	C4_fjærsone	36	68	4.2	8.7	39.4			7.8		328	0.606	90	53	75	No
483	C-undersøkelse_maxbiomass	Iceland	Danish strait	C4_fjærsone	36	68	4.2	8.7	39.4			7.8		328	0.606	90	53	75	No
484	C-undersøkelse_maxbiomass	Iceland	Danish strait	C5_fjærsone	18	33	3.2	5.8	33.95			7.7		346	0.612		44	35	No
485	C-undersøkelse_maxbiomass	Iceland	Danish strait	C2ref	35	66	4.8	7.3	40.3			7.9		368	0.608		42	500	No
486	C-undersøkelse_maxbiomass	Iceland	Danish strait	C1_anleggssone	39	55	3.1	12.7	41.7			7.8		290	0.303		51	35	No
487	C-undersøkelse_maxbiomass	Iceland	Danish strait	C3_fjærsone	23	68	4.1	5.6	38.95			7.8		336	0.618		45	500	No
488	C-undersøkelse_maxbiomass	Iceland	Danish strait	C1_anleggssone	39	55	3.1	12.7	41.7			7.8		290	0.303		51	35	No
489	C-undersøkelse_maxbiomass	Iceland	Danish strait	C3_fjærsone	23	68	4.1	5.6	38.95			7.8		336	0.618		45	500	No
490	C-undersøkelse_maxbiomass	Iceland	Danish strait	C4_fjærsone	36	68	4.2	8.7	39.4			7.8		328	0.606	90	53	75	No
491	C-undersøkelse	Norway	Norwegian sea	C7	8.9	4.6	1.1	8.1				8.12	120	337	0.703		31	441	No
492	C-undersøkelse_maxbiomass	Iceland	Danish strait	C1_anleggssone	39	55	3.1	12.7	41.7			7.8		290	0.303		51	35	No
493	C-undersøkelse_maxbiomass	Iceland	Danish strait	C4_fjærsone	36	68	4.2	8.7	39.4			7.8		328	0.606	90	53	75	No
494	C-undersøkelse_maxbiomass	Iceland	Danish strait	C3_fjærsone	23	68	4.1	5.6	38.95			7.8		336	0.618		45	500	No
495	C-undersøkelse_maxbiomass	Iceland	Danish strait	C3_fjærsone	23	68	4.1	5.6	38.95			7.8		336	0.618		45	500	No
496	C-undersøkelse_maxbiomass	Iceland	Danish strait	C3_fjærsone	23	68	4.1	5.6	38.95			7.8		336	0.618		45	500	No
497	C-undersøkelse_maxbiomass	Iceland	Danish strait	C1_anleggssone	39	55	3.1	12.7	41.7			7.8		290	0.303		51	35	No
498	C-undersøkelse_maxbiomass	Iceland	Danish strait	C2ref	35	66	4.8	7.3	40.3			7.9		368	0.608		42	500	No
499	C-undersøkelse_maxbiomass	Iceland	Danish strait	C4_fjærsone	36	68	4.2	8.7	39.4			7.8		328	0.606	90	53	75	No
500	C-undersøkelse_maxbiomass	Iceland	Danish strait	C6_anleggssone	9	31	1.2	7.3				7.7		145	0.712		34	35	No
501	C-undersøkelse_maxbiomass	Iceland	Danish strait	C1_anleggssone	39	55	3.1	12.7	41.7			7.8		290	0.303		51	35	No
502	C-undersøkelse	Norway	Norwegian sea	C8	18.4	7.4	1.5	12.3				7.96	99	316	0.574		27	225	No
503	C-undersøkelse_maxbiomass	Iceland	Danish strait	C4_fjærsone	36	68	4.2	8.7	39.4			7.8		328	0.606	90	53	75	No
504	C-undersøkelse_maxbiomass	Iceland	Danish strait	C5_fjærsone	18	33	3.2	5.8	33.95			7.7		346	0.612		44	35	No
505	C-undersøkelse_maxbiomass	Iceland	Danish strait	C6_anleggssone	9	31	1.2	7.3				7.7		145	0.712		34	35	No
506	C-undersøkelse_maxbiomass	Iceland	Danish strait	C2ref	35	66	4.8	7.3	40.3			7.9		368	0.608		42	500	No
507	C-undersøkelse_maxbiomass	Iceland	Danish strait	C2ref	35	66	4.8	7.3	40.3			7.9		368	0.608		42	500	No
508	C-undersøkelse_maxbiomass	Iceland	Danish strait	C6_anleggssone	9	31	1.2	7.3				7.7		145	0.712		34	35	No
509	C-undersøkelse_maxbiomass	Iceland	Danish strait	C5_fjærsone	18	33	3.2	5.8	33.95			7.7		346	0.612		44	35	No
510	C-undersøkelse_maxbiomass	Iceland	Danish strait	C5_fjærsone	18	33	3.2	5.8	33.95			7.7		346	0.612		44	35	No
511	C-undersøkelse_maxbiomass	Iceland	Danish strait	C2ref	35	66	4.8	7.3	40.3			7.9		368	0.608		42	500	No
512	C-undersøkelse	Norway	Norwegian sea	C8	18.4	7.4	1.5	12.3				7.96	99	316	0.574		27	225	No
513	C-undersøkelse	Norway	Norwegian sea	C8	18.4	7.4	1.5	12.3				7.96	99	316	0.574		27	225	No
514	C-undersøkelse	Norway	Norwegian sea	C10	20.5	16.6	1.8	11.7	7.8			7.89	-27	190	0.791	90.3	84	94	No
515	Forundersøkelse	Iceland	Danish strait	Cref_fjærsone	24.3	78.8	2.6	9.3				7.81		356	0.697				No
516	Forundersøkelse	Iceland	Danish strait	Cref_fjærsone	24.3	78.8	2.6	9.3				7.81		356	0.697				Yes
517	Forundersøkelse	Iceland	Danish strait	C4_fjærsone	23.8	75.4	2.8	8.6				7.78		306	0.689	92	44	125	No
518	Forundersøkelse	Iceland	Danish strait	C3_anleggssone	21.8	74.4	2.1	8.6				7.78		247	0.708		44	68	No
519	C-undersøkelse	Norway	Norwegian sea	C10	20.5	16.6	1.8	11.7	7.8			7.89	-27	190	0.791	90.3	84	94	No
520	Forundersøkelse	Iceland	Danish strait	C2ref_fjærsone	23.2	73.5	2.1	11.3	38.8			7.65		268	0.687		43	500	No
521	Forundersøkelse	Iceland	Danish strait	C2ref_fjærsone	23.2	73.5	2.1	11.3	38.8			7.65		268	0.687		43	500	No
522	Forundersøkelse	Iceland	Danish strait	C4_fjærsone	23.8	75.4	2.8	8.6				7.78		306	0.689	92	44	125	No
523	Forundersøkelse	Iceland	Danish strait	C4_fjærsone	23.8	75.4	2.8	8.6				7.78		306	0.689	92	44	125	No
524	Forundersøkelse	Iceland	Danish strait	C4_fjærsone	23.8	75.4	2.8	8.6				7.78		306	0.689	92	44	125	No
525	Forundersøkelse	Iceland	Danish strait	C1_anleggssone	21.7	72.4	2.9	7.6	39.1			7.69		185	0.703		44	25	Yes
526	Forundersøkelse	Iceland	Danish strait	Cref_fjærsone	24.3	78.8	2.6	9.3				7.81		356	0.697				No
527	Forundersøkelse	Iceland	Danish strait	C1_anleggssone	21.7	72.4	2.9	7.6	39.1			7.69		185	0.703		44	25	No
528	Forundersøkelse	Iceland	Danish strait	C1_anleggssone	21.7	72.4	2.9	7.6	39.1			7.69		185	0.703		44	25	Yes
529	Forundersøkelse	Iceland	Danish strait	C1_anleggssone	21.7	72.4	2.9	7.6	39.1			7.69		185	0.703		44	25	No
530	C-undersøkelse	Norway	Norwegian sea	C5	17.7	40.5	2.9	6.1	12			7.93	14	235	0.818		128	136	No
531	C-undersøkelse	Norway	Norwegian sea	C10	20.5	16.6	1.8	11.7	7.8			7.89	-27	190	0.791	90.3	84	94	No
532	Forundersøkelse	Iceland	Danish strait	C3_anleggssone	21.8	74.4	2.1	8.6				7.78		247	0.708		44	68	No
533	Forundersøkelse	Iceland	Danish strait	C2ref_fjærsone	23.2	73.5	2.1	11.3	38.8			7.65		268	0.687		43	500	No
534	Forundersøkelse	Iceland	Danish strait	Cref_fjærsone	24.3	78.8	2.6	9.3				7.81		356	0.697				No
535	Forundersøkelse	Iceland	Danish strait	C3_anleggssone	21.8	74.4	2.1	8.6				7.78		247	0.708		44	68	No
536	Forundersøkelse	Iceland	Danish strait	C3_anleggssone	21.8	74.4	2.1	8.6				7.78		247	0.708		44	68	No
537	Forundersøkelse	Iceland	Danish strait	Cref_fjærsone	24.3	78.8	2.6	9.3				7.81		356	0.697				No
538	Forundersøkelse	Iceland	Danish strait	C3_anleggssone	21.8	74.4	2.1	8.6				7.78		247	0.708		44	68	No
539	Forundersøkelse	Iceland	Danish strait	C2ref_fjærsone	23.2	73.5	2.1	11.3	38.8			7.65		268	0.687		43	500	No
540	Forundersøkelse	Iceland	Danish strait	C2ref_fjærsone	23.2	73.5	2.1	11.3	38.8			7.65		268	0.687		43	500	No
541	Forundersøkelse	Iceland	Danish strait	C1_anleggssone	21.7	72.4	2.9	7.6	39.1			7.69		185	0.703		44	25	Yes
542	C-undersøkelse	Norway	Norwegian sea	C4	42.1	29.1	4.9	8.7	170			7.53	-82	135	0.232		51	64	No
543	Forundersøkelse	Iceland	Danish strait	C4_fjærsone	23.8	75.4	2.8	8.6				7.78		306	0.689	92	44	125	No
544	Forundersøkelse	Iceland	Danish strait	C4_fjærsone	23.8	75.4	2.8	8.6				7.78		306	0.689	92	44	125	No
545	Forundersøkelse	Iceland	Danish strait	C2ref_fjærsone	23.2	73.5	2.1	11.3	38.8			7.65		268	0.687		43	500	No
546	Forundersøkelse	Iceland	Danish strait	C1_anleggssone	21.7	72.4	2.9	7.6	39.1			7.69		185	0.703		44	25	No
547	Forundersøkelse	Iceland	Danish strait	C3_anleggssone	21.8	74.4	2.1	8.6				7.78		247	0.708		44	68	No
548	Forundersøkelse	Iceland	Danish strait	Cref_fjærsone	24.3	78.8	2.6	9.3				7.81		356	0.697				No
549	C-undersøkelse_Brakklegging	Iceland	Danish strait	C1_anleggssone	39.1	54.5	1.7		35.8			7.87		311	0.361		57	25	No
550	C-undersøkelse_Brakklegging	Iceland	Danish strait	C2ref_fjærsone	41.9	72.3	2.1	19.6				7.9		280	0.634		57	500	Yes
551	C-undersøkelse_Brakklegging	Iceland	Danish strait	C4_fjærsone	41.4	73.5	2.8	14.6				7.91		248	0.601	62	57	200	No
552	C-undersøkelse_Brakklegging	Iceland	Danish strait	C5_fjærsone	41.3	79.3	2.6	15.9				7.86		292	0.616		57	250	No
553	C-undersøkelse	Norway	Norwegian sea	C4	42.1	29.1	4.9	8.7	170			7.53	-82	135	0.232		51	64	No
554	C-undersøkelse_Brakklegging	Iceland	Danish strait	C3_fjærsone	37.3	62.3	2.7	13.7				7.82		247	0.48		58	175	No
555	C-undersøkelse_Brakklegging	Iceland	Danish strait	C3_fjærsone	37.3	62.3	2.7	13.7				7.82		247	0.48		58	175	No
556	C-undersøkelse_Brakklegging	Iceland	Danish strait	C5_fjærsone	41.3	79.3	2.6	15.9				7.86		292	0.616		57	250	No
557	C-undersøkelse_Brakklegging	Iceland	Danish strait	C1_anleggssone	39.1	54.5	1.7		35.8			7.87		311	0.361		57	25	No
558	C-undersøkelse_Brakklegging	Iceland	Danish strait	C3_fjærsone	37.3	62.3	2.7	13.7				7.82		247	0.48		58	175	No
559	C-undersøkelse_Brakklegging	Iceland	Danish strait	C4_fjærsone	41.4	73.5	2.8	14.6				7.91		248	0.601	62	57	200	No
560	C-undersøkelse_Brakklegging	Iceland	Danish strait	C2ref_fjærsone	41.9	72.3	2.1	19.6				7.9		280	0.634		57	500	No
561	C-undersøkelse_Brakklegging	Iceland	Danish strait	C2ref_fjærsone	41.9	72.3	2.1	19.6				7.9		280	0.634		57	500	No
562	C-undersøkelse_Brakklegging	Iceland	Danish strait	C4_fjærsone	41.4	73.5	2.8	14.6				7.91		248	0.601	62	57	200	No
563	C-undersøkelse_Brakklegging	Iceland	Danish strait	C3_fjærsone	37.3	62.3	2.7	13.7				7.82		247	0.48		58	175	No
564	C-undersøkelse	Norway	Norwegian sea	C4	42.1	29.1	4.9	8.7	170			7.53	-82	135	0.232		51	64	No
565	C-undersøkelse_Brakklegging	Iceland	Danish strait	C5_fjærsone	41.3	79.3	2.6	15.9				7.86		292	0.616		57	250	No
566	C-undersøkelse_Brakklegging	Iceland	Danish strait	C2ref_fjærsone	41.9	72.3	2.1	19.6				7.9		280	0.634		57	500	No
567	C-undersøkelse_Brakklegging	Iceland	Danish strait	C2ref_fjærsone	41.9	72.3	2.1	19.6				7.9		280	0.634		57	500	No
568	C-undersøkelse_Brakklegging	Iceland	Danish strait	C5_fjærsone	41.3	79.3	2.6	15.9				7.86		292	0.616		57	250	No
569	C-undersøkelse_Brakklegging	Iceland	Danish strait	C4_fjærsone	41.4	73.5	2.8	14.6				7.91		248	0.601	62	57	200	No
570	C-undersøkelse_Brakklegging	Iceland	Danish strait	C5_fjærsone	41.3	79.3	2.6	15.9				7.86		292	0.616		57	250	No
571	C-undersøkelse_Brakklegging	Iceland	Danish strait	C4_fjærsone	41.4	73.5	2.8	14.6				7.91		248	0.601	62	57	200	No
572	C-undersøkelse_Brakklegging	Iceland	Danish strait	C3_fjærsone	37.3	62.3	2.7	13.7				7.82		247	0.48		58	175	No
573	C-undersøkelse_Brakklegging	Iceland	Danish strait	C1_anleggssone	39.1	54.5	1.7		35.8			7.87		311	0.361		57	25	No
574	C-undersøkelse_Brakklegging	Iceland	Danish strait	C5_fjærsone	41.3	79.3	2.6	15.9				7.86		292	0.616		57	250	No
575	C-undersøkelse	Norway	Norwegian sea	C4	42.1	29.1	4.9	8.7	170			7.53	-82	135	0.232		51	64	No
576	C-undersøkelse_Brakklegging	Iceland	Danish strait	C2ref_fjærsone	41.9	72.3	2.1	19.6				7.9		280	0.634		57	500	No
577	C-undersøkelse_Brakklegging	Iceland	Danish strait	C1_anleggssone	39.1	54.5	1.7		35.8			7.87		311	0.361		57	25	No
578	C-undersøkelse_Brakklegging	Iceland	Danish strait	C4_fjærsone	41.4	73.5	2.8	14.6				7.91		248	0.601	62	57	200	No
579	C-undersøkelse_Brakklegging	Iceland	Danish strait	C3_fjærsone	37.3	62.3	2.7	13.7				7.82		247	0.48		58	175	No
580	C-undersøkelse_Brakklegging	Iceland	Danish strait	C1_anleggssone	39.1	54.5	1.7		35.8			7.87		311	0.361		57	25	No
581	C-undersøkelse_Brakklegging	Iceland	Danish strait	C1_anleggssone	39.1	54.5	1.7		35.8			7.87		311	0.361		57	25	No
582	C-undersøkelse_Brakklegging	Iceland	Danish strait	C3_anleggssone	23	89.7	4.2	5.6				7.8		307	0.596		42	25	No
583	C-undersøkelse_Brakklegging	Iceland	Danish strait	C5_fjærsone	25	84.7	4.1	6				7.7		335	0.659		42	125	No
584	C-undersøkelse_Brakklegging	Iceland	Danish strait	C2ref_fjærsone	24	85.7	4.5	5.3				7.7		335	0.653		42	500	No
585	C-undersøkelse_Brakklegging	Iceland	Danish strait	C3_anleggssone	23	89.7	4.2	5.6				7.8		307	0.596		42	25	No
586	C-undersøkelse	Norway	Norwegian sea	C4	42.1	29.1	4.9	8.7	170			7.53	-82	135	0.232		51	64	No
587	C-undersøkelse_Brakklegging	Iceland	Danish strait	C4_fjærsone	26	82.3	3.7	6.9				7.7		332	0.584	94	42	55	No
588	C-undersøkelse_Brakklegging	Iceland	Danish strait	C3_anleggssone	23	89.7	4.2	5.6				7.8		307	0.596		42	25	No
589	C-undersøkelse_Brakklegging	Iceland	Danish strait	C4_fjærsone	26	82.3	3.7	6.9				7.7		332	0.584	94	42	55	No
590	C-undersøkelse_Brakklegging	Iceland	Danish strait	C2ref_fjærsone	24	85.7	4.5	5.3				7.7		335	0.653		42	500	No
591	C-undersøkelse_Brakklegging	Iceland	Danish strait	C4_fjærsone	26	82.3	3.7	6.9				7.7		332	0.584	94	42	55	No
592	C-undersøkelse_Brakklegging	Iceland	Danish strait	C2ref_fjærsone	24	85.7	4.5	5.3				7.7		335	0.653		42	500	No
593	C-undersøkelse_Brakklegging	Iceland	Danish strait	C1_anleggssone	25	82.5	4	6.2	49.7			7.7		315	0.617		42	25	No
594	C-undersøkelse_Brakklegging	Iceland	Danish strait	C5_fjærsone	25	84.7	4.1	6				7.7		335	0.659		42	125	No
595	C-undersøkelse_Brakklegging	Iceland	Danish strait	C5_fjærsone	25	84.7	4.1	6				7.7		335	0.659		42	125	No
596	C-undersøkelse_Brakklegging	Iceland	Danish strait	C3_anleggssone	23	89.7	4.2	5.6				7.8		307	0.596		42	25	No
597	C-undersøkelse	Norway	Norwegian sea	C4	42.1	29.1	4.9	8.7	170			7.53	-82	135	0.232		51	64	No
598	C-undersøkelse_Brakklegging	Iceland	Danish strait	C5_fjærsone	25	84.7	4.1	6				7.7		335	0.659		42	125	No
599	C-undersøkelse_Brakklegging	Iceland	Danish strait	C3_anleggssone	23	89.7	4.2	5.6				7.8		307	0.596		42	25	No
600	C-undersøkelse_Brakklegging	Iceland	Danish strait	C4_fjærsone	26	82.3	3.7	6.9				7.7		332	0.584	94	42	55	No
601	C-undersøkelse_Brakklegging	Iceland	Danish strait	C2ref_fjærsone	24	85.7	4.5	5.3				7.7		335	0.653		42	500	No
602	C-undersøkelse_Brakklegging	Iceland	Danish strait	C1_anleggssone	25	82.5	4	6.2	49.7			7.7		315	0.617		42	25	No
603	C-undersøkelse_Brakklegging	Iceland	Danish strait	C4_fjærsone	26	82.3	3.7	6.9				7.7		332	0.584	94	42	55	No
604	C-undersøkelse_Brakklegging	Iceland	Danish strait	C4_fjærsone	26	82.3	3.7	6.9				7.7		332	0.584	94	42	55	No
605	C-undersøkelse_Brakklegging	Iceland	Danish strait	C1_anleggssone	25	82.5	4	6.2	49.7			7.7		315	0.617		42	25	Yes
606	C-undersøkelse_Brakklegging	Iceland	Danish strait	C1_anleggssone	25	82.5	4	6.2	49.7			7.7		315	0.617		42	25	No
607	C-undersøkelse_Brakklegging	Iceland	Danish strait	C3_anleggssone	23	89.7	4.2	5.6				7.8		307	0.596		42	25	No
608	C-undersøkelse	Norway	Norwegian sea	C2	8.2	4	1.1	7.4	1.3			8.14	86	303	0.63		30	535	No
609	C-undersøkelse_Brakklegging	Iceland	Danish strait	C2ref_fjærsone	24	85.7	4.5	5.3				7.7		335	0.653		42	500	No
610	C-undersøkelse_Brakklegging	Iceland	Danish strait	C2ref_fjærsone	24	85.7	4.5	5.3				7.7		335	0.653		42	500	No
611	C-undersøkelse_Brakklegging	Iceland	Danish strait	C1_anleggssone	25	82.5	4	6.2	49.7			7.7		315	0.617		42	25	No
612	C-undersøkelse_Brakklegging	Iceland	Danish strait	C5_fjærsone	25	84.7	4.1	6				7.7		335	0.659		42	125	No
613	C-undersøkelse	Norway	Norwegian sea	C2	8.2	4	1.1	7.4	1.3			8.14	86	303	0.63		30	535	No
614	C-undersøkelse	Norway	Norwegian sea	C2	8.2	4	1.1	7.4	1.3			8.14	86	303	0.63		30	535	No
615	C-undersøkelse	Norway	Norwegian sea	C4	23.4	69.1	3.8	6.2	13			7.92	79	300	0.781	88.28	132	197	No
616	C-undersøkelse	Norway	Norwegian sea	C5	21.2	23.8	2.4	9	23			8.12	45	262	0.345		41	200	No
617	C-undersøkelse	Norway	Norwegian sea	C5	21.2	23.8	2.4	9	23			8.12	45	262	0.345		41	200	No
618	C-undersøkelse	Norway	Norwegian sea	C5	21.2	23.8	2.4	9	23			8.12	45	262	0.345		41	200	No
619	C-undersøkelse	Norway	Norwegian sea	ASCref					2.9				364	581			50	912	Yes
620	C-undersøkelse	Norway	Norwegian sea	ASCref					2.9				364	581			50	912	No
621	C-undersøkelse	Norway	Norwegian sea	ASCref					2.9				364	581			50	912	No
622	C-undersøkelse	Norway	Norwegian sea	C7	8.9	4.6	1.1	8.1				8.12	120	337	0.703		31	441	No
623	C-undersøkelse	Norway	Norwegian sea	C7	8.9	4.6	1.1	8.1				8.12	120	337	0.703		31	441	No
624	C-undersøkelse	Norway	Norwegian sea	C7	8.9	4.6	1.1	8.1				8.12	120	337	0.703		31	441	No
625	C-undersøkelse	Norway	Norwegian sea	ASC2									-168	49			84	25	No
626	C-undersøkelse	Norway	Norwegian sea	C2	16.5	45.4	3.1	5.3	9.9			7.86	-180	41	0.762		115	515	No
627	C-undersøkelse	Norway	Norwegian sea	ASC2									-168	49			84	25	No
628	C/ASC-undersøkelse	Norway	Norwegian sea	ASC2															No
629	C-undersøkelse	Norway	Norwegian sea	C6	23.9	18.5	1.9	12.6	8.3			8.09	-2	215	0.402		31	335	No
630	C-undersøkelse	Norway	Norwegian sea	C6	23.9	18.5	1.9	12.6	8.3			8.09	-2	215	0.402		31	335	No
631	C-undersøkelse	Norway	Norwegian sea	C6	23.9	18.5	1.9	12.6	8.3			8.09	-2	215	0.402		31	335	No
632	C-undersøkelse	Norway	Norwegian sea	ASCref					2.9				364	581			50	912	No
633	C-undersøkelse	Norway	Norwegian sea	ASCref					2.9				364	581			50	912	Yes
634	C-undersøkelse	Norway	Norwegian sea	ASCref					2.9				364	581			50	912	No
635	C-undersøkelse	Norway	Norwegian sea	C1	25.3	11.1	2.4	10.5	78			7.66	38	255	0.157		52	30	No
636	C-undersøkelse	Norway	Norwegian sea	C1	25.3	11.1	2.4	10.5	78			7.66	38	255	0.157		52	30	No
637	C-undersøkelse	Norway	Norwegian sea	ASC2									-40	177			128	0	No
638	C-undersøkelse	Norway	Norwegian sea	C1	25.3	11.1	2.4	10.5	78			7.66	38	255	0.157		52	30	No
639	C-undersøkelse	Norway	Norwegian sea	C9	15.3	1	1.2	12.8				8.12	32	249	0.291		71	54	No
640	C-undersøkelse	Norway	Norwegian sea	C9	15.3	1	1.2	12.8				8.12	32	249	0.291		71	54	No
641	C-undersøkelse	Norway	Norwegian sea	C9	15.3	1	1.2	12.8				8.12	32	249	0.291		71	54	No
642	C-undersøkelse	Norway	Norwegian sea	C5	21.2	23.8	2.4	9	23			8.12	45	262	0.345		41	200	No
643	C-undersøkelse	Norway	Norwegian sea	C5	21.2	23.8	2.4	9	23			8.12	45	262	0.345		41	200	No
644	C-undersøkelse	Norway	Norwegian sea	C5	21.2	23.8	2.4	9	23			8.12	45	262	0.345		41	200	No
645	C-undersøkelse	Norway	Norwegian sea	C10	20.5	16.6	1.8	11.7	7.8			7.89	-27	190	0.791	90.3	84	94	No
646	C-undersøkelse	Norway	Norwegian sea	C10	20.5	16.6	1.8	11.7	7.8			7.89	-27	190	0.791	90.3	84	94	No
647	C-undersøkelse	Norway	Norwegian sea	C10	20.5	16.6	1.8	11.7	7.8			7.89	-27	190	0.791	90.3	84	94	No
648	C-undersøkelse	Norway	Norwegian sea	C4	23.4	69.1	3.8	6.2	13			7.92	79	300	0.781	88.28	132	197	No
649	C-undersøkelse	Norway	Norwegian sea	C9	15.3	1	1.2	12.8				8.12	32	249	0.291		71	54	No
650	C-undersøkelse	Norway	Norwegian sea	C9	15.3	1	1.2	12.8				8.12	32	249	0.291		71	54	No
651	C-undersøkelse	Norway	Norwegian sea	C9	15.3	1	1.2	12.8				8.12	32	249	0.291		71	54	No
652	C-undersøkelse	Norway	Norwegian sea	C3	23.8	22.2	2.4	9.9				7.89	63	280	0.86		79	208	No
653	C-undersøkelse	Norway	Norwegian sea	C3	23.8	22.2	2.4	9.9				7.89	63	280	0.86		79	208	No
654	C-undersøkelse	Norway	Norwegian sea	C3	23.8	22.2	2.4	9.9				7.89	63	280	0.86		79	208	No
655	C-undersøkelse	Norway	Norwegian sea	C3	23.8	22.2	2.4	9.9				7.89	63	280	0.86		79	208	No
656	C-undersøkelse	Norway	Norwegian sea	C3	23.8	22.2	2.4	9.9				7.89	63	280	0.86		79	208	No
657	C-undersøkelse	Norway	Norwegian sea	C3	23.8	22.2	2.4	9.9				7.89	63	280	0.86		79	208	No
658	C-undersøkelse	Norway	Norwegian sea	C2	8.2	4	1.1	7.4	1.3			8.14	86	303	0.63		30	535	No
659	C-undersøkelse	Norway	Norwegian sea	C3	19.9	46.5	3	6.6	21			7.92	-138	83	0.525		120	154	No
660	C-undersøkelse	Norway	Norwegian sea	C3	19.9	46.5	3	6.6	21			7.92	-138	83	0.525		120	154	No
661	C-undersøkelse	Norway	Norwegian sea	C2	8.2	4	1.1	7.4	1.3			8.14	86	303	0.63		30	535	No
662	C-undersøkelse	Norway	Norwegian sea	C2	8.2	4	1.1	7.4	1.3			8.14	86	303	0.63		30	535	No
663	C-undersøkelse	Norway	Norwegian sea	C8	18.4	7.4	1.5	12.3				7.96	99	316	0.574		27	225	No
664	C-undersøkelse	Norway	Norwegian sea	C8	18.4	7.4	1.5	12.3				7.96	99	316	0.574		27	225	No
665	C-undersøkelse	Norway	Norwegian sea	C8	18.4	7.4	1.5	12.3				7.96	99	316	0.574		27	225	No
666	C-undersøkelse	Norway	Norwegian sea	ASC1									-55	166			91	0	No
667	C-undersøkelse	Norway	Norwegian sea	ASC1									-55	166			91	0	Yes
668	C-undersøkelse	Norway	Norwegian sea	ASC1									-55	166			91	0	No
669	C-undersøkelse	Norway	Norwegian sea	C2	7.1	60.5	0.9	7.8				7.75	144	365	0.852		594	105	No
670	C-undersøkelse	Norway	Norwegian sea	C2	7.1	60.5	0.9	7.8				7.75	144	365	0.852		594	105	No
671	C-undersøkelse	Norway	Norwegian sea	C3	19.9	46.5	3	6.6	21			7.92	-138	83	0.525		120	154	No
672	C-undersøkelse	Norway	Norwegian sea	C2	7.1	60.5	0.9	7.8				7.75	144	365	0.852		594	105	No
673	C-undersøkelse	Norway	Norwegian sea	C5	8.2	81	1.1	7.8	16.5			7.64	-160	61	0.812		189	117	No
674	C-undersøkelse	Norway	Norwegian sea	C5	8.2	81	1.1	7.8	16.5			7.64	-160	61	0.812		189	117	No
675	C-undersøkelse	Norway	Norwegian sea	C5	8.2	81	1.1	7.8	16.5			7.64	-160	61	0.812		189	117	No
676	C-undersøkelse	Norway	Norwegian sea	C3	10.9	80.2	1.4	7.8				7.81	-27	194	0.846	81.43	182	464	No
677	C-undersøkelse	Norway	Norwegian sea	C3	10.9	80.2	1.4	7.8				7.81	-27	194	0.846	81.43	182	464	No
678	C-undersøkelse	Norway	Norwegian sea	C3	10.9	80.2	1.4	7.8				7.81	-27	194	0.846	81.43	182	464	No
679	C-undersøkelse	Norway	Norwegian sea	Cref	13.6	92.4	1.7	8.2	22.5			7.86	58	279	0.836		215	1065	No
680	C-undersøkelse	Norway	Norwegian sea	Cref	13.6	92.4	1.7	8.2	22.5			7.86	58	279	0.836		215	1065	Yes
681	C-undersøkelse	Norway	Norwegian sea	Cref	13.6	92.4	1.7	8.2	22.5			7.86	58	279	0.836		215	1065	Yes
682	C-undersøkelse	Norway	Norwegian sea	C1	22.9	56.6	3.6	6.4	20			7.9	-6	215	0.378		123	0	Yes
683	C-undersøkelse	Norway	Norwegian sea	C1	14.1	77.8	1.5	9.4	33			7.74	-74	147	0.214		143	0	No
684	C-undersøkelse	Norway	Norwegian sea	C1	14.1	77.8	1.5	9.4	33			7.74	-74	147	0.214		143	0	No
685	C-undersøkelse	Norway	Norwegian sea	C1	14.1	77.8	1.5	9.4	33			7.74	-74	147	0.214		143	0	No
686	C-undersøkelse	Norway	Norwegian sea	C4	8.8	29.6	0.7	12.6	9.2			7.85	-90	131	0.72		87	161	No
687	C-undersøkelse	Norway	Norwegian sea	C4	8.8	29.6	0.7	12.6	9.2			7.85	-90	131	0.72		87	161	No
688	C-undersøkelse	Norway	Norwegian sea	C4	8.8	29.6	0.7	12.6	9.2			7.85	-90	131	0.72		87	161	No
689	C-undersøkelse	Norway	Norwegian sea	Cref	13.6	92.4	1.7	8.2	22.5			7.86	58	279	0.836		215	1065	No
690	C-undersøkelse	Norway	Norwegian sea	Cref	13.6	92.4	1.7	8.2	22.5			7.86	58	279	0.836		215	1065	No
691	C-undersøkelse	Norway	Norwegian sea	Cref	13.6	92.4	1.7	8.2	22.5			7.86	58	279	0.836		215	1065	No
692	C-undersøkelse	Norway	Norwegian sea	C5	8.2	81	1.1	7.8	16.5			7.64	-160	61	0.812		189	117	No
693	C-undersøkelse	Norway	Norwegian sea	C2	16.5	45.4	3.1	5.3	9.9			7.86	-180	41	0.762		115	515	No
694	C-undersøkelse	Norway	Norwegian sea	C5	8.2	81	1.1	7.8	16.5			7.64	-160	61	0.812		189	117	No
695	C-undersøkelse	Norway	Norwegian sea	C5	8.2	81	1.1	7.8	16.5			7.64	-160	61	0.812		189	117	No
696	C-undersøkelse	Norway	Norwegian sea	ASC1									-55	166			91	0	No
697	C-undersøkelse	Norway	Norwegian sea	ASC1									-55	166			91	0	No
698	C-undersøkelse	Norway	Norwegian sea	ASC1									-55	166			91	0	No
699	C-undersøkelse	Norway	Norwegian sea	C3	10.9	80.2	1.4	7.8				7.81	-27	194	0.846	81.43	182	464	No
700	C-undersøkelse	Norway	Norwegian sea	C3	10.9	80.2	1.4	7.8				7.81	-27	194	0.846	81.43	182	464	No
701	C-undersøkelse	Norway	Norwegian sea	C3	10.9	80.2	1.4	7.8				7.81	-27	194	0.846	81.43	182	464	No
702	C-undersøkelse	Norway	Norwegian sea	C1	14.1	77.8	1.5	9.4	33			7.74	-74	147	0.214		143	0	No
703	C-undersøkelse	Norway	Norwegian sea	C1	14.1	77.8	1.5	9.4	33			7.74	-74	147	0.214		143	0	No
704	C-undersøkelse	Norway	Norwegian sea	C3	19.9	46.5	3	6.6	21			7.92	-138	83	0.525		120	154	No
705	C-undersøkelse	Norway	Norwegian sea	C1	14.1	77.8	1.5	9.4	33			7.74	-74	147	0.214		143	0	No
706	C-undersøkelse	Norway	Norwegian sea	C2	7.1	60.5	0.9	7.8				7.75	144	365	0.852		594	105	No
707	C-undersøkelse	Norway	Norwegian sea	C2	7.1	60.5	0.9	7.8				7.75	144	365	0.852		594	105	No
708	C-undersøkelse	Norway	Norwegian sea	C2	7.1	60.5	0.9	7.8				7.75	144	365	0.852		594	105	No
709	C-undersøkelse	Norway	Norwegian sea	C4	8.8	29.6	0.7	12.6	9.2			7.85	-90	131	0.72		87	161	No
710	C-undersøkelse	Norway	Norwegian sea	C4	8.8	29.6	0.7	12.6	9.2			7.85	-90	131	0.72		87	161	No
711	C-undersøkelse	Norway	Norwegian sea	C4	8.8	29.6	0.7	12.6	9.2			7.85	-90	131	0.72		87	161	No
712	Forundersøkelse	Norway	Norwegian sea	Cref	12.8	26.4	2.1	6.1				7.76	0.52	165	0.814	86.82	97	1350	No
713	Forundersøkelse	Norway	Norwegian sea	Cref	12.8	26.4	2.1	6.1				7.76	0.52	165	0.814	86.82	97	1350	Yes
714	Forundersøkelse	Norway	Norwegian sea	Cref	12.8	26.4	2.1	6.1				7.76	0.52	165	0.814	86.82	97	1350	No
715	C-undersøkelse	Norway	Norwegian sea	C5	17.7	40.5	2.9	6.1	12			7.93	14	235	0.818		128	136	No
716	Forundersøkelse	Norway	Norwegian sea	C2	14.5	30	2.1	6.9				7.96	38	255	0.811	86.82	148	500	No
717	Forundersøkelse	Norway	Norwegian sea	C2	14.5	30	2.1	6.9				7.96	38	255	0.811	86.82	148	500	No
718	Forundersøkelse	Norway	Norwegian sea	C2	14.5	30	2.1	6.9				7.96	38	255	0.811	86.82	148	500	No
719	Forundersøkelse	Norway	Norwegian sea	Cref	12.8	26.4	2.1	6.1				7.76	0.52	165	0.814	86.82	97	1350	No
720	Forundersøkelse	Norway	Norwegian sea	Cref	12.8	26.4	2.1	6.1				7.76	0.52	165	0.814	86.82	97	1350	No
721	Forundersøkelse	Norway	Norwegian sea	Cref	12.8	26.4	2.1	6.1				7.76	0.52	165	0.814	86.82	97	1350	No
722	Forundersøkelse	Norway	Norwegian sea	C5	15.4	24	2	7.7				7.77	42	259	0.801	86.82	96	135	No
723	Forundersøkelse	Norway	Norwegian sea	C5	15.4	24	2	7.7				7.77	42	259	0.801	86.82	96	135	No
724	Forundersøkelse	Norway	Norwegian sea	C5	15.4	24	2	7.7				7.77	42	259	0.801	86.82	96	135	No
725	Forundersøkelse	Norway	Norwegian sea	C2	14.5	30	2.1	6.9				7.96	38	255	0.811	86.82	148	500	No
726	C-undersøkelse	Norway	Norwegian sea	C1	22.9	56.6	3.6	6.4	20			7.9	-6	215	0.378		123	0	No
727	Forundersøkelse	Norway	Norwegian sea	C2	14.5	30	2.1	6.9				7.96	38	255	0.811	86.82	148	500	No
728	Forundersøkelse	Norway	Norwegian sea	C2	14.5	30	2.1	6.9				7.96	38	255	0.811	86.82	148	500	No
729	Forundersøkelse	Norway	Norwegian sea	C5	15.4	24	2	7.7				7.77	42	259	0.801	86.82	96	135	No
730	Forundersøkelse	Norway	Norwegian sea	C5	15.4	24	2	7.7				7.77	42	259	0.801	86.82	96	135	No
731	Forundersøkelse	Norway	Norwegian sea	C5	15.4	24	2	7.7				7.77	42	259	0.801	86.82	96	135	No
732	Forundersøkelse	Norway	Norwegian sea	C2	11.8	26.3	1.8	6.6				7.96	49	266	0.7		88	501	No
733	Forundersøkelse	Norway	Norwegian sea	C2	11.8	26.3	1.8	6.6				7.96	49	266	0.7		88	501	No
734	Forundersøkelse	Norway	Norwegian sea	C2	11.8	26.3	1.8	6.6				7.96	49	266	0.7		88	501	No
735	Forundersøkelse	Norway	Norwegian sea	Cref	7.8	11.5	1.1	7.1				7.97	31	248	0.74		84	1349	No
736	Forundersøkelse	Norway	Norwegian sea	Cref	7.8	11.5	1.1	7.1				7.97	31	248	0.74		84	1349	No
737	C-undersøkelse	Norway	Norwegian sea	C2	16.5	45.4	3.1	5.3	9.9			7.86	-180	41	0.762		115	515	No
738	Forundersøkelse	Norway	Norwegian sea	Cref	7.8	11.5	1.1	7.1				7.97	31	248	0.74		84	1349	No
739	Forundersøkelse	Norway	Norwegian sea	C3	15.5	30.1	2.8	5.5				7.88	-110	16	0.749	86.82	127	135	No
740	Forundersøkelse	Norway	Norwegian sea	C3	15.5	30.1	2.8	5.5				7.88	-110	16	0.749	86.82	127	135	No
741	Forundersøkelse	Norway	Norwegian sea	C3	15.5	30.1	2.8	5.5				7.88	-110	16	0.749	86.82	127	135	No
742	Forundersøkelse	Norway	Norwegian sea	C2	11.8	26.3	1.8	6.6				7.96	49	266	0.7		88	501	No
743	Forundersøkelse	Norway	Norwegian sea	C2	11.8	26.3	1.8	6.6				7.96	49	266	0.7		88	501	No
744	Forundersøkelse	Norway	Norwegian sea	C2	11.8	26.3	1.8	6.6				7.96	49	266	0.7		88	501	No
745	Forundersøkelse	Norway	Norwegian sea	Cref	7.8	11.5	1.1	7.1				7.97	31	248	0.74		84	1349	Yes
746	Forundersøkelse	Norway	Norwegian sea	Cref	7.8	11.5	1.1	7.1				7.97	31	248	0.74		84	1349	No
747	Forundersøkelse	Norway	Norwegian sea	Cref	7.8	11.5	1.1	7.1				7.97	31	248	0.74		84	1349	No
748	C-undersøkelse	Norway	Norwegian sea	C4	23.4	69.1	3.8	6.2	13			7.92	79	300	0.781	88.28	132	197	No
749	Forundersøkelse	Norway	Norwegian sea	C1	20.4	36.5	3.7	5.5				7.78	-86	131	0.801	86.82	117	0	No
750	Forundersøkelse	Norway	Norwegian sea	C1	20.4	36.5	3.7	5.5				7.78	-86	131	0.801	86.82	117	0	No
751	Forundersøkelse	Norway	Norwegian sea	C1	20.4	36.5	3.7	5.5				7.78	-86	131	0.801	86.82	117	0	No
752	Forundersøkelse	Norway	Norwegian sea	C1	20.4	36.5	3.7	5.5				7.78	-86	131	0.801	86.82	117	0	No
753	Forundersøkelse	Norway	Norwegian sea	C1	20.4	36.5	3.7	5.5				7.78	-86	131	0.801	86.82	117	0	Yes
754	Forundersøkelse	Norway	Norwegian sea	C1	20.4	36.5	3.7	5.5				7.78	-86	131	0.801	86.82	117	0	No
755	Forundersøkelse	Norway	Norwegian sea	C3	6.8	15.5	1.5	4.6				7.92	78	295	0.797		68	165	No
756	Forundersøkelse	Norway	Norwegian sea	C3	6.8	15.5	1.5	4.6				7.92	78	295	0.797		68	165	No
757	Forundersøkelse	Norway	Norwegian sea	C3	6.8	15.5	1.5	4.6				7.92	78	295	0.797		68	165	No
758	Resipientundersøkelse	Norway	Norwegian sea	R3	11				19.1						0.683		13		No
759	C-undersøkelse	Norway	Norwegian sea	C5	17.7	40.5	2.9	6.1	12			7.93	14	235	0.818		128	136	No
760	Resipientundersøkelse	Norway	Norwegian sea	R3	11				19.1						0.683		13		No
761	Resipientundersøkelse	Norway	Norwegian sea	R3	11				19.1						0.683		13		No
762	Resipientundersøkelse	Norway	Norwegian sea	R3	11				19.1						0.683		13		No
763	Resipientundersøkelse	Norway	Norwegian sea	R3	11				19.1						0.683		13		No
764	Resipientundersøkelse	Norway	Norwegian sea	R3	11				19.1						0.683		13		No
765	Resipientundersøkelse	Norway	Norwegian sea	R3	11				19.1						0.683		13		No
766	Resipientundersøkelse	Norway	Norwegian sea	R3	11				19.1						0.683		13		No
767	Resipientundersøkelse	Norway	Norwegian sea	R3	11				19.1						0.683		13		No
768	Resipientundersøkelse	Norway	Norwegian sea	R3	11				19.1						0.683		13		No
769	Resipientundersøkelse	Norway	Norwegian sea	R3	11				19.1						0.683		13		No
770	C-undersøkelse	Norway	Norwegian sea	C4	23.4	69.1	3.8	6.2	13			7.92	79	300	0.781	88.28	132	197	No
771	C-undersøkelse	Norway	Norwegian sea	C4	23.4	69.1	3.8	6.2	13			7.92	79	300	0.781	88.28	132	197	No
772	Resipientundersøkelse	Norway	Norwegian sea	R3	11				19.1						0.683		13		No
773	Resipientundersøkelse	Norway	Norwegian sea	F1	5.2				5.05						0.833		15		No
774	Resipientundersøkelse	Norway	Norwegian sea	F1	5.2				5.05						0.833		15		No
775	Resipientundersøkelse	Norway	Norwegian sea	F1	5.2				5.05						0.833		15		No
776	Resipientundersøkelse	Norway	Norwegian sea	F1	5.2				5.05						0.833		15		No
777	Resipientundersøkelse	Norway	Norwegian sea	F1	5.2				5.05						0.833		15		No
778	Resipientundersøkelse	Norway	Norwegian sea	F1	5.2				5.05						0.833		15		No
779	Resipientundersøkelse	Norway	Norwegian sea	F1	5.2				5.05						0.833		15		No
780	Resipientundersøkelse	Norway	Norwegian sea	F1	5.2				5.05						0.833		15		No
781	Resipientundersøkelse	Norway	Norwegian sea	F1	5.2				5.05						0.833		15		No
782	C-undersøkelse	Norway	Norwegian sea	C2	16.5	45.4	3.1	5.3	9.9			7.86	-180	41	0.762		115	515	No
783	Resipientundersøkelse	Norway	Norwegian sea	F1	5.2				5.05						0.833		15		No
784	Resipientundersøkelse	Norway	Norwegian sea	F1	5.2				5.05						0.833		15		No
785	Resipientundersøkelse	Norway	Norwegian sea	F1	5.2				5.05						0.833		15		No
786	Resipientundersøkelse	Norway	Norwegian sea	R2	23.3				27						0.79		31		No
787	Resipientundersøkelse	Norway	Norwegian sea	R2	23.3				27						0.79		31		No
788	Resipientundersøkelse	Norway	Norwegian sea	R2	23.3				27						0.79		31		No
789	Resipientundersøkelse	Norway	Norwegian sea	R2	23.3				27						0.79		31		No
790	Resipientundersøkelse	Norway	Norwegian sea	R2	23.3				27						0.79		31		No
791	Resipientundersøkelse	Norway	Norwegian sea	R2	23.3				27						0.79		31		No
792	Resipientundersøkelse	Norway	Norwegian sea	R2	23.3				27						0.79		31		No
793	C-undersøkelse	Norway	Norwegian sea	C1	22.9	56.6	3.6	6.4	20			7.9	-6	215	0.378		123	0	No
794	Resipientundersøkelse	Norway	Norwegian sea	R2	23.3				27						0.79		31		No
795	Resipientundersøkelse	Norway	Norwegian sea	R2	23.3				27						0.79		31		No
796	Resipientundersøkelse	Norway	Norwegian sea	R2	23.3				27						0.79		31		No
797	Resipientundersøkelse	Norway	Norwegian sea	R2	23.3				27						0.79		31		No
798	Resipientundersøkelse	Norway	Norwegian sea	R2	23.3				27						0.79		31		No
799	Resipientundersøkelse	Norway	Norwegian sea	RA1	11.8				21.1						0.79		48		No
800	Resipientundersøkelse	Norway	Norwegian sea	RA1	11.8				21.1						0.79		48		No
801	Resipientundersøkelse	Norway	Norwegian sea	RA1	11.8				21.1						0.79		48		No
802	Resipientundersøkelse	Norway	Norwegian sea	RA1	11.8				21.1						0.79		48		No
803	Resipientundersøkelse	Norway	Norwegian sea	RA1	11.8				21.1						0.79		48		No
804	C-undersøkelse	Norway	Norwegian sea	C3	19.9	46.5	3	6.6	21			7.92	-138	83	0.525		120	154	No
805	Resipientundersøkelse	Norway	Norwegian sea	RA1	11.8				21.1						0.79		48		No
806	Resipientundersøkelse	Norway	Norwegian sea	RA1	11.8				21.1						0.79		48		No
807	Resipientundersøkelse	Norway	Norwegian sea	RA1	11.8				21.1						0.79		48		No
808	Resipientundersøkelse	Norway	Norwegian sea	RA1	11.8				21.1						0.79		48		No
809	Resipientundersøkelse	Norway	Norwegian sea	RA1	11.8				21.1						0.79		48		No
810	Resipientundersøkelse	Norway	Norwegian sea	RA1	11.8				21.1						0.79		48		No
811	Resipientundersøkelse	Norway	Norwegian sea	RA1	11.8				21.1						0.79		48		No
812	Resipientundersøkelse	Norway	Norwegian sea	R4	7.4				13.6						0.788		20		No
813	Resipientundersøkelse	Norway	Norwegian sea	R4	7.4				13.6						0.788		20		No
814	Resipientundersøkelse	Norway	Norwegian sea	R4	7.4				13.6						0.788		20		No
815	ASC-undersøkelse	Norway	Norwegian sea	ASC4									-79	135			177	103	No
816	Resipientundersøkelse	Norway	Norwegian sea	R4	7.4				13.6						0.788		20		No
817	Resipientundersøkelse	Norway	Norwegian sea	R4	7.4				13.6						0.788		20		No
818	Resipientundersøkelse	Norway	Norwegian sea	R4	7.4				13.6						0.788		20		No
819	Resipientundersøkelse	Norway	Norwegian sea	R4	7.4				13.6						0.788		20		No
820	Resipientundersøkelse	Norway	Norwegian sea	R4	7.4				13.6						0.788		20		No
821	Resipientundersøkelse	Norway	Norwegian sea	R4	7.4				13.6						0.788		20		No
822	Resipientundersøkelse	Norway	Norwegian sea	R4	7.4				13.6						0.788		20		No
823	Resipientundersøkelse	Norway	Norwegian sea	R4	7.4				13.6						0.788		20		No
824	Resipientundersøkelse	Norway	Norwegian sea	R4	7.4				13.6						0.788		20		No
825	C-undersøkelse	Norway	Norwegian sea	Cref	14.8	78	2.3	6.4	19			7.57	139.5	360.5	0.801	89.44	197	4900	No
826	ASC-undersøkelse	Norway	Norwegian sea	ASC4									-79	135			177	103	No
827	C-undersøkelse	Norway	Norwegian sea	Cref	14.8	78	2.3	6.4	19			7.57	139.5	360.5	0.801	89.44	197	4900	No
828	C-undersøkelse	Norway	Norwegian sea	Cref	14.8	78	2.3	6.4	19			7.57	139.5	360.5	0.801	89.44	197	4900	Yes
829	C-undersøkelse	Norway	Norwegian sea	C5	17.9	96.5	2.6	6.9				7.66	45.3	266.3	0.816	89.44	253	304	No
830	C-undersøkelse	Norway	Norwegian sea	C5	17.9	96.5	2.6	6.9				7.66	45.3	266.3	0.816	89.44	253	304	No
831	C-undersøkelse	Norway	Norwegian sea	C5	17.9	96.5	2.6	6.9				7.66	45.3	266.3	0.816	89.44	253	304	No
832	C-undersøkelse	Norway	unknown	C4	8.4	67.2	1.2	7				7.61	64.5	285.5	0.828	89.44	165	396	No
833	C-undersøkelse	Norway	unknown	C4	8.4	67.2	1.2	7				7.61	64.5	285.5	0.828	89.44	165	396	No
834	C-undersøkelse	Norway	unknown	C4	8.4	67.2	1.2	7				7.61	64.5	285.5	0.828	89.44	165	396	No
835	C-undersøkelse	Norway	Norwegian sea	Cref	14.8	78	2.3	6.4	19			7.57	139.5	360.5	0.801	89.44	197	4900	Yes
836	C-undersøkelse	Norway	Norwegian sea	Cref	14.8	78	2.3	6.4	19			7.57	139.5	360.5	0.801	89.44	197	4900	No
837	ASC-undersøkelse	Norway	Norwegian sea	ASC4									-79	135			177	103	No
838	C-undersøkelse	Norway	Norwegian sea	Cref	14.8	78	2.3	6.4	19			7.57	139.5	360.5	0.801	89.44	197	4900	No
839	C-undersøkelse	Norway	Norwegian sea	C3	13.3	89.9	2.8	4.8				7.61	134	355	0.842	89.44	233	228	No
840	C-undersøkelse	Norway	Norwegian sea	C3	13.3	89.9	2.8	4.8				7.61	134	355	0.842	89.44	233	228	No
841	C-undersøkelse	Norway	Norwegian sea	C3	13.3	89.9	2.8	4.8				7.61	134	355	0.842	89.44	233	228	No
842	C-undersøkelse	Norway	unknown	C4	8.4	67.2	1.2	7				7.61	64.5	285.5	0.828	89.44	165	396	No
843	C-undersøkelse	Norway	unknown	C4	8.4	67.2	1.2	7				7.61	64.5	285.5	0.828	89.44	165	396	No
844	C-undersøkelse	Norway	unknown	C4	8.4	67.2	1.2	7				7.61	64.5	285.5	0.828	89.44	165	396	No
845	C-undersøkelse	Norway	Norwegian sea	C5	17.9	96.5	2.6	6.9				7.66	45.3	266.3	0.816	89.44	253	304	No
846	C-undersøkelse	Norway	Norwegian sea	C5	17.9	96.5	2.6	6.9				7.66	45.3	266.3	0.816	89.44	253	304	No
847	C-undersøkelse	Norway	Norwegian sea	C5	17.9	96.5	2.6	6.9				7.66	45.3	266.3	0.816	89.44	253	304	No
848	ASC-undersøkelse	Norway	Norwegian sea	ASCref									425	639			150	1107	Yes
849	C-undersøkelse	Norway	Norwegian sea	C3	13.3	89.9	2.8	4.8				7.61	134	355	0.842	89.44	233	228	No
850	C-undersøkelse	Norway	Norwegian sea	C3	13.3	89.9	2.8	4.8				7.61	134	355	0.842	89.44	233	228	No
851	C-undersøkelse	Norway	Norwegian sea	C3	13.3	89.9	2.8	4.8				7.61	134	355	0.842	89.44	233	228	No
852	C-undersøkelse	Norway	Norwegian sea	C2	9.9	80.3	1.4	7.1				7.6	129.7	350.7	0.821	89.44	187	526	No
853	C-undersøkelse	Norway	Norwegian sea	C2	9.9	80.3	1.4	7.1				7.6	129.7	350.7	0.821	89.44	187	526	No
854	C-undersøkelse	Norway	Norwegian sea	C2	9.9	80.3	1.4	7.1				7.6	129.7	350.7	0.821	89.44	187	526	No
855	C-undersøkelse	Norway	Norwegian sea	C2	9.9	80.3	1.4	7.1				7.6	129.7	350.7	0.821	89.44	187	526	No
856	C-undersøkelse	Norway	Norwegian sea	C2	9.9	80.3	1.4	7.1				7.6	129.7	350.7	0.821	89.44	187	526	No
857	C-undersøkelse	Norway	Norwegian sea	C2	9.9	80.3	1.4	7.1				7.6	129.7	350.7	0.821	89.44	187	526	No
858	C-undersøkelse	Norway	Norwegian sea	C1	9.8	58.3	1.3	7.5	11			7.65	-110	111	0.841	89.44	210	0	No
859	ASC-undersøkelse	Norway	Norwegian sea	ASCref									425	639			150	1107	No
860	C-undersøkelse	Norway	Norwegian sea	C1	9.8	58.3	1.3	7.5	11			7.65	-110	111	0.841	89.44	210	0	No
861	C-undersøkelse	Norway	Norwegian sea	C1	9.8	58.3	1.3	7.5	11			7.65	-110	111	0.841	89.44	210	0	No
862	C-undersøkelse	Norway	Norwegian sea	C1	9.8	58.3	1.3	7.5	11			7.65	-110	111	0.841	89.44	210	0	No
863	C-undersøkelse	Norway	Norwegian sea	C1	9.8	58.3	1.3	7.5	11			7.65	-110	111	0.841	89.44	210	0	No
864	C-undersøkelse	Norway	Norwegian sea	C1	9.8	58.3	1.3	7.5	11			7.65	-110	111	0.841	89.44	210	0	Yes
865	ASC-undersøkelse	Norway	Norwegian sea	ASC4					18				-30	191			171	160	No
866	ASC-undersøkelse	Norway	Norwegian sea	ASC4					18				11.8	232.8			157	250	No
867	ASC-undersøkelse	Norway	Norwegian sea	ASC4					18				-30	191			171	160	No
868	ASC-undersøkelse	Norway	Norwegian sea	ASC3					51				11.8	232.8			157	250	No
869	ASC-undersøkelse	Norway	Norwegian sea	ASC3					51				11.8	232.8			157	250	No
870	ASC-undersøkelse	Norway	Norwegian sea	ASCref									425	639			150	1107	No
871	ASC-undersøkelse	Norway	Norwegian sea	ASC3					51				11.8	232.8			157	250	No
872	ASC-undersøkelse	Norway	Norwegian sea	ASC3					51				11.8	232.8			157	250	No
873	ASC-undersøkelse	Norway	Norwegian sea	ASC3					51				11.8	232.8			157	250	No
874	ASC-undersøkelse	Norway	Norwegian sea	ASC3					51				-120	101			157	10	No
875	ASC-undersøkelse	Norway	Norwegian sea	ASC4					18				-30	191			171	160	No
876	ASC-undersøkelse	Norway	Norwegian sea	ASC4					18				-30	191			171	160	No
877	ASC-undersøkelse	Norway	Norwegian sea	ASC4					18				-30	191			171	160	No
878	ASC-undersøkelse	Norway	Norwegian sea	ASCref					14				-30	191			171	160	No
879	ASC-undersøkelse	Norway	Norwegian sea	ASCref					14				-27.6	193.4			135	1220	No
880	ASC-undersøkelse	Norway	Norwegian sea	ASCref					14				-27.6	193.4			135	1220	Yes
881	C-undersøkelse	Norway	Norwegian sea	C5	17.7	40.5	2.9	6.1	12			7.93	14	235	0.818		128	136	No
882	ASC-undersøkelse	Norway	Norwegian sea	ASC3									-2.7	211			77	318	No
883	ASC-undersøkelse	Norway	Norwegian sea	ASC2					26				-120	101			157	10	No
884	ASC-undersøkelse	Norway	Norwegian sea	ASC2					26				6.5	227.5			157	10	No
885	ASC-undersøkelse	Norway	Norwegian sea	ASC2					26				-120	101			157	10	No
886	ASC-undersøkelse	Norway	Norwegian sea	ASC2					26				-120	101			157	10	No
887	ASC-undersøkelse	Norway	Norwegian sea	ASC2					26				-120	101			157	10	No
888	ASC-undersøkelse	Norway	Norwegian sea	ASC2					26				-120	101			157	10	No
889	ASC-undersøkelse	Norway	Norwegian sea	ASC1					44				6.5	227.5			139	0	No
890	ASC-undersøkelse	Norway	Norwegian sea	ASC1					44				6.5	227.5			139	0	No
891	ASC-undersøkelse	Norway	Norwegian sea	ASC1					44				6.5	227.5			139	0	No
892	ASC-undersøkelse	Norway	Norwegian sea	ASC1					44				6.5	227.5			139	0	No
893	ASC-undersøkelse	Norway	Norwegian sea	ASC3									-2.7	211			77	318	No
894	ASC-undersøkelse	Norway	Norwegian sea	ASC1					44				6.5	227.5			139	0	No
895	ASC-undersøkelse	Norway	Norwegian sea	ASC1					44				6.5	227.5			139	0	Yes
896	ASC-undersøkelse	Norway	Norwegian sea	ASCref					14				-27.6	193.4			135	1220	No
897	ASC-undersøkelse	Norway	Norwegian sea	ASCref					14				-27.6	193.4			135	1220	Yes
898	ASC-undersøkelse	Norway	Norwegian sea	ASCref					14				-27.6	193.4			135	1220	No
899	Forundersøkelse	Norway	Norwegian sea	C3	15.5	30.1	2.8	5.5				7.88	-110	16	0.749	86.82	127	135	No
900	Forundersøkelse	Norway	Norwegian sea	C3	15.5	30.1	2.8	5.5				7.88	-110	16	0.749	86.82	127	135	No
901	Forundersøkelse	Norway	Norwegian sea	C3	15.5	30.1	2.8	5.5				7.88	-110	16	0.749	86.82	127	135	No
902	Forundersøkelse	Norway	Norwegian sea	C4	18.8	29.5	2.9	6.5				7.87	-30	187	0.775	86.82	132	285	No
903	Forundersøkelse	Norway	Norwegian sea	C4	18.8	29.5	2.9	6.5				7.87	-30	187	0.775	86.82	132	285	No
904	ASC-undersøkelse	Norway	Norwegian sea	ASC3									-2.7	211			77	318	No
905	Forundersøkelse	Norway	Norwegian sea	C4	18.8	29.5	2.9	6.5				7.87	-30	187	0.775	86.82	132	285	No
906	Forundersøkelse	Norway	Norwegian sea	C4	18.8	29.5	2.9	6.5				7.87	-30	187	0.775	86.82	132	285	No
907	Forundersøkelse	Norway	Norwegian sea	C4	18.8	29.5	2.9	6.5				7.87	-30	187	0.775	86.82	132	285	No
908	Forundersøkelse	Norway	Norwegian sea	C4	18.8	29.5	2.9	6.5				7.87	-30	187	0.775	86.82	132	285	No
909	Forundersøkelse	Norway	Norwegian sea	C3	6.8	15.5	1.5	4.6				7.92	78	295	0.797		68	165	No
910	Forundersøkelse	Norway	Norwegian sea	C3	6.8	15.5	1.5	4.6				7.92	78	295	0.797		68	165	No
911	Forundersøkelse	Norway	Norwegian sea	C3	6.8	15.5	1.5	4.6				7.92	78	295	0.797		68	165	No
912	Forundersøkelse	Norway	Norwegian sea	C4	9.6	22.9	5.2					7.91	-80	137	0.723		85	325	No
913	Forundersøkelse	Norway	Norwegian sea	C4	9.6	22.9	6.2					7.91	-80	137	0.723		85	325	No
914	Forundersøkelse	Norway	Norwegian sea	C4	9.6	22.9	4.2					7.91	-80	137	0.723		85	325	No
915	ASC-undersøkelse	Norway	Norwegian sea	ASC1									90.3	304			90	212	No
916	Forundersøkelse	Norway	Norwegian sea	C4	9.6	22.9	2.2					7.91	-80	137	0.723		85	325	No
917	Forundersøkelse	Norway	Norwegian sea	C4	9.6	22.9	1.2					7.91	-80	137	0.723		85	325	No
918	Forundersøkelse	Norway	Norwegian sea	C4	9.6	22.9	3.2					7.91	-80	137	0.723		85	325	No
919	Forundersøkelse	Norway	Norwegian sea	C5	11.6	30.2	1.8	6.4				12.94			0.775	82	95	305	No
920	Forundersøkelse	Norway	Norwegian sea	C5	11.6	30.2	1.8	6.4				10.94			0.775	82	95	305	No
921	Forundersøkelse	Norway	Norwegian sea	C5	11.6	30.2	1.8	6.4				11.94			0.775	82	95	305	No
922	Forundersøkelse	Norway	Norwegian sea	C1	6.1	17.5	1	6.1				7.88	-21	196	0.816		59	6	No
923	Forundersøkelse	Norway	Norwegian sea	C1	6.1	17.5	1	6.1				7.88	-21	196	0.816		59	6	No
924	Forundersøkelse	Norway	Norwegian sea	C1	6.1	17.5	1	6.1				7.88	-21	196	0.816		59	6	No
925	Forundersøkelse	Norway	Norwegian sea	C5	11.6	30.2	1.8	6.4				9.94			0.775	82	95	305	No
926	ASC-undersøkelse	Norway	Norwegian sea	ASC1									90.3	304			90	212	No
927	Forundersøkelse	Norway	Norwegian sea	C5	11.6	30.2	1.8	6.4				8.94			0.775	82	95	305	No
928	Forundersøkelse	Norway	Norwegian sea	C5	11.6	30.2	1.8	6.4				7.94			0.775	82	95	305	No
929	Forundersøkelse	Norway	Norwegian sea	C1	6.1	17.5	1	6.1				7.88	-21	196	0.816		59	6	No
930	Forundersøkelse	Norway	Norwegian sea	C1	6.1	17.5	1	6.1				7.88	-21	196	0.816		59	6	No
931	Forundersøkelse	Norway	Norwegian sea	C1	6.1	17.5	1	6.1				7.88	-21	196	0.816		59	6	Yes
932	C-undersøkelse	Norway	unknown	Cref	7.9	40.8	1.7	4.6							0.82		148	1960	No
933	C-undersøkelse	Norway	unknown	Cref	7.9	40.8	1.7	4.6							0.82		148	1960	No
934	C-undersøkelse	Norway	unknown	Cref	7.9	40.8	1.7	4.6							0.82		148	1960	No
935	C-undersøkelse	Norway	unknown	Cref	7.9	40.8	1.7	4.6							0.82		148	1960	No
936	C-undersøkelse	Norway	unknown	Cref	7.9	40.8	1.7	4.6							0.82		148	1960	Yes
937	ASC-undersøkelse	Norway	Norwegian sea	ASC1									90.3	304			90	212	No
938	C-undersøkelse	Norway	unknown	Cref	7.9	40.8	1.7	4.6							0.82		148	1960	Yes
939	C-undersøkelse	Norway	unknown	C4	13	72.7	2.8	4.9							0.766	88	254	302	No
940	C-undersøkelse	Norway	unknown	C4	13	72.7	2.8	4.9							0.766	88	254	302	No
941	C-undersøkelse	Norway	unknown	C4	13	72.7	2.8	4.9							0.766	88	254	302	No
942	C-undersøkelse	Norway	unknown	C4	13	72.7	2.8	4.9							0.766	88	254	302	No
943	C-undersøkelse	Norway	unknown	C4	13	72.7	2.8	4.9							0.766	88	254	302	No
944	C-undersøkelse	Norway	unknown	C4	13	72.7	2.8	4.9							0.766	88	254	302	No
945	C-undersøkelse	Norway	unknown	C5	13	71.1	2.7	4.7							0.777		242	359	No
946	C-undersøkelse	Norway	unknown	C5	13	71.1	2.7	4.7							0.777		242	359	No
947	C-undersøkelse	Norway	unknown	C5	13	71.1	2.7	4.7							0.777		242	359	No
948	ASC-undersøkelse	Norway	Norwegian sea	ASC2									-20	194			133	181	No
949	C-undersøkelse	Norway	unknown	C5	13	71.1	2.7	4.7							0.777		242	359	No
950	C-undersøkelse	Norway	unknown	C5	13	71.1	2.7	4.7							0.777		242	359	No
951	C-undersøkelse	Norway	unknown	C5	13	71.1	2.7	4.7							0.777		242	359	No
952	C-undersøkelse	Norway	Barents sea	C1	7	20.7	1.4	4.8	7.1			7.5		160	0.707	82	66	25	Yes
953	C-undersøkelse	Norway	Barents sea	C1	8.5	42	1.9	4.6	12.6			7.4		261	0.921		101	25	No
954	C-undersøkelse	Norway	unknown	C3	14	74.8	3.2	4.6							0.745		243	206	No
955	C-undersøkelse	Norway	Barents sea	C1	8.5	42	1.9	4.6	12.6			7.4		261	0.921		101	25	No
956	C-undersøkelse	Norway	unknown	C4	12	49.9	2.9	4.2							0.665	79	86	162	No
957	C-undersøkelse	Norway	Barents sea	C2	6	45.5	1.3	4.6							0.925		91	521	No
958	C-undersøkelse	Norway	unknown	C4	12	49.9	2.9	4.2							0.665	79	86	162	No
959	ASC-undersøkelse	Norway	Norwegian sea	ASC2									-20	194			133	181	No
960	C-undersøkelse	Norway	Barents sea	C1	8.5	42	1.9	4.6	12.6			7.4		261	0.921		101	25	No
961	C-undersøkelse	Norway	Barents sea	C2	6	45.5	1.3	4.6							0.925		91	521	No
962	C-undersøkelse	Norway	Barents sea	C1	8.5	42	1.9	4.6	12.6			7.4		261	0.921		101	25	Yes
963	C-undersøkelse	Norway	Barents sea	C4	9	47.5	2	4.6							0.855	94	116	354	No
964	C-undersøkelse	Norway	unknown	C5	8.2	32.4	1.6	5.1							0.851		189	261	No
965	C-undersøkelse	Norway	unknown	C5	8.2	32.4	1.6	5.1							0.851		189	261	No
966	C-undersøkelse	Norway	unknown	C5	8.2	32.4	1.6	5.1							0.851		189	261	No
967	C-undersøkelse	Norway	unknown	C5	8.2	32.4	1.6	5.1							0.851		189	261	No
968	C-undersøkelse	Norway	unknown	C5	8.2	32.4	1.6	5.1							0.851		189	261	No
969	C-undersøkelse	Norway	unknown	C5	8.2	32.4	1.6	5.1							0.851		189	261	No
970	ASC-undersøkelse	Norway	Norwegian sea	ASC2									-20	194			133	181	No
971	C-undersøkelse	Norway	Barents sea	C1	8.5	42	1.9	4.6	12.6			7.4		261	0.921		101	25	No
972	C-undersøkelse	Norway	Barents sea	Cref	7.7	32.9	1.7	4.5							0.939		78	1158	Yes
973	C-undersøkelse	Norway	Barents sea	C4	9	47.5	2	4.6							0.855	94	116	354	No
974	C-undersøkelse	Norway	unknown	C4	12	49.9	2.9	4.2							0.665	79	86	162	No
975	C-undersøkelse	Norway	unknown	C3	14	74.8	3.2	4.6							0.745		243	206	No
976	Forundersøkelse	Norway	unknown	Cref	4.1	14.8	0.9	4.4							0.93		95	1634	No
977	C-undersøkelse	Norway	Barents sea	C4	9	47.5	2	4.6							0.855	94	116	354	No
978	C-undersøkelse	Norway	Barents sea	C4	9	47.5	2	4.6							0.855	94	116	354	No
979	C-undersøkelse	Norway	unknown	C3	14	74.8	3.2	4.6							0.745		243	206	No
980	C-undersøkelse	Norway	Barents sea	C1	7	20.7	1.4	4.8	7.1			7.5		160	0.707	82	66	25	No
981	ASC-undersøkelse	Norway	Norwegian sea	ASC2									-20	194			133	181	No
982	C-undersøkelse	Norway	Barents sea	Cref	7.7	32.9	1.7	4.5							0.939		78	1158	Yes
983	Forundersøkelse	Norway	unknown	Cref	4.1	14.8	0.9	4.4							0.93		95	1634	No
984	C-undersøkelse	Norway	unknown	C4	12	49.9	2.9	4.2							0.665	79	86	162	No
985	Forundersøkelse	Norway	unknown	Cref	4.1	14.8	0.9	4.4							0.93		95	1634	No
986	C-undersøkelse	Norway	Barents sea	Cref	7.7	32.9	1.7	4.5							0.939		78	1158	No
987	C-undersøkelse	Norway	Barents sea	C1	8.5	42	1.9	4.6	12.6			7.4		261	0.921		101	25	No
988	C-undersøkelse	Norway	Barents sea	C1	7	20.7	1.4	4.8	7.1			7.5		160	0.707	82	66	25	No
989	C-undersøkelse	Norway	Barents sea	Cref	7.7	32.9	1.7	4.5							0.939		78	1158	No
990	C-undersøkelse	Norway	Barents sea	C1	7	20.7	1.4	4.8	7.1			7.5		160	0.707	82	66	25	No
991	C-undersøkelse	Norway	Barents sea	C1	7	20.7	1.4	4.8	7.1			7.5		160	0.707	82	66	25	No
992	C-undersøkelse	Norway	Norwegian sea	C5	17.7	40.5	2.9	6.1	12			7.93	14	235	0.818		128	136	No
993	ASC-undersøkelse	Norway	Norwegian sea	ASC2									-20	194			133	181	No
994	C-undersøkelse	Norway	unknown	C2	23	89.9	4.3	5.3							0.717		237	504	No
995	C-undersøkelse	Norway	unknown	C2	23	89.9	4.3	5.3							0.717		237	504	No
996	C-undersøkelse	Norway	unknown	C2	23	89.9	4.3	5.3							0.717		237	504	No
997	C-undersøkelse	Norway	unknown	C2	23	89.9	4.3	5.3							0.717		237	504	No
998	C-undersøkelse	Norway	unknown	C2	23	89.9	4.3	5.3							0.717		237	504	No
999	C-undersøkelse	Norway	unknown	C2	23	89.9	4.3	5.3							0.717		237	504	No
1000	C-undersøkelse	Norway	unknown	C1	15	16.4	2.5	5.9	48			7.4		115	0.223		73	15	No
1001	C-undersøkelse	Norway	unknown	C1	15	16.4	2.5	5.9	48			7.4		115	0.223		73	15	Yes
1002	C-undersøkelse	Norway	unknown	C1	15	16.4	2.5	5.9	48			7.4		115	0.223		73	15	No
1003	C-undersøkelse	Norway	unknown	C1	15	16.4	2.5	5.9	48			7.4		115	0.223		73	15	No
1004	ASC-undersøkelse	Norway	Norwegian sea	ASC2									-20	194			133	181	No
1005	C-undersøkelse	Norway	unknown	C1	15	16.4	2.5	5.9	48			7.4		115	0.223		73	15	No
1006	C-undersøkelse	Norway	unknown	C1	15	16.4	2.5	5.9	48			7.4		115	0.223		73	15	No
1007	C-undersøkelse	Norway	unknown	C2	11	64.7	2.5	4.6							0.725		242	504	No
1008	C-undersøkelse	Norway	unknown	C2	11	64.7	2.5	4.6							0.725		242	504	No
1009	C-undersøkelse	Norway	unknown	C2	11	64.7	2.5	4.6							0.725		242	504	No
1010	C-undersøkelse	Norway	unknown	C2	11	64.7	2.5	4.6							0.725		242	504	No
1011	C-undersøkelse	Norway	unknown	C2	11	64.7	2.5	4.6							0.725		242	504	No
1012	C-undersøkelse	Norway	unknown	C2	11	64.7	2.5	4.6							0.725		242	504	No
1013	C-undersøkelse	Norway	Barents sea	C4	16	10	1.5	11.2	3.21			7.6		186	0.913		45	190	No
1014	C-undersøkelse	Norway	Barents sea	C4	16	10	1.5	11.2	3.21			7.6		186	0.913		45	190	No
1015	ASC-undersøkelse	Norway	Norwegian sea	ASC1									90.3	304			90	212	Yes
1016	C-undersøkelse	Norway	Barents sea	C4	16	10	1.5	11.2	3.21			7.6		186	0.913		45	190	No
1017	C-undersøkelse	Norway	unknown	C1	7.6	37.2	1.7	4.6	10.9			7		250	0.857		192	25	No
1018	C-undersøkelse	Norway	unknown	C1	7.6	37.2	1.7	4.6	10.9			7		250	0.857		192	25	Yes
1019	C-undersøkelse	Norway	unknown	C1	7.6	37.2	1.7	4.6	10.9			7		250	0.857		192	25	No
1020	C-undersøkelse	Norway	unknown	C1	7.6	37.2	1.7	4.6	10.9			7		250	0.857		192	25	No
1021	C-undersøkelse	Norway	unknown	C1	7.6	37.2	1.7	4.6	10.9			7		250	0.857		192	25	No
1022	C-undersøkelse	Norway	unknown	C1	7.6	37.2	1.7	4.6	10.9			7		250	0.857		192	25	No
1023	C-undersøkelse	Norway	unknown	C2	19	24.9	1.8	10.7							0.91		58	480	No
1024	C-undersøkelse	Norway	unknown	C2	19	24.9	1.8	10.7							0.91		58	480	No
1025	C-undersøkelse	Norway	unknown	C2	19	24.9	1.8	10.7							0.91		58	480	No
1026	ASC-undersøkelse	Norway	Norwegian sea	ASC1									90.3	304			90	212	No
1027	C-undersøkelse	Norway	unknown	C2	19	24.9	1.8	10.7							0.91		58	480	No
1028	C-undersøkelse	Norway	unknown	C2	19	24.9	1.8	10.7							0.91		58	480	No
1029	C-undersøkelse	Norway	unknown	C2	19	24.9	1.8	10.7							0.91		58	480	No
1030	C-undersøkelse	Norway	Barents sea	C4	16	10	1.5	11.2	3.21			7.6		186	0.913		45	190	No
1031	C-undersøkelse	Norway	Barents sea	C4	16	10	1.5	11.2	3.21			7.6		186	0.913		45	190	No
1032	C-undersøkelse	Norway	Barents sea	C4	16	10	1.5	11.2	3.21			7.6		186	0.913		45	190	No
1033	C-undersøkelse	Norway	unknown	C3	6.4	26.1	1.4	4.6							0.94		149	88	No
1034	C-undersøkelse	Norway	unknown	C3	6.4	26.1	1.4	4.6							0.94		149	88	No
1035	C-undersøkelse	Norway	unknown	C3	6.4	26.1	1.4	4.6							0.94		149	88	No
1036	C-undersøkelse	Norway	unknown	C3	6.4	26.1	1.4	4.6							0.94		149	88	No
1037	ASC-undersøkelse	Norway	Norwegian sea	ASC1									90.3	304			90	212	No
1038	C-undersøkelse	Norway	unknown	C3	6.4	26.1	1.4	4.6							0.94		149	88	No
1039	C-undersøkelse	Norway	unknown	C3	6.4	26.1	1.4	4.6							0.94		149	88	No
1040	Forundersøkelse	Norway	unknown	Cref	4.1	14.8	0.9	4.4							0.93		95	1634	No
1041	C-undersøkelse	Norway	unknown	C4	12	49.9	2.9	4.2							0.665	79	86	162	No
1042	Forundersøkelse	Norway	unknown	Cref	4.1	14.8	0.9	4.4							0.93		95	1634	No
1043	C-undersøkelse	Norway	Barents sea	C4	9	47.5	2	4.6							0.855	94	116	354	No
1044	C-undersøkelse	Norway	Barents sea	C2	6	45.5	1.3	4.6							0.925		91	521	No
1045	C-undersøkelse	Norway	Barents sea	C2	6	45.5	1.3	4.6							0.925		91	521	No
1046	C-undersøkelse	Norway	unknown	C3	14	74.8	3.2	4.6							0.745		243	206	No
1047	Forundersøkelse	Norway	Barents sea	Cref	5.2	19	0.9	5.8				7.9		319	0.928				No
1048	ASC-undersøkelse	Norway	Norwegian sea	ASC4									-79	135			177	103	No
1049	Forundersøkelse	Norway	Barents sea	C4	18	59	2.2	5.9				7.6		255	0.871				No
1050	C-undersøkelse	Norway	Barents sea	C1	14		1.9	7.4	11.8			7.3		19	0.189	96	94	20	Yes
1051	C-undersøkelse	Norway	Barents sea	C4	8	31.1	1.8	4.5	6.85			7.7		177	0.869		112	235	No
1052	Forundersøkelse	Norway	Barents sea	C3	7.2	23	1.3	5.6				7.7		191	0.898				No
1053	C-undersøkelse	Norway	Barents sea	C5	10	33.2	2.2	4.7	8.01			7.6		216	0.899		132	323	No
1054	C-undersøkelse	Norway	Barents sea	C6	6.1	21.4	1.1	5.6	10.6			7.5		215	0.898		32	331	No
1055	Forundersøkelse	Norway	Barents sea	C1	9.6	46	1.6	6.1	20.8			7.6		248	0.809	83			No
1056	Forundersøkelse	Norway	Barents sea	C3	7.2	23	1.3	5.6				7.7		191	0.898				No
1057	Forundersøkelse	Norway	Barents sea	C3	7.2	23	1.3	5.6				7.7		191	0.898				No
1058	C-undersøkelse	Norway	Barents sea	C4	4.7	18.6	0.8	5.7	6.6			7.7		219	0.847		52	173	No
1059	ASC-undersøkelse	Norway	Norwegian sea	ASC4									-79	135			177	103	No
1060	Forundersøkelse	Norway	Barents sea	C1	9.6	46	1.6	6.1	20.8			7.6		248	0.809	83			No
1061	C-undersøkelse	Norway	Barents sea	C5	5.6	12.2	0.8	7	8.2			7.4		215	0.541		86	70	No
1062	C-undersøkelse	Norway	Barents sea	C5	10	33.2	2.2	4.7	8.01			7.6		216	0.899		132	323	No
1063	C-undersøkelse	Norway	Barents sea	C3	10	22.4	1.5	6.7	8.25			7.4		272	0.377		84	37	No
1064	C-undersøkelse	Norway	Barents sea	C4	8	31.1	1.8	4.5	6.85			7.7		177	0.869		112	235	No
1065	Forundersøkelse	Norway	Barents sea	C1	9.6	46	1.6	6.1	20.8			7.6		248	0.809	83			No
1066	Forundersøkelse	Norway	Barents sea	C4	18	59	2.2	5.9				7.6		255	0.871				No
1067	C-undersøkelse	Norway	Barents sea	C4	8	31.1	1.8	4.5	6.85			7.7		177	0.869		112	235	No
1068	Forundersøkelse	Norway	Barents sea	C4	18	59	2.2	5.9				7.6		255	0.871				No
1069	C-undersøkelse	Norway	Barents sea	C1	11	7.8	1.2	9.5	12.7			7.5		288	0.169	99	69	15	No
1070	ASC-undersøkelse	Norway	Norwegian sea	ASC4									-79	135			177	103	No
1071	C-undersøkelse	Norway	Barents sea	C5	10	33.2	2.2	4.7	8.01			7.6		216	0.899		132	323	No
1072	C-undersøkelse	Norway	Barents sea	C1	11	7.8	1.2	9.5	12.7			7.5		288	0.169	99	69	15	No
1073	Forundersøkelse	Norway	Barents sea	C1	9.6	46	1.6	6.1	20.8			7.6		248	0.809	83			No
1074	C-undersøkelse	Norway	Barents sea	C3	3.7	9.2	0.6	5.8	8.2			7.6		276	0.43		60	71	No
1075	Forundersøkelse	Norway	Barents sea	C5	12	52	2	5.9				7.6		239	0.907				No
1076	C-undersøkelse	Norway	Barents sea	C1	11	7.8	1.2	9.5	12.7			7.5		288	0.169	99	69	15	Yes
1077	C-undersøkelse	Norway	Barents sea	C5	5.6	12.2	0.8	7	8.2			7.4		215	0.541		86	70	No
1078	C-undersøkelse	Norway	Barents sea	C4	8	31.1	1.8	4.5	6.85			7.7		177	0.869		112	235	No
1079	Forundersøkelse	Norway	Barents sea	C4	18	59	2.2	5.9				7.6		255	0.871				No
1080	C-undersøkelse	Norway	Barents sea	C5	8.5	39.9	1.9	4.6							0.913		98	375	No
1081	ASC-undersøkelse	Norway	Norwegian sea	ASC3									-2.7	211			77	318	No
1082	C-undersøkelse	Norway	Barents sea	C5	8.5	39.9	1.9	4.6							0.913		98	375	No
1083	C-undersøkelse	Norway	Barents sea	C5	8.5	39.9	1.9	4.6							0.913		98	375	No
1084	C-undersøkelse	Norway	Barents sea	C5	8.5	39.9	1.9	4.6							0.913		98	375	No
1085	C-undersøkelse	Norway	Barents sea	C5	8.5	39.9	1.9	4.6							0.913		98	375	No
1086	C-undersøkelse	Norway	Barents sea	C5	8.5	39.9	1.9	4.6							0.913		98	375	No
1087	Forundersøkelse	Norway	Barents sea	C1	9.6	46	1.6	6.1	20.8			7.6		248	0.809	83			No
1088	C-undersøkelse	Norway	Barents sea	C2	6	18.6	1.1	5.5	8.3			7.6		242	0.912		35	500	No
1089	C-undersøkelse	Norway	Barents sea	C5	10	33.2	2.2	4.7	8.01			7.6		216	0.899		132	323	No
1090	C-undersøkelse	Norway	Barents sea	C5	5.6	12.2	0.8	7	8.2			7.4		215	0.541		86	70	No
1091	C-undersøkelse	Norway	Barents sea	C1	11	7.8	1.2	9.5	12.7			7.5		288	0.169	99	69	15	No
1092	ASC-undersøkelse	Norway	Norwegian sea	ASC3									-2.7	211			77	318	No
1093	C-undersøkelse	Norway	Barents sea	C5	10	33.2	2.2	4.7	8.01			7.6		216	0.899		132	323	No
1094	C-undersøkelse	Norway	Barents sea	C4	8	31.1	1.8	4.5	6.85			7.7		177	0.869		112	235	No
1095	C-undersøkelse	Norway	Barents sea	C2	6	18.6	1.1	5.5	8.3			7.6		242	0.912		35	500	No
1096	Forundersøkelse	Norway	Barents sea	C3	7.2	23	1.3	5.6				7.7		191	0.898				No
1097	C-undersøkelse	Norway	unknown	C5	9.4	42.5	2.4	4							0.773		66	295	No
1098	C-undersøkelse	Norway	unknown	C5	9.4	42.5	2.4	4							0.773		66	295	No
1099	C-undersøkelse	Norway	unknown	C5	9.4	42.5	2.4	4							0.773		66	295	No
1100	C-undersøkelse	Norway	unknown	C5	9.4	42.5	2.4	4							0.773		66	295	No
1101	C-undersøkelse	Norway	unknown	C5	9.4	42.5	2.4	4							0.773		66	295	No
1102	C-undersøkelse	Norway	unknown	C5	9.4	42.5	2.4	4							0.773		66	295	No
1103	C-undersøkelse	Norway	Norwegian sea	ASC2									-40	177			128	0	No
1104	ASC-undersøkelse	Norway	Norwegian sea	ASC3									-2.7	211			77	318	No
1105	C-undersøkelse	Norway	Barents sea	C4	8	39.9	1.8	4.6							0.831		97	225	No
1106	C-undersøkelse	Norway	Barents sea	C4	8	39.9	1.8	4.6							0.831		97	225	No
1107	C-undersøkelse	Norway	Barents sea	C4	8	39.9	1.8	4.6							0.831		97	225	No
1108	C-undersøkelse	Norway	Barents sea	C4	8	39.9	1.8	4.6							0.831		97	225	No
1109	C-undersøkelse	Norway	Barents sea	C4	8	39.9	1.8	4.6							0.831		97	225	No
1110	C-undersøkelse	Norway	Barents sea	C4	8	39.9	1.8	4.6							0.831		97	225	No
1111	C-undersøkelse	Norway	unknown	C3	14	74.8	3.2	4.6							0.745		243	206	No
1112	C-undersøkelse	Norway	Barents sea	C4	9	47.5	2	4.6							0.855	94	116	354	No
1113	Forundersøkelse	Norway	unknown	Cref	4.1	14.8	0.9	4.4							0.93		95	1634	No
1114	C-undersøkelse	Norway	Barents sea	C2	6	45.5	1.3	4.6							0.925		91	521	No
1115	ASC-undersøkelse	Norway	Norwegian sea	ASCref									425	639			150	1107	No
1116	C-undersøkelse	Norway	Barents sea	Cref	7.7	32.9	1.7	4.5							0.939		78	1158	No
1117	C-undersøkelse	Norway	Barents sea	C1	7	20.7	1.4	4.8	7.1			7.5		160	0.707	82	66	25	No
1118	C-undersøkelse	Norway	unknown	C4	12	49.9	2.9	4.2							0.665	79	86	162	No
1119	C-undersøkelse	Norway	Barents sea	C2	6	45.5	1.3	4.6							0.925		91	521	No
1120	C-undersøkelse	Norway	unknown	C3	14	74.8	3.2	4.6							0.745		243	206	No
1121	C-undersøkelse	Norway	unknown	C3	10	36	2.1	4.6							0.477		72	45	No
1122	C-undersøkelse	Norway	unknown	C3	10	36	2.1	4.6							0.477		72	45	No
1123	C-undersøkelse	Norway	unknown	C3	10	36	2.1	4.6							0.477		72	45	No
1124	C-undersøkelse	Norway	unknown	C3	10	36	2.1	4.6							0.477		72	45	No
1125	C-undersøkelse	Norway	unknown	C3	10	36	2.1	4.6							0.477		72	45	No
1126	ASC-undersøkelse	Norway	Norwegian sea	ASCref									425	639			150	1107	Yes
1127	C-undersøkelse	Norway	unknown	C3	10	36	2.1	4.6							0.477		72	45	No
1128	Forundersøkelse	Norway	Barents sea	C3	7.2	23	1.3	5.6				7.7		191	0.898				No
1129	Forundersøkelse	Norway	Barents sea	C2	11	46	1.7	6.4				7.6		191	0.908				No
1130	Forundersøkelse	Norway	Barents sea	C2	11	46	1.7	6.4				7.6		191	0.908				No
1131	Forundersøkelse	Norway	Barents sea	C2	11	46	1.7	6.4				7.6		191	0.908				No
1132	C-undersøkelse	Norway	Barents sea	C3	3.7	9.2	0.6	5.8	8.2			7.6		276	0.43		60	71	No
1133	Forundersøkelse	Norway	Barents sea	C3	7.2	23	1.3	5.6				7.7		191	0.898				No
1134	Forundersøkelse	Norway	Barents sea	C2	11	46	1.7	6.4				7.6		191	0.908				No
1135	Forundersøkelse	Norway	Barents sea	C4	18	59	2.2	5.9				7.6		255	0.871				No
1136	Forundersøkelse	Norway	Barents sea	C2	11	46	1.7	6.4				7.6		191	0.908				No
1137	ASC-undersøkelse	Norway	Norwegian sea	ASCref									425	639			150	1107	No
1138	Forundersøkelse	Norway	Barents sea	C5	12	52	2	5.9				7.6		239	0.907				No
1139	Forundersøkelse	Norway	Barents sea	C2	11	46	1.7	6.4				7.6		191	0.908				No
1140	C-undersøkelse	Norway	Barents sea	Cref	7.7	32.9	1.7	4.5							0.939		78	1158	No
1141	C-undersøkelse	Norway	Barents sea	C5	5.6	12.2	0.8	7	8.2			7.4		215	0.541		86	70	No
1142	Forundersøkelse	Norway	Barents sea	C4	18	59	2.2	5.9				7.6		255	0.871				No
1143	Forundersøkelse	Norway	Barents sea	Cref	5.2	19	0.9	5.8				7.9		319	0.928				No
1144	C-undersøkelse	Norway	Barents sea	C5	5.6	12.2	0.8	7	8.2			7.4		215	0.541		86	70	No
1145	C-undersøkelse	Norway	Barents sea	C3	7	31.9	1.6	4.5							0.792		77	75	No
1146	C-undersøkelse	Norway	Barents sea	C3	7	31.9	1.6	4.5							0.792		77	75	No
1147	C-undersøkelse	Norway	Barents sea	C3	7	31.9	1.6	4.5							0.792		77	75	No
1148	ASC-undersøkelse	Norway	Norwegian sea	ASC5															No
1149	C-undersøkelse	Norway	Barents sea	C3	7	31.9	1.6	4.5							0.792		77	75	No
1150	C-undersøkelse	Norway	Barents sea	C3	7	31.9	1.6	4.5							0.792		77	75	No
1151	C-undersøkelse	Norway	Barents sea	C3	7	31.9	1.6	4.5							0.792		77	75	No
1152	C-undersøkelse	Norway	Barents sea	C2	12	9.7		0.96	4.16			7.7		144	0.926		39	500	No
1153	C-undersøkelse	Norway	Barents sea	C2	12	9.7		0.96	4.16			7.7		144	0.926		39	500	No
1154	C-undersøkelse	Norway	Barents sea	C2	12	9.7		0.96	4.16			7.7		144	0.926		39	500	No
1155	C-undersøkelse	Norway	Barents sea	C2	12	9.7		0.96	4.16			7.7		144	0.926		39	500	No
1156	C-undersøkelse	Norway	Barents sea	C2	12	9.7		0.96	4.16			7.7		144	0.926		39	500	No
1157	C-undersøkelse	Norway	Barents sea	C2	12	9.7		0.96	4.16			7.7		144	0.926		39	500	No
1158	C-undersøkelse	Norway	Barents sea	C4	4.7	18.6	0.8	5.7	6.6			7.7		219	0.847		52	173	No
1159	ASC-undersøkelse	Norway	Norwegian sea	ASC5															No
1160	C-undersøkelse	Norway	Barents sea	C1	14		1.9	7.4	11.8			7.3		19	0.189	96	94	20	No
1161	Forundersøkelse	Norway	Barents sea	C5	12	52	2	5.9				7.6		239	0.907				No
1162	Forundersøkelse	Norway	Barents sea	C5	12	52	2	5.9				7.6		239	0.907				No
1163	C-undersøkelse	Norway	Barents sea	C6															No
1164	C-undersøkelse	Norway	Barents sea	C6															No
1165	C-undersøkelse	Norway	Barents sea	C6															No
1166	C-undersøkelse	Norway	Barents sea	C6															No
1167	C-undersøkelse	Norway	Barents sea	C6															No
1168	C-undersøkelse	Norway	Barents sea	C6															No
1169	C-undersøkelse	Norway	Barents sea	C1	9.4	13.8	1.4	6.6	5.02			7.8		183	0.711	91	68	20	No
1170	ASC-undersøkelse	Norway	Norwegian sea	ASC5															No
1171	C-undersøkelse	Norway	Barents sea	C1	9.4	13.8	1.4	6.6	5.02			7.8		183	0.711	91	68	20	No
1172	C-undersøkelse	Norway	Barents sea	C1	9.4	13.8	1.4	6.6	5.02			7.8		183	0.711	91	68	20	No
1173	C-undersøkelse	Norway	Barents sea	C1	9.4	13.8	1.4	6.6	5.02			7.8		183	0.711	91	68	20	No
1174	C-undersøkelse	Norway	Barents sea	C1	9.4	13.8	1.4	6.6	5.02			7.8		183	0.711	91	68	20	No
1175	C-undersøkelse	Norway	Barents sea	C1	9.4	13.8	1.4	6.6	5.02			7.8		183	0.711	91	68	20	Yes
1176	C-undersøkelse	Norway	Barents sea	C2	10	55.8	2.6	4.1	8.3						0.865		65	488	No
1177	C-undersøkelse	Norway	Barents sea	C2	10	55.8	2.6	4.1	8.3						0.865		65	488	No
1178	C-undersøkelse	Norway	Barents sea	C2	10	55.8	2.6	4.1	8.3						0.865		65	488	No
1179	C-undersøkelse	Norway	Barents sea	C2	10	55.8	2.6	4.1	8.3						0.865		65	488	No
1180	C-undersøkelse	Norway	Barents sea	C2	10	55.8	2.6	4.1	8.3						0.865		65	488	No
1181	ASC-undersøkelse	Norway	Norwegian sea	ASC5															No
1182	C-undersøkelse	Norway	Barents sea	C2	10	55.8	2.6	4.1	8.3						0.865		65	488	No
1183	C-undersøkelse	Norway	unknown	C1															No
1184	C-undersøkelse	Norway	unknown	C1															No
1185	C-undersøkelse	Norway	unknown	C1															No
1186	C-undersøkelse	Norway	unknown	C1															No
1187	C-undersøkelse	Norway	unknown	C1															No
1188	C-undersøkelse	Norway	unknown	C1															Yes
1189	C-undersøkelse	Norway	Barents sea	C5	6.6	37.2	1.5	4.3							0.889		90	89	No
1190	C-undersøkelse	Norway	Barents sea	C5	6.6	37.2	1.5	4.3							0.889		90	89	No
1191	C-undersøkelse	Norway	Barents sea	C5	6.6	37.2	1.5	4.3							0.889		90	89	No
1192	ASC-undersøkelse	Norway	Norwegian sea	ASC5															No
1193	C-undersøkelse	Norway	Barents sea	C5	6.6	37.2	1.5	4.3							0.889		90	89	No
1194	C-undersøkelse	Norway	Barents sea	C5	6.6	37.2	1.5	4.3							0.889		90	89	No
1195	C-undersøkelse	Norway	Barents sea	C5	6.6	37.2	1.5	4.3							0.889		90	89	No
1196	C-undersøkelse	Norway	Barents sea	C1	67	15.4	3	22.6	80.4			6.9		-70	0.143	95.6	73	7	Yes
1197	C-undersøkelse	Norway	Barents sea	C1	67	15.4	3	22.6	80.4			6.9		-70	0.143	95.6	73	7	No
1198	C-undersøkelse	Norway	Barents sea	C1	67	15.4	3	22.6	80.4			6.9		-70	0.143	95.6	73	7	No
1199	C-undersøkelse	Norway	Barents sea	C1	67	15.4	3	22.6	80.4			6.9		-70	0.143	95.6	73	7	No
1200	C-undersøkelse	Norway	Barents sea	C1	67	15.4	3	22.6	80.4			6.9		-70	0.143	95.6	73	7	No
1201	C-undersøkelse	Norway	Barents sea	C1	67	15.4	3	22.6	80.4			6.9		-70	0.143	95.6	73	7	No
1202	C-undersøkelse	Norway	Barents sea	C3	17		3.2	5.1	14.3						0.563		106	70	No
1203	ASC-undersøkelse	Norway	Norwegian sea	ASC5															No
1204	C-undersøkelse	Norway	Barents sea	C3	17		3.2	5.1	14.3						0.563		106	70	No
1205	C-undersøkelse	Norway	Barents sea	C3	17		3.2	5.1	14.3						0.563		106	70	No
1206	C-undersøkelse	Norway	Barents sea	C3	17		3.2	5.1	14.3						0.563		106	70	No
1207	C-undersøkelse	Norway	Barents sea	C3	17		3.2	5.1	14.3						0.563		106	70	No
1208	C-undersøkelse	Norway	Barents sea	C3	17		3.2	5.1	14.3						0.563		106	70	No
1209	C-undersøkelse	Norway	Barents sea	C4	6.6	33.3	2	3.3	9.2						0.847		55	204	No
1210	C-undersøkelse	Norway	Barents sea	C4	6.6	33.3	2	3.3	9.2						0.847		55	204	No
1211	C-undersøkelse	Norway	Barents sea	C4	6.6	33.3	2	3.3	9.2						0.847		55	204	No
1212	C-undersøkelse	Norway	Barents sea	C4	6.6	33.3	2	3.3	9.2						0.847		55	204	No
1213	C-undersøkelse	Norway	Barents sea	C4	6.6	33.3	2	3.3	9.2						0.847		55	204	No
1214	C-undersøkelse	Norway	Norwegian sea	C3	19.9	46.5	3	6.6	21			7.92	-138	83	0.525		120	154	No
1215	ASC-undersøkelse	Norway	Norwegian sea	ASC3															No
1216	C-undersøkelse	Norway	Barents sea	C4	6.6	33.3	2	3.3	9.2						0.847		55	204	No
1217	C-undersøkelse	Norway	Barents sea	C2	13	41.2	2.6	4.9	7.35			7.6		372	0.854		141	401	No
1218	C-undersøkelse	Norway	Barents sea	C3	10	22.4	1.5	6.7	8.25			7.4		272	0.377		84	37	No
1219	C-undersøkelse	Norway	Barents sea	C5	5.6	12.2	0.8	7	8.2			7.4		215	0.541		86	70	No
1220	C-undersøkelse	Norway	Barents sea	C6	6.1	21.4	1.1	5.6	10.6			7.5		215	0.898		32	331	No
1221	C-undersøkelse	Norway	Barents sea	C4	4.7	18.6	0.8	5.7	6.6			7.7		219	0.847		52	173	No
1222	C-undersøkelse	Norway	Barents sea	C6	6.1	21.4	1.1	5.6	10.6			7.5		215	0.898		32	331	No
1223	C-undersøkelse	Norway	Barents sea	C2	6	18.6	1.1	5.5	8.3			7.6		242	0.912		35	500	No
1224	C-undersøkelse	Norway	Barents sea	C6	6.1	21.4	1.1	5.6	10.6			7.5		215	0.898		32	331	No
1225	Forundersøkelse	Norway	Barents sea	C1	9.6	46	1.6	6.1	20.8			7.6		248	0.809	83			Yes
1226	ASC-undersøkelse	Norway	Norwegian sea	ASC3															No
1227	C-undersøkelse	Norway	Barents sea	C1	11	7.8	1.2	9.5	12.7			7.5		288	0.169	99	69	15	No
1228	C-undersøkelse	Norway	Barents sea	C3	3.7	9.2	0.6	5.8	8.2			7.6		276	0.43		60	71	No
1229	C-undersøkelse	Norway	Barents sea	C3	10	22.4	1.5	6.7	8.25			7.4		272	0.377		84	37	No
1230	Forundersøkelse	Norway	Barents sea	C5	12	52	2	5.9				7.6		239	0.907				No
1231	C-undersøkelse	Norway	Barents sea	C3	3.7	9.2	0.6	5.8	8.2			7.6		276	0.43		60	71	No
1232	C-undersøkelse	Norway	Barents sea	C4	4.7	18.6	0.8	5.7	6.6			7.7		219	0.847		52	173	No
1233	C-undersøkelse	Norway	Barents sea	C3	3.7	9.2	0.6	5.8	8.2			7.6		276	0.43		60	71	No
1234	Forundersøkelse	Norway	Barents sea	C5	12	52	2	5.9				7.6		239	0.907				No
1235	C-undersøkelse	Norway	Barents sea	C3	3.7	9.2	0.6	5.8	8.2			7.6		276	0.43		60	71	No
1236	C-undersøkelse	Norway	Barents sea	C4	4.7	18.6	0.8	5.7	6.6			7.7		219	0.847		52	173	No
1237	ASC-undersøkelse	Norway	Norwegian sea	ASC3															No
1238	C-undersøkelse	Norway	Barents sea	C4	4.7	18.6	0.8	5.7	6.6			7.7		219	0.847		52	173	No
1239	C-undersøkelse	Norway	Barents sea	C5	16	10.3	1.2	13.8	3.55			7.7		117	0.921		43	325	No
1240	C-undersøkelse	Norway	Barents sea	C5	16	10.3	1.2	13.8	3.55			7.7		117	0.921		43	325	No
1241	C-undersøkelse	Norway	Barents sea	C5	16	10.3	1.2	13.8	3.55			7.7		117	0.921		43	325	No
1242	C-undersøkelse	Norway	Barents sea	C3	9.4	13	1.5	6.1				7.7		183	0.734		55	86	No
1243	C-undersøkelse	Norway	Barents sea	C3	9.4	13	1.5	6.1				7.7		183	0.734		55	86	No
1244	C-undersøkelse	Norway	Barents sea	C3	9.4	13	1.5	6.1				7.7		183	0.734		55	86	No
1245	C-undersøkelse	Norway	Barents sea	C3	9.4	13	1.5	6.1				7.7		183	0.734		55	86	No
1246	C-undersøkelse	Norway	Barents sea	C3	9.4	13	1.5	6.1				7.7		183	0.734		55	86	No
1247	C-undersøkelse	Norway	Barents sea	C3	9.4	13	1.5	6.1				7.7		183	0.734		55	86	No
1248	ASC-undersøkelse	Norway	Norwegian sea	ASC2															No
1249	C-undersøkelse	Norway	unknown	C4	25	92.2	4.4	5.7							0.71	78	240	456	No
1250	C-undersøkelse	Norway	unknown	C4	25	92.2	4.4	5.7							0.71	78	240	456	No
1251	C-undersøkelse	Norway	unknown	C4	25	92.2	4.4	5.7							0.71	78	240	456	No
1252	C-undersøkelse	Norway	unknown	C4	25	92.2	4.4	5.7							0.71	78	240	456	No
1253	C-undersøkelse	Norway	unknown	C4	25	92.2	4.4	5.7							0.71	78	240	456	No
1254	C-undersøkelse	Norway	unknown	C4	25	92.2	4.4	5.7							0.71	78	240	456	No
1255	C-undersøkelse	Norway	Barents sea	C2	6.6	29.4	1.5	4.5							0.894		83	514	No
1256	C-undersøkelse	Norway	Barents sea	C2	6.6	29.4	1.5	4.5							0.894		83	514	No
1257	C-undersøkelse	Norway	Barents sea	C2	6.6	29.4	1.5	4.5							0.894		83	514	No
1258	C-undersøkelse	Norway	Barents sea	C5	15	40.1	3.6	4.1	11.5						0.885		62	311	No
1259	ASC-undersøkelse	Norway	Norwegian sea	ASC2															No
1260	C-undersøkelse	Norway	Barents sea	C5	15	40.1	3.6	4.1	11.5						0.885		62	311	No
1261	C-undersøkelse	Norway	Barents sea	C5	15	40.1	3.6	4.1	11.5						0.885		62	311	No
1262	C-undersøkelse	Norway	Barents sea	C5	15	40.1	3.6	4.1	11.5						0.885		62	311	No
1263	C-undersøkelse	Norway	Barents sea	C5	15	40.1	3.6	4.1	11.5						0.885		62	311	No
1264	C-undersøkelse	Norway	Barents sea	C5	15	40.1	3.6	4.1	11.5						0.885		62	311	No
1265	C-undersøkelse	Norway	Barents sea	C3	8.1	41	1.7	4.8							0.868		116	354	No
1266	C-undersøkelse	Norway	Barents sea	C3	8.1	41	1.7	4.8							0.868		116	354	No
1267	C-undersøkelse	Norway	Barents sea	C3	8.1	41	1.7	4.8							0.868		116	354	No
1268	C-undersøkelse	Norway	Barents sea	C3	8.1	41	1.7	4.8							0.868		116	354	No
1269	C-undersøkelse	Norway	Barents sea	C3	8.1	41	1.7	4.8							0.868		116	354	No
1270	ASC-undersøkelse	Norway	Norwegian sea	ASC2															No
1271	C-undersøkelse	Norway	Barents sea	C3	8.1	41	1.7	4.8							0.868		116	354	No
1272	C-undersøkelse	Norway	Barents sea	C2	6	18.6	1.1	5.5	8.3			7.6		242	0.912		35	500	No
1273	Forundersøkelse	Norway	Barents sea	Cref	5.2	19	0.9	5.8				7.9		319	0.928				Yes
1274	C-undersøkelse	Norway	Barents sea	C2	13	41.2	2.6	4.9	7.35			7.6		372	0.854		141	401	No
1275	Forundersøkelse	Norway	Barents sea	Cref	5.2	19	0.9	5.8				7.9		319	0.928				Yes
1276	Forundersøkelse	Norway	Barents sea	Cref	5.2	19	0.9	5.8				7.9		319	0.928				No
1277	C-undersøkelse	Norway	Barents sea	C1	11	7.8	1.2	9.5	12.7			7.5		288	0.169	99	69	15	No
1278	C-undersøkelse	Norway	Barents sea	C2	6	18.6	1.1	5.5	8.3			7.6		242	0.912		35	500	No
1279	C-undersøkelse	Norway	Barents sea	C3	10	22.4	1.5	6.7	8.25			7.4		272	0.377		84	37	No
1280	C-undersøkelse	Norway	Barents sea	C2	13	41.2	2.6	4.9	7.35			7.6		372	0.854		141	401	No
1281	ASC-undersøkelse	Norway	Norwegian sea	ASC1															No
1282	Forundersøkelse	Norway	Barents sea	Cref	5.2	19	0.9	5.8				7.9		319	0.928				No
1283	C-undersøkelse	Norway	Barents sea	C2	13	41.2	2.6	4.9	7.35			7.6		372	0.854		141	401	No
1284	C-undersøkelse	Norway	Barents sea	C6	6.1	21.4	1.1	5.6	10.6			7.5		215	0.898		32	331	No
1285	C-undersøkelse	Norway	Barents sea	C2	13	41.2	2.6	4.9	7.35			7.6		372	0.854		141	401	No
1286	C-undersøkelse	Norway	Barents sea	C3	10	22.4	1.5	6.7	8.25			7.4		272	0.377		84	37	No
1287	C-undersøkelse	Norway	Barents sea	C6	6.1	21.4	1.1	5.6	10.6			7.5		215	0.898		32	331	No
1288	C-undersøkelse	Norway	Barents sea	C5	10	33.2	2.2	4.7	8.01			7.6		216	0.899		132	323	No
1289	C-undersøkelse	Norway	Barents sea	C2	13	41.2	2.6	4.9	7.35			7.6		372	0.854		141	401	No
1290	C-undersøkelse	Norway	Barents sea	C1	14		1.9	7.4	11.8			7.3		19	0.189	96	94	20	No
1291	C-undersøkelse	Norway	Barents sea	C4	8	31.1	1.8	4.5	6.85			7.7		177	0.869		112	235	No
1292	ASC-undersøkelse	Norway	Norwegian sea	ASC1															No
1293	C-undersøkelse	Norway	Barents sea	C2	6	18.6	1.1	5.5	8.3			7.6		242	0.912		35	500	No
1294	C-undersøkelse	Norway	Barents sea	C3	10	22.4	1.5	6.7	8.25			7.4		272	0.377		84	37	No
1295	C-undersøkelse	Norway	Barents sea	C2-1	14	8	1.1	12.8	3			7.7		237	0.91		85	500	No
1296	C-undersøkelse	Norway	Barents sea	C3	10	8.2	1.8	5.4	3.8			7.9		190	0.637		98	63	No
1297	C-undersøkelse	Norway	Barents sea	C2-3	7	5.6	0.9	7.9							0.912		135	500	No
1298	C-undersøkelse	Norway	Barents sea	C2-1	14	8	1.1	12.8	3			7.7		237	0.91		85	500	No
1299	C-undersøkelse	Norway	Barents sea	C3	10	8.2	1.8	5.4	3.8			7.9		190	0.637		98	63	No
1300	C-undersøkelse	Norway	Barents sea	C2-3	7	5.6	0.9	7.9							0.912		135	500	No
1301	C-undersøkelse	Norway	Barents sea	C5	6	5	1	5.6							0.833		117	293	No
1302	C-undersøkelse	Norway	Barents sea	C2-3	7	5.6	0.9	7.9							0.912		135	500	No
1303	ASC-undersøkelse	Norway	Norwegian sea	ASC1															No
1304	C-undersøkelse	Norway	Barents sea	C2-3	7	5.6	0.9	7.9							0.912		135	500	No
1305	C-undersøkelse	Norway	Barents sea	C2-3	7	5.6	0.9	7.9							0.912		135	500	No
1306	C-undersøkelse	Norway	Barents sea	C1	17	7.4	2.7	6.5	7.8			7.6		239	0.274		80	15	No
1307	C-undersøkelse	Norway	Barents sea	C2-1	14	8	1.1	12.8	3			7.7		237	0.91		85	500	No
1308	C-undersøkelse	Norway	Barents sea	C1	17	7.4	2.7	6.5	7.8			7.6		239	0.274		80	15	No
1309	C-undersøkelse	Norway	Barents sea	C2-3	7	5.6	0.9	7.9							0.912		135	500	No
1310	C-undersøkelse	Norway	Barents sea	C2-2	17	15.1	1.6	10.8							0.922		50	500	No
1311	C-undersøkelse	Norway	Barents sea	C5	6	5	1	5.6							0.833		117	293	No
1312	C-undersøkelse	Norway	Barents sea	C6	4	5.3	0.8	5.4	3.4			7.8		186	0.895	96.55	98	396	No
1313	C-undersøkelse	Norway	Barents sea	C6	4	5.3	0.8	5.4	3.4			7.8		186	0.895	96.55	98	396	No
1314	ASC-undersøkelse	Norway	Norwegian sea	ASC2															No
1315	C-undersøkelse	Norway	Barents sea	C5	6	5	1	5.6							0.833		117	293	No
1316	C-undersøkelse	Norway	Barents sea	C2-1	14	8	1.1	12.8	3			7.7		237	0.91		85	500	No
1317	C-undersøkelse	Norway	Barents sea	C5	6	5	1	5.6							0.833		117	293	No
1318	C-undersøkelse	Norway	Barents sea	C2-2	17	15.1	1.6	10.8							0.922		50	500	No
1319	C-undersøkelse	Norway	Barents sea	C3	10	8.2	1.8	5.4	3.8			7.9		190	0.637		98	63	No
1320	C-undersøkelse	Norway	Barents sea	C4	7	7.5	1.4	4.8	6.7			7.8		210	0.834		109	179	No
1321	C-undersøkelse	Norway	Barents sea	C4	7	7.5	1.4	4.8	6.7			7.8		210	0.834		109	179	No
1322	C-undersøkelse	Norway	Barents sea	C3	10	8.2	1.8	5.4	3.8			7.9		190	0.637		98	63	No
1323	C-undersøkelse	Norway	Barents sea	C3	10	8.2	1.8	5.4	3.8			7.9		190	0.637		98	63	No
1324	C-undersøkelse	Norway	Barents sea	C4	7	7.5	1.4	4.8	6.7			7.8		210	0.834		109	179	No
1325	C-undersøkelse	Norway	Norwegian sea	ASC2									-40	177			128	0	No
1326	ASC-undersøkelse	Norway	Norwegian sea	ASC2															No
1327	C-undersøkelse	Norway	Barents sea	C4	7	7.5	1.4	4.8	6.7			7.8		210	0.834		109	179	No
1328	C-undersøkelse	Norway	Barents sea	C4	7	7.5	1.4	4.8	6.7			7.8		210	0.834		109	179	No
1329	C-undersøkelse	Norway	Barents sea	C5	6	5	1	5.6							0.833		117	293	No
1330	C-undersøkelse	Norway	Barents sea	C2-1	14	8	1.1	12.8	3			7.7		237	0.91		85	500	No
1331	C-undersøkelse	Norway	Barents sea	C5	6	5	1	5.6							0.833		117	293	No
1332	C-undersøkelse	Norway	Barents sea	C2-2	17	15.1	1.6	10.8							0.922		50	500	No
1333	C-undersøkelse	Norway	Barents sea	C1	17	7.4	2.7	6.5	7.8			7.6		239	0.274		80	15	No
1334	C-undersøkelse	Norway	Barents sea	C1	17	7.4	2.7	6.5	7.8			7.6		239	0.274		80	15	No
1335	C-undersøkelse	Norway	Barents sea	C2-2	17	15.1	1.6	10.8							0.922		50	500	No
1336	C-undersøkelse	Norway	Barents sea	C1	17	7.4	2.7	6.5	7.8			7.6		239	0.274		80	15	No
1337	ASC-undersøkelse	Norway	Norwegian sea	ASC2															No
1338	C-undersøkelse	Norway	Barents sea	C6	4	5.3	0.8	5.4	3.4			7.8		186	0.895	96.55	98	396	No
1339	C-undersøkelse	Norway	Barents sea	C2-2	17	15.1	1.6	10.8							0.922		50	500	No
1340	C-undersøkelse	Norway	Barents sea	C2-1	14	8	1.1	12.8	3			7.7		237	0.91		85	500	No
1341	C-undersøkelse	Norway	Barents sea	C6	4	5.3	0.8	5.4	3.4			7.8		186	0.895	96.55	98	396	No
1342	C-undersøkelse	Norway	Barents sea	C1	17	7.4	2.7	6.5	7.8			7.6		239	0.274		80	15	No
1343	C-undersøkelse	Norway	Barents sea	C6	4	5.3	0.8	5.4	3.4			7.8		186	0.895	96.55	98	396	No
1344	C-undersøkelse	Norway	Barents sea	C3	10	8.2	1.8	5.4	3.8			7.9		190	0.637		98	63	No
1345	C-undersøkelse	Norway	Barents sea	C2-2	17	15.1	1.6	10.8							0.922		50	500	No
1346	C-undersøkelse	Norway	Barents sea	C4	7	7.5	1.4	4.8	6.7			7.8		210	0.834		109	179	No
1347	C-undersøkelse	Norway	Barents sea	C6	4	5.3	0.8	5.4	3.4			7.8		186	0.895	96.55	98	396	No
1348	ASC-undersøkelse	Norway	Norwegian sea	ASCref															Yes
1349	Forundersøkelse	Norway	North sea	C1		93.2	4.3		42.9	73.9	1	7.46	-81	138	0.813		175	23	No
1350	Forundersøkelse	Norway	North sea	C1		93.2	4.3		42.9	73.9	1	7.46	-81	138	0.813		175	23	No
1351	Forundersøkelse	Norway	North sea	C1		93.2	4.3		42.9	73.9	1	7.46	-81	138	0.813		175	23	No
1352	Forundersøkelse	Norway	North sea	C1		93.2	4.3		42.9	73.9	1	7.46	-81	138	0.813		175	23	No
1353	Forundersøkelse	Norway	North sea	C1		93.2	4.3		42.9	73.9	1	7.46	-81	138	0.813		175	23	No
1354	Forundersøkelse	Norway	North sea	C1		93.2	4.3		42.9	73.9	1	7.46	-81	138	0.813		175	23	Yes
1355	Forundersøkelse	Norway	North sea	C2		87.7	4.4		38.9	70.4	1	7.44	-124.8	95.2	0.844		173	400	No
1356	Forundersøkelse	Norway	North sea	C2		87.7	4.4		38.9	70.4	1	7.44	-124.8	95.2	0.844		173	400	No
1357	Forundersøkelse	Norway	North sea	C2		87.7	4.4		38.9	70.4	1	7.44	-124.8	95.2	0.844		173	400	No
1358	Forundersøkelse	Norway	North sea	C2		87.7	4.4		38.9	70.4	1	7.44	-124.8	95.2	0.844		173	400	No
1359	ASC-undersøkelse	Norway	Norwegian sea	ASCref															No
1360	Forundersøkelse	Norway	North sea	C2		87.7	4.4		38.9	70.4	1	7.44	-124.8	95.2	0.844		173	400	No
1361	Forundersøkelse	Norway	North sea	C2		87.7	4.4		38.9	70.4	1	7.44	-124.8	95.2	0.844		173	400	No
1362	Forundersøkelse	Norway	North sea	Cref		90.6	4.6		41.5	73.6	1	7.43	-104.6	115.4	0.806	84.74	164	1115	Yes
1363	Forundersøkelse	Norway	North sea	Cref		90.6	4.6		41.5	73.6	1	7.43	-104.6	115.4	0.806	84.74	164	1115	No
1364	Forundersøkelse	Norway	North sea	Cref		90.6	4.6		41.5	73.6	1	7.43	-104.6	115.4	0.806	84.74	164	1115	No
1365	Forundersøkelse	Norway	North sea	Cref		90.6	4.6		41.5	73.6	1	7.43	-104.6	115.4	0.806	84.74	164	1115	Yes
1366	Forundersøkelse	Norway	North sea	Cref		90.6	4.6		41.5	73.6	1	7.43	-104.6	115.4	0.806	84.74	164	1115	No
1367	Forundersøkelse	Norway	North sea	Cref		90.6	4.6		41.5	73.6	1	7.43	-104.6	115.4	0.806	84.74	164	1115	No
1368	Forundersøkelse	Norway	North sea	C3		90.2	6.1		43.3	67.5	1	7.53	-141.8	78.2	0.837	84.37	173	165	No
1369	Forundersøkelse	Norway	North sea	C3		90.2	6.1		43.3	67.5	1	7.53	-141.8	78.2	0.837	84.37	173	165	No
1370	ASC-undersøkelse	Norway	Norwegian sea	ASCref															No
1371	Forundersøkelse	Norway	North sea	C3		90.2	6.1		43.3	67.5	1	7.53	-141.8	78.2	0.837	84.37	173	165	No
1372	Forundersøkelse	Norway	North sea	C3		90.2	6.1		43.3	67.5	1	7.53	-141.8	78.2	0.837	84.37	173	165	No
1373	Forundersøkelse	Norway	North sea	C3		90.2	6.1		43.3	67.5	1	7.53	-141.8	78.2	0.837	84.37	173	165	No
1374	Forundersøkelse	Norway	North sea	C3		90.2	6.1		43.3	67.5	1	7.53	-141.8	78.2	0.837	84.37	173	165	No
1375	Forundersøkelse	Norway	North sea	C4		93.3	0.5		44.8	71.3	1	7.43	-115.8	104.2	0.828		175	160	No
1376	Forundersøkelse	Norway	North sea	C4		93.3	0.5		44.8	71.3	1	7.43	-115.8	104.2	0.828		175	160	No
1377	Forundersøkelse	Norway	North sea	C4		93.3	0.5		44.8	71.3	1	7.43	-115.8	104.2	0.828		175	160	No
1378	Forundersøkelse	Norway	North sea	C4		93.3	0.5		44.8	71.3	1	7.43	-115.8	104.2	0.828		175	160	No
1379	Forundersøkelse	Norway	North sea	C4		93.3	0.5		44.8	71.3	1	7.43	-115.8	104.2	0.828		175	160	No
1380	Forundersøkelse	Norway	North sea	C4		93.3	0.5		44.8	71.3	1	7.43	-115.8	104.2	0.828		175	160	No
1381	ASC-undersøkelse	Norway	Norwegian sea	ASCref															Yes
1382	Forundersøkelse	Norway	North sea	Cref		84	3.7		48.1	86.6	1	7.47	-106	114	0.845	86.97	277	1100	Yes
1383	Forundersøkelse	Norway	North sea	Cref		84	3.7		48.1	86.6	1	7.47	-106	114	0.845	86.97	277	1100	No
1384	Forundersøkelse	Norway	North sea	Cref		84	3.7		48.1	86.6	1	7.47	-106	114	0.845	86.97	277	1100	No
1385	Forundersøkelse	Norway	North sea	Cref		84	3.7		48.1	86.6	1	7.47	-106	114	0.845	86.97	277	1100	Yes
1386	Forundersøkelse	Norway	North sea	Cref		84	3.7		48.1	86.6	1	7.47	-106	114	0.845	86.97	277	1100	No
1387	Forundersøkelse	Norway	North sea	Cref		84	3.7		48.1	86.6	1	7.47	-106	114	0.845	86.97	277	1100	No
1388	Forundersøkelse	Norway	North sea	C4		83	5.7		58.3	93.8	2	7.43	-114	106	0.832	84.65	302	302	No
1389	Forundersøkelse	Norway	North sea	C4		83	5.7		58.3	93.8	2	7.43	-114	106	0.832	84.65	302	302	No
1390	Forundersøkelse	Norway	North sea	C4		83	5.7		58.3	93.8	2	7.43	-114	106	0.832	84.65	302	302	No
1391	Forundersøkelse	Norway	North sea	C4		83	5.7		58.3	93.8	2	7.43	-114	106	0.832	84.65	302	302	No
1392	ASC-undersøkelse	Norway	Norwegian sea	ASCref															No
1393	Forundersøkelse	Norway	North sea	C4		83	5.7		58.3	93.8	2	7.43	-114	106	0.832	84.65	302	302	No
1394	Forundersøkelse	Norway	North sea	C4		83	5.7		58.3	93.8	2	7.43	-114	106	0.832	84.65	302	302	No
1395	Forundersøkelse	Norway	North sea	C3		78	4.3		60.7	93.1	2	7.64	-171	49	0.841		290	210	No
1396	Forundersøkelse	Norway	North sea	C3		78	4.3		60.7	93.1	2	7.64	-171	49	0.841		290	210	No
1397	Forundersøkelse	Norway	North sea	C3		78	4.3		60.7	93.1	2	7.64	-171	49	0.841		290	210	No
1398	Forundersøkelse	Norway	North sea	C3		78	4.3		60.7	93.1	2	7.64	-171	49	0.841		290	210	No
1399	Forundersøkelse	Norway	North sea	C3		78	4.3		60.7	93.1	2	7.64	-171	49	0.841		290	210	No
1400	Forundersøkelse	Norway	North sea	C3		78	4.3		60.7	93.1	2	7.64	-171	49	0.841		290	210	No
1401	Forundersøkelse	Norway	North sea	C1		80	4.2		56.3	90.1	2	7.69	-159	61	0.731		294	30	No
1402	Forundersøkelse	Norway	North sea	C1		80	4.2		56.3	90.1	2	7.69	-159	61	0.731		294	30	Yes
1403	ASC-undersøkelse	Norway	Norwegian sea	ASCref															No
1404	Forundersøkelse	Norway	North sea	C1		80	4.2		56.3	90.1	2	7.69	-159	61	0.731		294	30	No
1405	Forundersøkelse	Norway	North sea	C1		80	4.2		56.3	90.1	2	7.69	-159	61	0.731		294	30	No
1406	Forundersøkelse	Norway	North sea	C1		80	4.2		56.3	90.1	2	7.69	-159	61	0.731		294	30	No
1407	Forundersøkelse	Norway	North sea	C1		80	4.2		56.3	90.1	2	7.69	-159	61	0.731		294	30	No
1408	Forundersøkelse	Norway	North sea	C2		87	4.6		56.4	90.5	2	7.64	-131	89	0.849		288	400	No
1409	Forundersøkelse	Norway	North sea	C2		87	4.6		56.4	90.5	2	7.64	-131	89	0.849		288	400	No
1410	Forundersøkelse	Norway	North sea	C2		87	4.6		56.4	90.5	2	7.64	-131	89	0.849		288	400	No
1411	Forundersøkelse	Norway	North sea	C2		87	4.6		56.4	90.5	2	7.64	-131	89	0.849		288	400	No
1412	Forundersøkelse	Norway	North sea	C2		87	4.6		56.4	90.5	2	7.64	-131	89	0.849		288	400	No
1413	Forundersøkelse	Norway	North sea	C2		87	4.6		56.4	90.5	2	7.64	-131	89	0.849		288	400	No
1414	ASC-undersøkelse	Norway	Norwegian sea	ASC4															No
1415	Forundersøkelse	Norway	North sea	C3	13.1	28.9	1.6	8.2	9.44	21.3	1	7.92	141.3	362	0.939		89	232	No
1416	Forundersøkelse	Norway	North sea	C3	13.1	28.9	1.6	8.2	9.44	21.3	1	7.92	141.3	362	0.939		89	232	No
1417	Forundersøkelse	Norway	North sea	C3	13.1	28.9	1.6	8.2	9.44	21.3	1	7.92	141.3	362	0.939		89	232	No
1418	Forundersøkelse	Norway	North sea	C3	13.1	28.9	1.6	8.2	9.44	21.3	1	7.92	141.3	362	0.939		89	232	No
1419	Forundersøkelse	Norway	North sea	C3	13.1	28.9	1.6	8.2	9.44	21.3	1	7.92	141.3	362	0.939		89	232	No
1420	Forundersøkelse	Norway	North sea	C3	13.1	28.9	1.6	8.2	9.44	21.3	1	7.92	141.3	362	0.939		89	232	No
1421	Forundersøkelse	Norway	North sea	C2	15.4	23.5	1.9	8.1	10.3	25.3	1	7.88	33.9	255	0.952		80	396	No
1422	Forundersøkelse	Norway	North sea	C2	15.4	23.5	1.9	8.1	10.3	25.3	1	7.88	33.9	255	0.952		80	396	No
1423	Forundersøkelse	Norway	North sea	C2	15.4	23.5	1.9	8.1	10.3	25.3	1	7.88	33.9	255	0.952		80	396	No
1424	Forundersøkelse	Norway	North sea	C2	15.4	23.5	1.9	8.1	10.3	25.3	1	7.88	33.9	255	0.952		80	396	No
1425	ASC-undersøkelse	Norway	Norwegian sea	ASC4															No
1426	Forundersøkelse	Norway	North sea	C2	15.4	23.5	1.9	8.1	10.3	25.3	1	7.88	33.9	255	0.952		80	396	No
1427	Forundersøkelse	Norway	North sea	C2	15.4	23.5	1.9	8.1	10.3	25.3	1	7.88	33.9	255	0.952		80	396	No
1428	Forundersøkelse	Norway	North sea	C1	14.7	31.4	1.6	9.2	10.3	25.8	1	7.76	48.8	270	0.955		87	30	No
1429	Forundersøkelse	Norway	North sea	C1	14.7	31.4	1.6	9.2	10.3	25.8	1	7.76	48.8	270	0.955		87	30	No
1430	Forundersøkelse	Norway	North sea	C1	14.7	31.4	1.6	9.2	10.3	25.8	1	7.76	48.8	270	0.955		87	30	No
1431	Forundersøkelse	Norway	North sea	C1	14.7	31.4	1.6	9.2	10.3	25.8	1	7.76	48.8	270	0.955		87	30	No
1432	Forundersøkelse	Norway	North sea	C1	14.7	31.4	1.6	9.2	10.3	25.8	1	7.76	48.8	270	0.955		87	30	No
1433	Forundersøkelse	Norway	North sea	C1	14.7	31.4	1.6	9.2	10.3	25.8	1	7.76	48.8	270	0.955		87	30	Yes
1434	Forundersøkelse	Norway	North sea	C2	33.8	92	4.7	7.2	21.1	43.3	1	7.64	24	245	0.831		140	400	No
1435	Forundersøkelse	Norway	North sea	C2	33.8	92	4.7	7.2	21.1	43.3	1	7.64	24	245	0.831		140	400	No
1436	C-undersøkelse	Norway	Norwegian sea	C5	17.7	40.5	2.9	6.1	12			7.93	14	235	0.818		128	136	No
1437	ASC-undersøkelse	Norway	Norwegian sea	ASC4															No
1438	Forundersøkelse	Norway	North sea	C2	33.8	92	4.7	7.2	21.1	43.3	1	7.64	24	245	0.831		140	400	No
1439	Forundersøkelse	Norway	North sea	C2	33.8	92	4.7	7.2	21.1	43.3	1	7.64	24	245	0.831		140	400	No
1440	Forundersøkelse	Norway	North sea	C2	33.8	92	4.7	7.2	21.1	43.3	1	7.64	24	245	0.831		140	400	No
1441	Forundersøkelse	Norway	North sea	C2	33.8	92	4.7	7.2	21.1	43.3	1	7.64	24	245	0.831		140	400	No
1442	Forundersøkelse	Norway	North sea	C4	32.3	93	5.4	6	20.3	46.6	1	7.59	70	291	0.789		135	65	No
1443	Forundersøkelse	Norway	North sea	C4	32.3	93	5.4	6	20.3	46.6	1	7.59	70	291	0.789		135	65	No
1444	Forundersøkelse	Norway	North sea	C4	32.3	93	5.4	6	20.3	46.6	1	7.59	70	291	0.789		135	65	No
1445	Forundersøkelse	Norway	North sea	C4	32.3	93	5.4	6	20.3	46.6	1	7.59	70	291	0.789		135	65	No
1446	Forundersøkelse	Norway	North sea	C4	32.3	93	5.4	6	20.3	46.6	1	7.59	70	291	0.789		135	65	No
1447	Forundersøkelse	Norway	North sea	C4	32.3	93	5.4	6	20.3	46.6	1	7.59	70	291	0.789		135	65	No
1448	ASC-undersøkelse	Norway	Norwegian sea	ASC3															No
1449	Forundersøkelse	Norway	North sea	C3	43.8	97	8.5	5.2	30.1	63.4	1	7.56	-79	142	0.81	60.39	141	210	No
1450	Forundersøkelse	Norway	North sea	C3	43.8	97	8.5	5.2	30.1	63.4	1	7.56	-79	142	0.81	60.39	141	210	No
1451	Forundersøkelse	Norway	North sea	C3	43.8	97	8.5	5.2	30.1	63.4	1	7.56	-79	142	0.81	60.39	141	210	No
1452	Forundersøkelse	Norway	North sea	C3	43.8	97	8.5	5.2	30.1	63.4	1	7.56	-79	142	0.81	60.39	141	210	No
1453	Forundersøkelse	Norway	North sea	C3	43.8	97	8.5	5.2	30.1	63.4	1	7.56	-79	142	0.81	60.39	141	210	No
1454	Forundersøkelse	Norway	North sea	C3	43.8	97	8.5	5.2	30.1	63.4	1	7.56	-79	142	0.81	60.39	141	210	No
1455	Forundersøkelse	Norway	North sea	C1	13.2	56	1.6	8.3	11.2	31.4	1	7.68	-87	134	0.864		119	25	No
1456	Forundersøkelse	Norway	North sea	C1	13.2	56	1.6	8.3	11.2	31.4	1	7.68	-87	134	0.864		119	25	No
1457	Forundersøkelse	Norway	North sea	C1	13.2	56	1.6	8.3	11.2	31.4	1	7.68	-87	134	0.864		119	25	Yes
1458	Forundersøkelse	Norway	North sea	C1	13.2	56	1.6	8.3	11.2	31.4	1	7.68	-87	134	0.864		119	25	No
1459	ASC-undersøkelse	Norway	Norwegian sea	ASC3															No
1460	Forundersøkelse	Norway	North sea	C1	13.2	56	1.6	8.3	11.2	31.4	1	7.68	-87	134	0.864		119	25	No
1461	Forundersøkelse	Norway	North sea	C1	13.2	56	1.6	8.3	11.2	31.4	1	7.68	-87	134	0.864		119	25	No
1462	Forundersøkelse	Norway	North sea	Cref	17.8	30	2.9	6.1	16	36.3	1	7.72	-24	197	0.841	68.33	143	1000	No
1463	Forundersøkelse	Norway	North sea	Cref	17.8	30	2.9	6.1	16	36.3	1	7.72	-24	197	0.841	68.33	143	1000	Yes
1464	Forundersøkelse	Norway	North sea	Cref	17.8	30	2.9	6.1	16	36.3	1	7.72	-24	197	0.841	68.33	143	1000	Yes
1465	Forundersøkelse	Norway	North sea	Cref	17.8	30	2.9	6.1	16	36.3	1	7.72	-24	197	0.841	68.33	143	1000	No
1466	Forundersøkelse	Norway	North sea	Cref	17.8	30	2.9	6.1	16	36.3	1	7.72	-24	197	0.841	68.33	143	1000	No
1467	Forundersøkelse	Norway	North sea	Cref	17.8	30	2.9	6.1	16	36.3	1	7.72	-24	197	0.841	68.33	143	1000	No
1468	C-undersøkelse	Norway	North sea	C3	5.86	7	0.9	6.5	7	14.5	1				0.915		145	193	No
1469	C-undersøkelse	Norway	North sea	C3	5.86	7	0.9	6.5	7	14.5	1				0.915		145	193	No
1470	ASC-undersøkelse	Norway	Norwegian sea	ASC3															No
1471	C-undersøkelse	Norway	North sea	C3	5.86	7	0.9	6.5	7	14.5	1				0.915		145	193	No
1472	C-undersøkelse	Norway	North sea	C3	5.86	7	0.9	6.5	7	14.5	1				0.915		145	193	No
1473	C-undersøkelse	Norway	North sea	C3	5.86	7	0.9	6.5	7	14.5	1				0.915		145	193	No
1474	C-undersøkelse	Norway	North sea	C3	5.86	7	0.9	6.5	7	14.5	1				0.915		145	193	No
1475	C-undersøkelse	Norway	North sea	C6	6.33	7	0.6	10.6	9.8	35.1	1				0.876		143	106	No
1476	C-undersøkelse	Norway	North sea	C6	6.33	7	0.6	10.6	9.8	35.1	1				0.876		143	106	No
1477	C-undersøkelse	Norway	North sea	C6	6.33	7	0.6	10.6	9.8	35.1	1				0.876		143	106	No
1478	C-undersøkelse	Norway	North sea	C6	6.33	7	0.6	10.6	9.8	35.1	1				0.876		143	106	No
1479	C-undersøkelse	Norway	North sea	C6	6.33	7	0.6	10.6	9.8	35.1	1				0.876		143	106	No
1480	C-undersøkelse	Norway	North sea	C6	6.33	7	0.6	10.6	9.8	35.1	1				0.876		143	106	No
1481	ASC-undersøkelse	Norway	Norwegian sea	ASC1															No
1482	C-undersøkelse	Norway	North sea	C2	17.3	28	1.3	13.3	16.2	33.7	1				0.865	86.22	165	410	No
1483	C-undersøkelse	Norway	North sea	C2	17.3	28	1.3	13.3	16.2	33.7	1				0.865	86.22	165	410	No
1484	C-undersøkelse	Norway	North sea	C2	17.3	28	1.3	13.3	16.2	33.7	1				0.865	86.22	165	410	No
1485	C-undersøkelse	Norway	North sea	C2	17.3	28	1.3	13.3	16.2	33.7	1				0.865	86.22	165	410	No
1486	C-undersøkelse	Norway	North sea	C2	17.3	28	1.3	13.3	16.2	33.7	1				0.865	86.22	165	410	No
1487	C-undersøkelse	Norway	North sea	C2	17.3	28	1.3	13.3	16.2	33.7	1				0.865	86.22	165	410	No
1488	Forundersøkelse	Norway	North sea	C1	17.7	34	2.1	8.4	11.1	19.8	1	7.66	41	261	0.88		53	25	No
1489	Forundersøkelse	Norway	North sea	C1	17.7	34	2.1	8.4	11.1	19.8	1	7.66	41	261	0.88		53	25	No
1490	Forundersøkelse	Norway	North sea	C1	17.7	34	2.1	8.4	11.1	19.8	1	7.66	41	261	0.88		53	25	No
1491	Forundersøkelse	Norway	North sea	C1	17.7	34	2.1	8.4	11.1	19.8	1	7.66	41	261	0.88		53	25	No
1492	ASC-undersøkelse	Norway	Norwegian sea	ASC1															No
1493	Forundersøkelse	Norway	North sea	C1	17.7	34	2.1	8.4	11.1	19.8	1	7.66	41	261	0.88		53	25	No
1494	Forundersøkelse	Norway	North sea	C1	17.7	34	2.1	8.4	11.1	19.8	1	7.66	41	261	0.88		53	25	Yes
1495	Forundersøkelse	Norway	North sea	C3	14.4	33	2.6	5.5	7.33	30.1	1	7.85	81	301	0.868		55	226	No
1496	Forundersøkelse	Norway	North sea	C3	14.4	33	2.6	5.5	7.33	30.1	1	7.85	81	301	0.868		55	226	No
1497	Forundersøkelse	Norway	North sea	C3	14.4	33	2.6	5.5	7.33	30.1	1	7.85	81	301	0.868		55	226	No
1498	Forundersøkelse	Norway	North sea	C3	14.4	33	2.6	5.5	7.33	30.1	1	7.85	81	301	0.868		55	226	No
1499	Forundersøkelse	Norway	North sea	C3	14.4	33	2.6	5.5	7.33	30.1	1	7.85	81	301	0.868		55	226	No
1500	Forundersøkelse	Norway	North sea	C3	14.4	33	2.6	5.5	7.33	30.1	1	7.85	81	301	0.868		55	226	No
1501	Forundersøkelse	Norway	North sea	Cref	19.1	42	2.9	6.6	9.88	19.6	1	7.7	-20	200	0.856	81.82	61	1247	Yes
1502	Forundersøkelse	Norway	North sea	Cref	19.1	42	2.9	6.6	9.88	19.6	1	7.7	-20	200	0.856	81.82	61	1247	No
1503	ASC-undersøkelse	Norway	Norwegian sea	ASC1															Yes
1504	Forundersøkelse	Norway	North sea	Cref	19.1	42	2.9	6.6	9.88	19.6	1	7.7	-20	200	0.856	81.82	61	1247	No
1505	Forundersøkelse	Norway	North sea	Cref	19.1	42	2.9	6.6	9.88	19.6	1	7.7	-20	200	0.856	81.82	61	1247	No
1506	Forundersøkelse	Norway	North sea	Cref	19.1	42	2.9	6.6	9.88	19.6	1	7.7	-20	200	0.856	81.82	61	1247	No
1507	Forundersøkelse	Norway	North sea	Cref	19.1	42	2.9	6.6	9.88	19.6	1	7.7	-20	200	0.856	81.82	61	1247	Yes
1508	Forundersøkelse	Norway	North sea	C4	12.6	21	2.2	5.7	6.92	14.4	1	7.73	-13	207	0.851	81.6	61	280	No
1509	Forundersøkelse	Norway	North sea	C4	12.6	21	2.2	5.7	6.92	14.4	1	7.73	-13	207	0.851	81.6	61	280	No
1510	Forundersøkelse	Norway	North sea	C4	12.6	21	2.2	5.7	6.92	14.4	1	7.73	-13	207	0.851	81.6	61	280	No
1511	Forundersøkelse	Norway	North sea	C4	12.6	21	2.2	5.7	6.92	14.4	1	7.73	-13	207	0.851	81.6	61	280	No
1512	Forundersøkelse	Norway	North sea	C4	12.6	21	2.2	5.7	6.92	14.4	1	7.73	-13	207	0.851	81.6	61	280	No
1513	Forundersøkelse	Norway	North sea	C4	12.6	21	2.2	5.7	6.92	14.4	1	7.73	-13	207	0.851	81.6	61	280	No
1514	ASC-undersøkelse	Norway	Norwegian sea	ASC4															No
1515	Forundersøkelse	Norway	North sea	C2	19	34	3	3.6	10.7	23.3	1	7.65	30	250	0.865		59	366	No
1516	Forundersøkelse	Norway	North sea	C2	19	34	3	3.6	10.7	23.3	1	7.65	30	250	0.865		59	366	No
1517	Forundersøkelse	Norway	North sea	C2	19	34	3	3.6	10.7	23.3	1	7.65	30	250	0.865		59	366	No
1518	Forundersøkelse	Norway	North sea	C2	19	34	3	3.6	10.7	23.3	1	7.65	30	250	0.865		59	366	No
1519	Forundersøkelse	Norway	North sea	C2	19	34	3	3.6	10.7	23.3	1	7.65	30	250	0.865		59	366	No
1520	Forundersøkelse	Norway	North sea	C2	19	34	3	3.6	10.7	23.3	1	7.65	30	250	0.865		59	366	No
1521	Forundersøkelse	Norway	North sea	C1	16	91.4	2.5	6.4	12.5	34.3	1	7.45	-3	218	0.87		74	30	No
1522	Forundersøkelse	Norway	North sea	C1	16	91.4	2.5	6.4	12.5	34.3	1	7.45	-3	218	0.87		74	30	No
1523	Forundersøkelse	Norway	North sea	C1	16	91.4	2.5	6.4	12.5	34.3	1	7.45	-3	218	0.87		74	30	No
1524	Forundersøkelse	Norway	North sea	C1	16	91.4	2.5	6.4	12.5	34.3	1	7.45	-3	218	0.87		74	30	No
1525	ASC-undersøkelse	Norway	Norwegian sea	ASC4															No
1526	Forundersøkelse	Norway	North sea	C1	16	91.4	2.5	6.4	12.5	34.3	1	7.45	-3	218	0.87		74	30	No
1527	Forundersøkelse	Norway	North sea	C1	16	91.4	2.5	6.4	12.5	34.3	1	7.45	-3	218	0.87		74	30	Yes
1528	Forundersøkelse	Norway	unknown	Cref	10.7	37.3	1.7	6.3	7.06	17.7	1	7.69	149	370	0.91	90.68	72	1113	No
1529	Forundersøkelse	Norway	unknown	Cref	10.7	37.3	1.7	6.3	7.06	17.7	1	7.69	149	370	0.91	90.68	72	1113	No
1530	Forundersøkelse	Norway	unknown	Cref	10.7	37.3	1.7	6.3	7.06	17.7	1	7.69	149	370	0.91	90.68	72	1113	No
1531	Forundersøkelse	Norway	unknown	Cref	10.7	37.3	1.7	6.3	7.06	17.7	1	7.69	149	370	0.91	90.68	72	1113	Yes
1532	Forundersøkelse	Norway	unknown	Cref	10.7	37.3	1.7	6.3	7.06	17.7	1	7.69	149	370	0.91	90.68	72	1113	Yes
1533	Forundersøkelse	Norway	unknown	Cref	10.7	37.3	1.7	6.3	7.06	17.7	1	7.69	149	370	0.91	90.68	72	1113	No
1534	Forundersøkelse	Norway	North sea	C3	18.1	58.6	2.7	6.7	10.9	24.5	1	7.6	27	248	0.86	86.63	83	362	No
1535	Forundersøkelse	Norway	North sea	C3	18.1	58.6	2.7	6.7	10.9	24.5	1	7.6	27	248	0.86	86.63	83	362	No
1536	ASC-undersøkelse	Norway	Norwegian sea	ASC4															No
1537	Forundersøkelse	Norway	North sea	C3	18.1	58.6	2.7	6.7	10.9	24.5	1	7.6	27	248	0.86	86.63	83	362	No
1538	Forundersøkelse	Norway	North sea	C3	18.1	58.6	2.7	6.7	10.9	24.5	1	7.6	27	248	0.86	86.63	83	362	No
1539	Forundersøkelse	Norway	North sea	C3	18.1	58.6	2.7	6.7	10.9	24.5	1	7.6	27	248	0.86	86.63	83	362	No
1540	Forundersøkelse	Norway	North sea	C3	18.1	58.6	2.7	6.7	10.9	24.5	1	7.6	27	248	0.86	86.63	83	362	No
1541	Forundersøkelse	Norway	North sea	C4	19.1	89.7	2.7	7.1	10.8	23.5	1	7.62	82	303	0.87		79	173	No
1542	Forundersøkelse	Norway	North sea	C4	19.1	89.7	2.7	7.1	10.8	23.5	1	7.62	82	303	0.87		79	173	No
1543	Forundersøkelse	Norway	North sea	C4	19.1	89.7	2.7	7.1	10.8	23.5	1	7.62	82	303	0.87		79	173	No
1544	Forundersøkelse	Norway	North sea	C4	19.1	89.7	2.7	7.1	10.8	23.5	1	7.62	82	303	0.87		79	173	No
1545	Forundersøkelse	Norway	North sea	C4	19.1	89.7	2.7	7.1	10.8	23.5	1	7.62	82	303	0.87		79	173	No
1546	Forundersøkelse	Norway	North sea	C4	19.1	89.7	2.7	7.1	10.8	23.5	1	7.62	82	303	0.87		79	173	No

## Sheet: Explannation
Column	Data type	Explanation
Examination	text	Specify type of examination: C-examination, Forundersøkelse, Resipientundersøkelse, ASC undersøkelse
County	text	Specify the county the samples are taken from
Water body	text	Specify the name of the location where the samples are taken
Station	text	C-examination: follows station numbering according to NS9410 (look at explanation to the right). Alternative C2 station is marked as C2-alt. "Forundersøkelse": same numbering as C-examination. Reference station is marked as Cref. "Resipientundersøkelse": mark with station number and reference station as ref. ASC: follow station numbering according to guidelines in ASC.
CHEMICAL PARAMETERS:
TOC	numeric	mg/g, total organic carbon
Pelitt	numeric	%, also called "finstoff"
TN	numeric	mg/g, total nitrogen
CN	numeric	C/N, ratio between TOC and TN
Cu	numeric	mg/kg
ELECTROCHEMICAL PARAMETERS:
pH	numeric
Eh	numeric	mV, Eobs + Eref
FAUNA INDEXES:
nEQR	numeric	Ecological classification of condition based on observed value of index
