# Supplementary material for: Association of Microbial Networks with the Coastal Seafloor Macrofauna Ecological State
Source: Environ Sci Technol. 2025 Apr 11;59(15):7517–29. doi: 10.1021/acs.est.4c12464 (PMC12020364; doi:10.1021/acs.est.4c12464)
Supplement: Supplementary file 4 — es4c12464_si_004.xlsx [file es4c12464_si_004.xlsx]

## Sheet: Genus
Sample #	Abditibacterium	Absicoccus	Acanthopleuribacter	Acaricomes	Acaryochloris	Acetanaerobacterium	Acetatifactor	Acetitomaculum	Acetivibrio	Acetoanaerobium	Acetobacter	Acetobacterium	Acetohalobium	Acetomicrobium	Acetonema	Acholeplasma	Achromobacter	Acidaminobacter	Acidaminococcus	Acidibacter	Acidibrevibacterium	Acidicapsa	Acidiferrimicrobium	Acidiferrobacter	Acidihalobacter	Acidimangrovimonas	Acidimicrobium	Acidiphilium	Acidipropionibacterium	Acidisoma	Aciditerrimonas	Acidithiobacillus	Acidobacterium	Acidocella	Acidothermus	Acidovorax	Acinetobacter	Actibacter	Actibacterium	Actinoallomurus	Actinoalloteichus	Actinobacillus	Actinobaculum	Actinocatenispora	Actinocorallia	Actinocrinis	Actinokineospora	Actinomadura	Actinomarinicola
1	0.0196071	0	0.294106	0	0	0	0	0	0	0.0588212	0.0196071	0.235285	0	0	0.0196071	0.0196071	0	0	0	0	0	0.254892	0.0196071	0.411749	0.0784283	0.431356	0.0784283	0	2.90185	0	0.0392141	0.0196071	0.0784283	0	0.0980354	0	0	1.17642	0.0588212	0	0	0	0	0	0	0.0392141	0	0.196071	3.96063
2	0	0	0.261145	0	0	0.0614458	0	0	0.0460844	0	0	0.0614458	0.0153615	0	0	0.460844	0	0	0	0.0153615	0	0.0768073	0	0.0307229	0.0307229	0.0307229	0.0614458	0	2.51928	0	0.0460844	0	0	0	0.0153615	0	0.0614458	1.96627	0.0153615	0	0	0	0	0.0153615	0	0.199699	0	0	3.47169
3	0	0	0.484121	0	0	0	0	0	0.193648	0.0484121	0	0.0484121	0	0	0	0.0484121	0	0	0	0.0968242	0.0484121	1.54919	0	0.823005	0.338885	0	0.193648	0	2.90473	0	0	0	0	0	0.145236	0	0	0.532533	0.338885	0	0	0	0	0	0	0.193648	0	0.338885	5.32533
4	0	0	0.983564	0.0142546	0	0	0	0	0.0570182	0	0.0142546	0.0570182	0	0	0	0	0	0	0.0142546	0.0997819	0.0712728	0.427637	0	0.242327	1.99564	0.0142546	0.427637	0	1.02633	0	0.0427637	0	0.0427637	0	0.0142546	0	0	0.285091	0.185309	0.0570182	0	0	0	0	0	0.0285091	0	0.612946	8.03957
5	0	0	1.2505	0	0	0	0	0	0.0568408	0	0.0568408	0.113682	0	0	0.0568408	0	0	0	0	0.284204	0.170522	0.454726	0.0568408	0.227363	1.42102	0	0.341045	0	0.568408	0	0	0	0	0	0.113682	0	0	0.397886	0.170522	0	0	0	0	0	0	0	0	0.568408	5.17251
6	0	0	0	0	0	0	0	0	0.285415	0	0	0	0	0	0	0.475692	0	0	0	0.0951384	0	0.0951384	0	0	0.0951384	0	10.3701	0	7.89649	0	1.52221	0	0	0	0	0	0	0.0951384	0	1.33194	0	0	0.285415	0.285415	0	0	0.0951384	1.52221	63.0768
7	0	0	0.286492	0	0	0	0	0	0	0	0	0.071623	0	0	0	0	0	0	0	0	0.143246	0.644607	0.143246	0.143246	1.00272	0.143246	0.501361	0	0.644607	0	0.071623	0	0	0	0	0	0	0.214869	0.071623	0.143246	0	0	0	0	0	0.071623	0.071623	0.071623	3.50953
8	0	0	0.783622	0	0	0	0	0	0.0979528	0	0	0.0979528	0	0	0	0.195906	0	0	0	0	0.0979528	0.293858	0.293858	0.293858	1.56724	0.0979528	0.979528	0	2.05701	0	0.195906	0	0	0	0.0979528	0.0979528	0	0	0.391811	0.0979528	0	0	0	0	0	0	0	0.391811	14.9868
9	0	0	0	0	0	0	0	0	0.236556	0	0	0	0	0	0	0.473111	0.0788519	0	0	0.236556	0	0	0.0788519	0	0.551963	0	6.30815	0	7.01782	0	0.630815	0	0	0	0	0	0	0	0	0.39426	0	0.0788519	0	0.157704	0	0.157704	0	0.867371	36.3507
10	0	0	0.375134	0	0	0	0	0	0	0.0535906	0	0.0535906	0	0	0	0.107181	0	0	0	0	0	0.107181	0	0.214362	0.96463	0	1.01822	0	2.57235	0	0.321543	0	0.0535906	0	0.0535906	0	0	0.160772	0.0535906	0.160772	0.0535906	0	0	0	0	0	0	0.214362	13.8264
11	0	0	0.143658	0	0	0	0	0	0	0.0718288	0	0.215486	0	0	0	0.0718288	0	0	0	0.215486	0.0718288	0.143658	0	0.0718288	0.861945	0	0.430973	0.0718288	1.36475	0	0	0.0718288	0	0	0.143658	0.0718288	0	0.502801	0	0	0	0	0	0	0	0	0	0.215486	5.31533
12	0	0	0	0	0	0	0	0	5.98802	0	0	0	0	0	0	0	0	0	0	0	0	0	0	0	0	0	0	0	0	0	0	0	0	0	0	0	0	5.98802	0	0	0	0	0	0	0	0	0	0	5.98802
13	0	0	0.267165	0	0	0	0	0	0	0.0667913	0	0.0667913	0	0	0	0.133583	0	0	0	0	0.133583	0.0667913	0	0.267165	1.40262	0	0.534331	0	1.5362	0	0.0667913	0.0667913	0	0	0.0667913	0.0667913	0	0.534331	0.133583	0.0667913	0	0	0	0	0	0.133583	0	0.267165	12.49
14	0	0	0.331581	0	0	0	0	0	0.0947373	0	0	0.0473687	0	0	0	0	0	0	0	0.0947373	0	1.23159	0.0947373	0.757899	0.284212	0.142106	0.0473687	0	6.15793	0	0.0473687	0	0	0	0	0	0	0.142106	0.331581	0	0	0	0	0	0.0473687	0.0473687	0	0.284212	10.279
15	0	0	0.713683	0.0648803	0	0	0	0	0.0648803	0	0.129761	0	0	0	0	0.129761	0	0	0	0.0648803	0.0648803	0.0648803	0	0.129761	1.03808	0	0.259521	0	1.36249	0	0.0648803	0	0	0	0.0648803	0	0	0.713683	0.0648803	0.0648803	0	0	0	0	0	0	0	0.259521	7.85052
16	0	0	0.288996	0	0	0	0	0	0.0722491	0.0722491	0	0.0722491	0	0	0	0	0	0	0	0.0722491	0	0.288996	0	0.433495	1.08374	0.0722491	0.722491	0	1.51723	0	0.0722491	0	0	0	0.0722491	0	0.0722491	0.361246	0	0.0722491	0	0	0	0	0	0	0	0.216747	6.79142
17	0	0	0.311499	0	0	0	0	0.0444998	0.177999	0.0444998	0	0.0889996	0	0	0	0.133499	0	0	0	0.0889996	0	0.0444998	0	0.0889996	1.1125	0	0.800997	0	2.09149	0	0.177999	0	0	0	0	0	0.0444998	0.578498	0.0444998	0.0889996	0	0.0444998	0	0	0	0	0	0.311499	11.926
18	0	0	0.321148	0	0	0	0	0	0	0.107049	0	0.214098	0	0	0	0	0	0	0	0	0.107049	0.0535246	0	0.214098	0.69582	0.0535246	0.481721	0	1.12402	0	0.267623	0	0	0	0.0535246	0	0	0.321148	0.0535246	0.107049	0	0	0	0	0	0	0	0.321148	7.38639
19	0	0	0.280603	0	0	0	0	0	0.140302	0.0701508	0	0.420905	0	0	0	0.0701508	0	0	0	0	0	0.350754	0	0.280603	1.54332	0.0701508	0.491056	0.0701508	1.19256	0	0	0	0.0701508	0	0.0701508	0	0	0.140302	0.210452	0	0	0	0	0	0	0.0701508	0	0.561207	8.48825
20	0	0	0.210405	0	0	0	0	0	0	0.0526011	0	0.0526011	0	0	0	0.210405	0	0	0	0.0526011	0.0526011	0.105202	0	0.263006	1.36763	0	0.999421	0	2.63006	0	0.0526011	0	0.105202	0	0.0526011	0	0	0.315607	0	0.105202	0	0	0	0	0	0.0526011	0	0.683815	12.3087
21	0	0	0.225713	0	0	0	0	0	0.180571	0	0	0.0451427	0	0	0.0451427	0	0	0	0	0.180571	0.0902853	0.180571	0.0902853	0.270856	0.947996	0.0451427	1.17371	0	2.39256	0	0.315999	0	0	0	0	0	0	0.496569	0.0902853	0.270856	0	0.0451427	0	0	0	0	0	0.586854	10.9697
22	0	0	0.210073	0	0	0	0	0	0.0525183	0.210073	0.0525183	0.105037	0	0	0	0.0525183	0	0	0	0.0525183	0.0525183	0.105037	0	0.262591	1.36547	0	0.367628	0	1.1554	0	0.105037	0	0	0	0.0525183	0	0	0.525183	0.0525183	0.157555	0	0	0	0	0	0	0	0.31511	7.35256
23	0	0	0.33199	0	0	0	0	0	0	0	0	0.0474271	0	0	0	0	0	0	0	0	0.0948542	0.237135	0	0.237135	1.37539	0.0948542	1.0434	0	1.65995	0	0.284562	0	0	0	0.0474271	0.0948542	0	0.474271	0.237135	0.142281	0	0.0474271	0	0	0.0948542	0	0	0.569125	13.7064
24	0	0	0.346961	0.0578269	0	0.0578269	0	0	0.0578269	0	0	0.115654	0	0	0	0	0	0	0	0.0578269	0.115654	0.173481	0	0.289134	1.44567	0.115654	1.04088	0	1.56133	0	0.0578269	0	0.0578269	0	0	0	0	0.346961	0	0.0578269	0	0	0	0	0	0	0	0.346961	14.5145
25	0	0	0.826131	0	0	0	0	0	0	0	0.0635486	0	0	0	0.0635486	0	0	0	0	0.190646	0	0.571937	0	0.317743	0.190646	0.254194	0.44484	0	2.79614	0	0.0635486	0	0.381291	0	0	0	0	0.127097	0.127097	0	0	0	0	0	0	0.0635486	0	0.127097	7.56228
26	0	0	0.258238	0	0	0	0	0	0	0	0	0	0	0	0	0.103295	0	0	0	0.0516476	0.0516476	0	0.0516476	0.361533	1.18789	0	0.774713	0	3.09885	0	0.154943	0	0	0	0.0516476	0	0	0.309885	0.0516476	0.0516476	0	0	0	0	0	0	0	0.258238	15.236
27	0	0	0.534448	0	0	0	0	0	0.145758	0	0	0.0485861	0	0	0	0	0	0	0	0.0971723	0	0.145758	0.0485861	0.291517	0.874551	0.0485861	0.971723	0	3.01234	0	0.291517	0	0	0	0	0.0485861	0	0.291517	0.0971723	0	0	0	0	0	0	0	0	0.291517	13.5069
28	0	0	0.48025	0	0	0	0	0	0.240125	0	0	0.120062	0	0	0	0.120062	0	0	0	0.0600312	0.0600312	0.120062	0	0.180094	0.960499	0	1.14059	0	2.22116	0	0.240125	0	0	0	0	0	0	0.540281	0.0600312	0.0600312	0	0	0	0	0	0	0	0.300156	14.8877
29	0	0	0.203905	0	0	0	0	0	0.101952	0	0	0.0509762	0	0	0	0	0	0	0	0.101952	0.152929	0.254881	0	0.305857	1.12148	0.101952	0.713667	0	1.83514	0	0	0	0	0	0	0	0	0.356833	0.101952	0.101952	0	0	0	0	0	0	0	0.458786	11.9794
30	0	0	0.268646	0	0	0.0335807	0	0	0.0671614	0	0	0.100742	0	0	0	0.0671614	0	0	0	0.134323	0.0335807	0.0335807	0	0.268646	1.17532	0.0671614	0.772356	0	2.28349	0	0.0335807	0	0.0671614	0.0335807	0	0	0.0335807	0.302226	0.0671614	0	0	0	0	0.0335807	0	0.0335807	0.0335807	0.503711	12.3577
31	0	0	0.295971	0	0	0	0	0	0.084563	0.0422815	0.0422815	0.126845	0	0	0	0.126845	0	0	0	0.0422815	0.084563	0.295971	0	0.126845	1.18388	0.0422815	0.591941	0	1.94495	0	0.0422815	0	0	0	0	0	0	0.465097	0.169126	0.0422815	0	0	0	0	0.0422815	0	0	0.591941	11.9234
32	0	0	0.418655	0	0	0	0	0	0	0.0418655	0	0.125597	0	0	0	0.0837311	0	0	0	0.0418655	0.167462	0.125597	0.0418655	0.293059	0.962907	0	0.75358	0	2.51193	0	0.0837311	0	0.0418655	0.0418655	0.0418655	0	0	0.37679	0.125597	0.0418655	0	0	0	0	0.0418655	0	0	0.75358	12.2666
33	0	0	0.504796	0.0388304	0	0	0	0	0.116491	0	0	0.194152	0	0	0	0.0776609	0	0	0.0388304	0.0776609	0.0388304	0.116491	0	0.271813	0.8931	0.0388304	1.08725	0	2.44632	0	0.155322	0	0	0	0.155322	0	0	0.660117	0	0.0388304	0	0	0	0	0	0.0388304	0.0388304	0.543626	9.43579
34	0	0	0.391942	0	0	0	0	0	0.195971	0	0	0.195971	0	0	0.0391942	0.0391942	0	0	0	0.0783883	0.0391942	0.0391942	0	0.47033	1.45018	0	1.05824	0	2.23407	0	0.117583	0	0	0	0.0783883	0	0	0.548718	0.117583	0.0391942	0	0.0391942	0	0	0	0	0	0.117583	8.19158
35	0	0	0.0860696	0	0.0430348	0	0	0	0.172139	0.0860696	0	0.129104	0	0	0	0.0430348	0	0	0	0	0.0430348	0	0	0.344279	1.03284	0.129104	0.817661	0	1.80746	0	0.0860696	0	0	0	0.0430348	0	0	0.387313	0.215174	0.129104	0	0	0	0	0	0	0	0.516418	9.68283
36	0	0	0.112095	0	0	0	0	0	0	0	0	0	0	0	0	0	0.22419	0	0	0	0	0	0.112095	0.22419	0.112095	0	0.44838	0	8.51922	0	0	0	0	0	0	0	0.112095	0	0	0	0	0	0	0	0	0	0	0.336285	35.3099
37	0	0	0.348083	0	0	0	0.217552	0	0.0435104	0.0870208	0	0.217552	0	0.0435104	0	0	0	0	0	0	0	0.130531	0.0435104	0.261063	2.61063	0	0.348083	0	5.35178	0	0.130531	0.0435104	0	0	0	0	0	0.565635	0.217552	0	0	0	0	0	0	0	0	0.391594	13.6188
38	0	0	0.0502765	0	0	0	0	0	0.100553	0.100553	0	0.0502765	0	0	0	0	0	0	0	0.100553	0	0.251383	0.100553	0.201106	1.75968	0	0.201106	0	4.97738	0	0.15083	0	0	0	0.251383	0.0502765	0	0.502765	0	0	0	0	0	0	0	0.0502765	0	0.553042	10.7592
39	0	0	0.48761	0	0	0	0.0886564	0	0.132985	0	0	0.132985	0	0	0	0.0443282	0	0	0	0.132985	0.0443282	0.132985	0	0.221641	1.55149	0.0886564	0.265969	0	4.69879	0	0.132985	0	0	0	0.0886564	0	0	0.310297	0	0	0	0	0	0	0	0	0	0.620595	18.7065
40	0	0	0.0435464	0	0	0	0.0435464	0	0.0870928	0	0	0	0	0	0	0	0	0	0	0	0	0.217732	0.0435464	0.696743	0.914475	0.0870928	0.522557	0	8.66574	0	0.174186	0	0.0870928	0	0.0435464	0.0435464	0	0.217732	0	0.0435464	0	0.0435464	0.0435464	0	0.0870928	0	0	0.696743	16.6347
41	0	0	0.0876155	0	0	0	0	0	0.131423	0.131423	0.0876155	0.0876155	0	0	0	0	0	0	0	0.0876155	0	0.39427	0	0.306654	0.657117	0.0438078	0.569501	0	5.0817	0	0.219039	0	0	0	0.131423	0	0	1.00758	0.0438078	0.0876155	0	0	0	0	0.0438078	0	0	0.919963	13.3176
42	0	0	0.386937	0	0	0	0.116081	0	0.154775	0.0773874	0	0.0773874	0	0	0	0	0	0	0	0	0.0386937	0.348243	0	0.541712	2.16685	0.0386937	0.464324	0	7.62266	0	0.116081	0	0.116081	0	0.116081	0	0	0.541712	0	0.0773874	0	0.0386937	0	0	0.0773874	0.0386937	0	0.464324	18.1087
43	0	0	0.323232	0	0	0	0.040404	0	0.040404	0.040404	0	0.040404	0	0	0	0.040404	0	0	0	0.0808081	0	0.727273	0.0808081	0.606061	2.22222	0.0808081	0.242424	0	7.19192	0	0.121212	0	0	0	0.121212	0	0	0.484848	0.0808081	0	0	0	0.0808081	0	0	0	0	0.646465	18.8283
44	0	0	0.239308	0	0	0	0	0	0	0	0.0341869	0.170934	0	0	0	0	0	0	0	0.0341869	0	0.307682	0	0.683737	3.35031	0	0.102561	0	4.47848	0	0.239308	0	0	0	0.0341869	0	0	0.307682	0	0.0341869	0	0.0341869	0	0	0.0341869	0	0	0.478616	13.7431
45	0	0	0.211834	0	0	0	0.0706115	0	0.211834	0	0	0	0	0	0.141223	0	0	0	0	0	0	0.211834	0.141223	1.12978	3.60119	0.211834	0	0	4.16608	0	0.0706115	0	0	0	0	0	0	0.141223	0.0706115	0	0	0	0.0706115	0	0	0	0.0706115	0.635503	13.0631
46	0	0	0.416146	0	0	0	0.0520183	0	0.0520183	0.0520183	0	0	0	0	0	0	0	0	0	0	0.0520183	0.156055	0	0.62422	3.79734	0.0520183	0.0520183	0	5.87807	0	0.0520183	0	0.0520183	0	0.104037	0	0	0.208073	0.0520183	0	0	0	0.0520183	0	0	0	0	0.468165	12.3283
47	0	0	0.741351	0	0	0	0	0	0.0823723	0.247117	0	0	0	0	0	0	0	0	0	0.164745	0	0.741351	0	0.411862	0.576606	0	0.164745	0	5.93081	0	0.0823723	0	0	0	0	0	0	0.329489	0.164745	0	0	0	0	0	0	0	0	0.0823723	19.8517
48	0	0	0.803277	0	0	0	0	0	0.160655	0	0.0401639	0.200819	0	0	0	0	0	0	0.0401639	0	0.0803277	0.200819	0	0.562294	2.57049	0.0803277	0.321311	0	5.90409	0	0.0401639	0	0.0401639	0	0	0	0.0401639	0.682786	0.0803277	0.0401639	0	0	0.0401639	0	0	0	0.0401639	0.562294	13.8967
49	0	0	0.297822	0.0425459	0	0	0	0	0.0425459	0	0	0	0	0	0.0850919	0	0	0	0	0.0850919	0	0.0850919	0.0425459	0.893465	3.7015	0.0850919	0	0	3.23349	0	0.0850919	0	0	0	0.170184	0.0425459	0	0.255276	0	0	0	0.0425459	0	0	0.0425459	0	0	0.0850919	14.2529
50	0	0	0.678397	0	0	0	0	0	0	0.0423998	0	0.127199	0	0	0	0	0	0	0	0.0423998	0	0.254399	0	0.932796	2.67119	0.0423998	0.508798	0	4.45198	0	0.0423998	0	0	0	0.127199	0.0423998	0	0.381598	0.0847997	0	0	0	0	0	0.0423998	0	0	0.211999	12.5079
51	0	0	0.646468	0	0	0	0	0	0.129294	0.0861958	0	0.215489	0	0	0	0	0	0	0	0.129294	0.0861958	0.215489	0	0.301685	2.28419	0.215489	0.430979	0	3.965	0	0	0	0	0	0.0430979	0	0.172392	0.301685	0	0.0430979	0	0	0	0	0	0	0	0.387881	12.6277
52	0	0	0.477866	0	0	0	0	0	0	0.0868847	0	0	0	0	0	0	0	0	0	0.0868847	0	0.260654	0	0.564751	1.95491	0.0434424	0.304097	0	6.16882	0	0.173769	0	0	0	0.0434424	0.0434424	0	0.477866	0.130327	0.0434424	0	0.0434424	0	0	0	0.0434424	0.0868847	0.434424	16.5515
53	0	0	0.385114	0	0	0	0	0	0.0350103	0.0700207	0	0.105031	0	0	0	0	0	0	0	0	0	0.0350103	0	0.525155	2.62577	0.105031	0.175052	0	4.02619	0	0.105031	0	0	0	0.0350103	0	0	0.490145	0.0350103	0.0350103	0	0	0	0	0.0350103	0	0.0350103	0.455134	12.0786
54	0	0	0.559963	0	0	0	0	0	0.0466636	0	0	0.0466636	0	0	0	0	0	0	0	0.139991	0	0.186654	0.0466636	0.559963	2.14652	0.0933271	0.326645	0	3.68642	0	0	0	0	0	0	0.0466636	0	0.326645	0.0933271	0.0933271	0	0	0	0	0	0	0	0.466636	12.5058
55	0	0	0.259767	0	0	0	0	0	0.0519534	0.0519534	0	0.103907	0	0	0	0	0	0	0	0	0	0.15586	0	0.519534	1.61056	0.103907	0.467581	0	6.65004	0	0.15586	0	0.103907	0	0.0519534	0	0	0.571488	0.0519534	0.259767	0	0	0	0	0	0	0	0.623441	11.5856
56	0	0	0.403566	0	0	0	0	0	0.146751	0	0	0.110063	0	0	0.0366878	0	0	0	0	0	0.0366878	0.0733756	0	0.51363	2.23796	0	0.256815	0	3.37528	0	0	0	0	0	0.110063	0.0366878	0.0366878	0.33019	0.256815	0	0	0.0366878	0	0	0	0	0	0.403566	13.5745
57	0	0	0.264819	0	0	0	0	0	0.0441365	0.0441365	0.0220682	0.0441365	0	0	0	0.0220682	0	0	0	0.110341	0.0882729	0.132409	0.0220682	0.573774	1.61098	0.0220682	0.308955	0	5.23017	0	0.0882729	0	0.110341	0	0.0662047	0.0220682	0	0.242751	0.0662047	0.198614	0	0.0441365	0	0	0	0.0882729	0.0441365	0.551706	16.9705
58	0	0	0	0	0	0	0	0	0	0	0	0	0	0	0	0	0.167673	0	0	0.503018	0	0	0	0.503018	0.167673	0	0.503018	0	11.0664	0	0	0	0	0	0	0	0.167673	0	0.167673	0	0	0	0	0	0	0	0.167673	0	50.6372
59	0	0	0.744681	0	0	0	0	0	0.035461	0.035461	0	0.177305	0	0	0	0.070922	0	0	0	0.035461	0.070922	0	0	0.425532	1.98582	0	0.425532	0	3.26241	0	0.035461	0	0.283688	0	0.035461	0	0	0.283688	0.106383	0.141844	0	0	0	0	0	0.035461	0	0.425532	12.0213
60	0	0	0.395648	0	0	0	0	0	0	0.0395648	0	0.158259	0	0	0	0.0395648	0	0	0	0	0.0395648	0.118694	0.0791296	0.316518	1.10781	0	0.158259	0	3.20475	0	0.0791296	0	0.0395648	0	0.0395648	0.0791296	0.0395648	0.593472	0.118694	0.158259	0	0.0395648	0	0	0	0.0791296	0.0395648	0.474777	9.85163
61	0.0227941	0	0.182353	0	0	0	0	0	0.113971	0.0227941	0.0683823	0.205147	0	0	0	0.0683823	0	0	0	0	0.0455882	0.273529	0.0911764	0.364706	0.569853	0.0455882	0.250735	0	2.3022	0	0.227941	0	0	0	0.113971	0.0683823	0	0.478676	0	0.319117	0	0	0.0227941	0	0	0.0683823	0.0227941	0.341912	7.3397
62	0	0	0.242542	0.0303177	0	0	0	0.0303177	0.0606355	0.0303177	0.0303177	0.242542	0	0	0	0.0303177	0.0303177	0	0	0	0.0606355	0.27286	0.0606355	0.636672	1.75843	0.0303177	0.27286	0	2.75891	0	0.121271	0	0	0	0.181906	0	0	0.545719	0.0909532	0.0606355	0	0	0	0	0	0	0	0.363813	10.5203
63	0	0	0.553279	0	0	0.0204918	0	0.0204918	0.122951	0	0	0.143443	0	0	0	0.0204918	0	0	0.0204918	0.0614754	0.0409836	0.286885	0.0204918	0.553279	2.15164	0.0409836	0.266393	0	4.11885	0	0.122951	0	0.0204918	0	0.0204918	0	0.0204918	0.553279	0.163934	0.0614754	0	0.0409836	0	0	0.0204918	0.0614754	0.0409836	0.79918	16.5164
64	0	0	0.450031	0.032145	0	0	0	0	0.0964351	0	0	0.032145	0	0	0	0	0	0	0	0.160725	0.032145	0.0964351	0	0.225015	1.35009	0.0642901	0.578611	0	7.48979	0	0.225015	0	0	0	0.12858	0	0	0.546466	0.0642901	0.25716	0	0	0	0	0.032145	0.032145	0.0642901	0.835771	27.1947
65	0	0	0.0641375	0	0	0	0	0	0.0641375	0	0	0.128275	0	0	0.0320688	0	0	0	0	0.0962063	0.0962063	0.192413	0	0.737581	2.14861	0.0641375	0.160344	0	3.94446	0	0.352756	0	0	0	0	0	0	0.545169	0.224481	0.160344	0	0	0.0641375	0	0	0.0962063	0	0.288619	14.4951
66	0	0	0.564186	0	0	0	0	0	0.0752247	0	0	0.0376124	0	0	0	0.0376124	0	0	0	0.112837	0.112837	0.150449	0	0.526573	1.80539	0.0376124	0.451348	0	5.75469	0	0.413736	0	0	0	0	0	0	0.677023	0.188062	0.0752247	0	0.0376124	0	0	0.0376124	0	0	1.09076	24.8242
67	0	0	0.769632	0	0	0	0.0248268	0	0.0993073	0	0.0496537	0.0744805	0	0	0.0248268	0	0	0	0	0.124134	0.0496537	0.173788	0.0744805	0.446883	1.88684	0.0496537	0.297922	0	3.25232	0	0.223441	0	0	0	0.0496537	0	0.0496537	0.446883	0.0993073	0.0248268	0	0	0	0	0.0248268	0	0	0.54619	17.3043
68	0	0	0.253317	0	0	0	0	0	0.0633292	0.0316646	0	0.0949938	0	0	0	0	0	0	0	0.189988	0.0949938	0.506634	0	0.41164	1.48824	0.0316646	0.189988	0	2.5015	0	0.158323	0	0	0	0.126658	0	0	0.443305	0.0633292	0.0316646	0	0	0	0	0	0	0	0.284981	12.7925
69	0	0	0.385412	0	0	0	0	0	0	0	0	0	0	0	0	0	0	0	0	0	0	0	0	0.289059	0.578118	0	1.01171	0	1.30077	0	0.0481765	0	0	0	0	0	0	0.192706	0	0	0	0	0	0	0.0481765	0	0.14453	0.722648	28.4723
70	0	0	0.33961	0	0	0	0	0.0754689	0.0377344	0	0	0.188672	0	0	0	0.528282	0	0	0	0	0.0377344	0.264141	0	0.188672	0.67922	0.0377344	7.39595	0	14.9428	0	1.77352	0	0	0	0	0	0	0.188672	0	0.188672	0	0.0377344	0.0377344	0.113203	0	0	0.113203	0.943361	36.5647
71	0	0	0.187032	0	0	0	0	0.0311721	0	0.124688	0	0.0935162	0	0	0	0.0311721	0	0	0	0.0623441	0	0.966334	0	0.342893	0.374065	0	1.02868	0	4.86284	0	0.218204	0.0311721	0.0311721	0	0.0311721	0	0.0311721	0.405237	0.0311721	0.124688	0	0	0	0	0.0311721	0	0	0.311721	9.53865
72	0	0	0.216732	0	0	0	0	0	0	0	0	0.0722439	0	0	0	0	0	0	0	0.144488	0	0.433463	0	0.505707	0.722439	0.0722439	1.66161	0	4.04566	0	0.216732	0	0	0	0.0722439	0	0	0.216732	0	0.144488	0	0	0.0722439	0	0.0722439	0	0	0.361219	14.7378
73	0	0	0.215123	0	0	0	0	0	0.215123	0	0	0.107562	0	0	0	0.107562	0	0	0	0	0	0.430246	0	0.322685	0.322685	0	7.20663	0	21.2972	0	2.04367	0	0	0	0	0	0	0	0	0.322685	0.107562	0	0	0	0	0	0	1.07562	51.6296
74	0	0	0.201674	0	0	0	0	0	0.100837	0	0	0.100837	0	0	0	0.554603	0.0504185	0	0	0.0504185	0	0.100837	0	0.504185	0.65544	0	7.9157	0	15.9322	0	2.06716	0	0	0	0.0504185	0	0.0504185	0.151255	0.0504185	0.403348	0	0	0	0.0504185	0	0	0.0504185	1.61339	43.1078
75	0	0	0.0513057	0	0	0	0	0	0.205223	0	0	0	0	0	0	0.71828	0	0	0	0.153917	0.102611	0.0513057	0	0.153917	0.205223	0	8.9785	0	21.8049	0	2.97573	0	0	0	0	0	0.102611	0	0	0.820892	0	0	0	0.0513057	0	0	0	1.94962	72.495
76	0	0	0.112689	0	0	0	0	0	0.0375629	0	0.0375629	0.0751258	0	0	0	0.150252	0.0375629	0	0	0.0375629	0.150252	0.225378	0	0.413192	1.23958	0.0375629	2.74209	0	9.12779	0	0.375629	0	0.0375629	0	0	0	0	0.338066	0.112689	0.112689	0	0	0	0.0375629	0	0	0.0751258	0.939073	25.0545
77	0	0	0.0643666	0	0	0	0	0	0.321833	0	0	0.0643666	0	0	0	0.7724	0	0	0	0.257467	0.0643666	0.1931	0	0.321833	0.836766	0	6.3723	0	17.7652	0	1.41607	0	0.1931	0	0.0643666	0	0	0.1931	0.1931	0.5793	0	0	0	0	0	0.1931	0.0643666	1.09423	50.9784
78	0.0446668	0	0.134	0	0	0	0	0.0446668	0.0893336	0	0.0446668	0.0893336	0	0	0	0.0446668	0	0	0	0	0	0.357334	0.0446668	0.312668	0.804002	0.0446668	3.03734	0	7.95069	0	0.491335	0	0	0	0.0446668	0.0446668	0	0.268001	0	0.0893336	0	0	0	0	0.0446668	0.0893336	0	0.670002	21.8421
79	0	0	0	0	0	0	0	0	0.107417	0	0	0	0	0	0.107417	0.37596	0	0	0	0.0537086	0	0.161126	0.0537086	0.0537086	0.537086	0	9.82867	0	21.2149	0	3.00768	0	0	0	0	0	0	0.161126	0	0.805629	0	0.0537086	0	0	0	0	0	1.2353	56.77
80	0	0	0.381359	0	0	0	0	0	0	0	0	0.0762718	0	0	0	0	0.152544	0	0	0	0.228815	0.152544	0	0.305087	0.686446	0	0.381359	0.0762718	0.457631	0	0	0	0	0	0	0	0	0.0762718	0	0	0	0	0	0	0	0	0	0.0762718	11.9747
81	0	0	0.533508	0	0	0	0	0	0.0820782	0.0410391	0.123117	0.123117	0	0	0	0.0410391	0	0	0	0.0820782	0.0410391	0.574548	0	0.328313	1.35429	0.0410391	0.533508	0	1.8878	0	0	0	0	0	0	0	0	0.410391	0.164156	0.0410391	0	0	0	0	0	0	0	0.369352	9.48003
82	0	0	0	0	0	0	0	0	0.123617	0	0	0.0618085	0	0	0	0.927128	0	0	0	0.123617	0	0	0	0.247234	0.43266	0	7.78787	0	17.5536	0	2.03968	0	0	0	0	0	0	0.123617	0	0.556277	0	0	0	0	0	0	0.123617	0.865319	37.7032
83	0	0	0	0	0	0	0	0	0.05113	0	0	0.05113	0	0	0	0	0	0	0	0	0	0	0.05113	0.15339	0.15339	0	5.98221	0	20.5031	0	3.5791	0	0	0	0	0	0.05113	0	0	0.61356	0	0	0	0.05113	0	0	0.20452	1.84068	53.3286
84	0	0	0.0897163	0	0	0	0	0	0.179433	0.0448581	0.0448581	0.0672872	0	0	0.0224291	0.381294	0	0	0	0.112145	0.0224291	0.0448581	0	0.157003	0.179433	0	7.62588	0	19.3787	0	3.20736	0	0	0	0	0.0224291	0	0.0672872	0	0.695301	0	0	0	0.0224291	0.0224291	0	0	1.0766	50.914
85	0	0	0.149964	0	0	0	0	0	0.412402	0.0749822	0	0	0	0	0	0.449893	0	0	0	0.187455	0.0749822	0.224947	0.0374911	0.0374911	0.974768	0	7.76066	0	13.7217	0	0.862295	0	0	0	0	0	0	0.149964	0.0749822	0.562366	0	0	0	0.0374911	0	0	0	1.12473	47.4637
86	0	0	0.365157	0	0	0	0	0	0.0663922	0	0	0.132784	0	0	0	0.165981	0	0	0	0.0663922	0	0.331961	0	0.232373	0.43155	0	1.26145	0	1.65981	0	0.0331961	0	0	0	0.0331961	0	0	0.232373	0.0331961	0	0	0	0	0	0	0	0.0663922	0.132784	8.5314
87	0	0	0.512834	0	0	0	0	0	0	0.0269913	0	0.0269913	0	0	0	0.0539826	0	0	0	0.0809738	0.0809738	0.512834	0	0.242922	0.809738	0.0539826	0.296904	0	0.944695	0	0.107965	0	0	0	0	0	0	0.350887	0	0	0	0	0	0	0.0269913	0.0269913	0	0.485843	6.82879
88	0	0	0.29944	0	0	0	0	0	0.128331	0	0.0427771	0.0855542	0	0	0	0.427771	0	0	0	0.171108	0.0855542	0.769988	0	0.342217	0.727211	0.0427771	2.6094	0	10.9509	0	1.41164	0	0.0427771	0	0.0427771	0	0.427771	0.0855542	0.171108	0.171108	0	0.0427771	0	0	0.0427771	0	0	0.556102	25.6235
89	0	0	0.358987	0	0	0	0	0	0.0828432	0.0276144	0	0.193301	0	0	0	0.276144	0	0	0	0.0552288	0.0828432	0.331373	0	0.276144	1.02173	0.0276144	2.62337	0	6.01994	0	0.331373	0	0	0	0	0	0	0.110458	0.0552288	0.138072	0	0	0	0	0	0	0.0552288	0.635131	24.5492
90	0	0	0.281719	0.0256108	0	0	0	0	0.102443	0.0512216	0	0.102443	0	0	0	0.204887	0.102443	0	0	0.0768325	0.0768325	0.384162	0.0512216	0.332941	1.69031	0	2.07448	0	3.84162	0	0	0	0	0	0	0.0256108	0.0256108	0.589049	0.0768325	0.256108	0	0	0	0	0	0.0512216	0	0.537827	17.2617
91	0	0	0.208986	0	0	0	0	0	0	0	0	0.208986	0	0	0	0	0	0	0	0.104493	0	0	0	0	0.835946	0	0.731452	0	0.522466	0	0	0	0	0	0	0	0	0.104493	0	0	0	0	0	0	0	0	0	0.208986	14.629
92	0	0	0.0457091	0	0	0	0	0	0.274254	0	0	0	0	0	0	0.479945	0	0	0	0	0	0	0.0457091	0.205691	0.114273	0	6.44498	0	8.66187	0	0.685636	0	0	0	0	0.0228545	0.0457091	0	0.0228545	0.639927	0	0.0228545	0	0.0685636	0	0	0.0457091	0.662781	37.0015
93	0	0	1.015	0	0	0	0	0	0.176523	0	0	0.0882613	0	0	0	0.0661959	0	0	0	0.0882613	0.0220653	0.551633	0.0441306	0.110327	1.23566	0.0220653	1.19153	0	1.50044	0	0.0220653	0	0	0	0	0	0	0.816417	0.0882613	0.0441306	0	0	0	0	0	0	0.0441306	0.463372	14.2763
94	0	0	0.556025	0.0205935	0	0	0	0	0.102968	0	0	0.453057	0	0	0	0.102968	0	0	0	0	0.0617805	0.329496	0.0205935	0.205935	1.66807	0	1.19442	0	2.96546	0	0.082374	0	0	0	0.0205935	0	0.041187	0.494244	0.041187	0.164748	0	0	0	0	0	0	0.041187	0.782553	14.0448
95	0	0	0.170999	0	0	0	0	0	0.0284998	0.0569995	0	0.284998	0	0	0	0.0854993	0	0	0	0.113999	0.0284998	0.341997	0.0284998	0.227998	1.73849	0.113999	0.911993	0	1.51049	0	0.0284998	0	0	0	0	0	0	0.626995	0.0854993	0.0284998	0	0	0	0	0	0	0.0569995	0.370497	9.63292
96	0	0	0.323125	0	0	0	0	0	0.107708	0.0359028	0	0.143611	0	0	0	0.179514	0	0	0	0.0718056	0.0359028	0.359028	0	0.323125	0.789861	0.0359028	3.19535	0	12.3147	0	2.22597	0	0	0	0	0	0	0.323125	0.143611	0.215417	0	0.0359028	0	0	0	0.0359028	0	1.18479	27.9683
97	0	0	0.150778	0	0	0	0	0	0.150778	0	0	0.150778	0	0	0	0.236936	0	0	0	0.107698	0	0.344634	0.0215397	0.280016	1.01236	0.0430793	4.45871	0	15.7455	0	1.48624	0	0.0215397	0	0.129238	0	0	0.0861586	0.301555	0.172317	0	0.0215397	0	0	0	0.0215397	0	1.63701	33.8388
98	0	0	0.0330655	0	0	0	0	0	0.198393	0	0.066131	0.0991965	0	0	0	0.231459	0	0	0	0.0991965	0	0.0330655	0.0330655	0.462917	0.264524	0	12.9947	0	38.1245	0	4.89369	0	0	0	0	0.0991965	0	0	0	0.859703	0	0	0	0.0991965	0	0.0991965	0.132262	2.08313	65.5028
99	0	0	0.407645	0	0	0	0	0	0.0959164	0	0	0.167854	0	0	0	0.311728	0	0	0	0	0.0719373	0.455603	0.0959164	0.455603	0.887226	0.0479582	3.06932	0	11.9176	0	0.935185	0	0	0	0	0	0	0.191833	0.0959164	0.407645	0.0479582	0.0239791	0	0.0479582	0.0719373	0.0239791	0.0479582	1.34283	34.0263
100	0	0	0.214811	0	0	0	0	0	0.161108	0.0268514	0	0.0805542	0	0	0	0.107406	0	0	0	0.0268514	0.134257	0.483325	0	0.537028	0.778691	0.0537028	3.92031	0	14.9562	0	1.69164	0	0	0	0	0	0.0537028	0.134257	0.107406	0.18796	0	0	0	0	0	0.0268514	0.0805542	1.36942	33.43
101	0	0	0.526454	0	0	0	0	0	0.175485	0	0	0.0219356	0	0	0	0.0877424	0	0	0	0.0219356	0.131614	0.307098	0.0438712	0.307098	0.723875	0.0877424	4.05809	0	14.5433	0	1.64517	0	0	0	0	0	0	0.241292	0.109678	0.329034	0	0.0438712	0	0.0877424	0	0	0	1.6013	34.7241
102	0	0	0.794858	0	0	0	0	0	0	0	0	0.103677	0	0	0	0.034559	0.034559	0	0	0.034559	0.103677	0.933094	0	0.414708	1.24412	0.138236	0.172795	0	0.794858	0	0	0.0691181	0.034559	0	0.0691181	0	0.034559	0.34559	0.276472	0	0	0	0	0	0	0	0	0.207354	8.36328
103	0.0207835	0	3.4085	0	0	0	0	0	0.166268	0.0415671	0.0207835	0.0415671	0	0	0.0831342	0	0	0	0.0207835	0.0623506	0.0207835	0.831342	0.0207835	0.374104	3.61634	0.0831342	0	0	0.64429	0	0.0415671	0	0.270186	0	0.0207835	0.0207835	0	0	0.187052	0	0	0	0.0207835	0	0.0207835	0.0207835	0	0.415671	7.87696
104	0	0	0.488066	0	0	0	0.0232412	0	0.139447	0	0	0	0	0	0	0	0	0	0	0.0232412	0	0.232412	0.0232412	0.0697237	1.09234	0	0.0697237	0	1.67337	0	0.0464824	0	0	0	0.0929649	0	0	0	0	0.0697237	0	0	0.0232412	0	0.0232412	0.0232412	0	0.511307	14.8976
105	0	0	0.573512	0	0	0	0	0	0.0819303	0.0409651	0	0.0409651	0	0	0	0	0.0409651	0	0	0.0819303	0	0.450617	0	0.204826	1.06509	0.0819303	0.163861	0	3.11335	0	0.163861	0	0	0	0	0	0	0.0409651	0.0409651	0.122895	0	0	0	0	0	0.0409651	0	0.655442	24.9068
106	0	0	1.09861	0	0	0	0	0	0.263667	0.0439445	0	0.0878889	0	0	0	0	0	0	0	0.175778	0	0.483389	0.0439445	0.307611	3.42767	0.0439445	0	0	0.571278	0	0.0439445	0	0	0	0	0	0	0.219722	0.307611	0.0439445	0	0	0	0	0	0	0	0.3955	7.38267
107	0	0	1.96025	0	0	0	0	0	0.15682	0	0	0.0392049	0	0	0	0	0	0	0.0392049	0.15682	0	0.509664	0	0.196025	3.13639	0.117615	0	0	0.588074	0	0	0	0	0	0	0	0	0.15682	0.15682	0.0392049	0	0	0.0392049	0	0	0	0.0392049	0.274434	8.7819
108	0	0	0.829375	0	0	0	0	0	0.263892	0.0376989	0	0.0753977	0	0	0	0	0	0	0	0.113097	0.0376989	0.263892	0	0.452386	2.26193	0.0376989	0.0376989	0	2.29963	0	0.0753977	0	0	0	0	0	0	0.188494	0.0376989	0.113097	0	0	0	0	0	0	0.0376989	0.753977	12.0259
109	0	0	0.968248	0	0	0	0	0	0.0333879	0	0	0.0333879	0	0	0.0333879	0	0	0	0.0333879	0.0667757	0.0667757	0.267103	0.0333879	0.267103	1.83633	0.0333879	0	0	0.667757	0	0	0	0.0333879	0	0	0	0	0.567594	0.133551	0	0	0	0	0	0	0	0	0.634369	7.9797
110	0	0	1.02744	0	0	0	0	0	0.19886	0.165717	0.0331433	0.132573	0	0	0	0	0	0	0	0.0994299	0	0.69601	0	0.331433	2.91661	0.0662866	0.0331433	0	1.25945	0	0	0	0	0	0.0994299	0.0994299	0	0.0331433	0.0994299	0.0331433	0	0	0	0	0	0.0331433	0.0331433	0.69601	12.4287
111	0	0	2.60742	0	0	0	0.0367242	0	0.0734484	0.110173	0	0.0734484	0	0	0	0	0	0	0.0367242	0.146897	0.0367242	0.367242	0	0.0734484	2.13	0.0367242	0	0	1.02828	0	0.0367242	0	0	0	0	0	0	0.220345	0.220345	0.0734484	0	0	0	0	0	0.0367242	0.0367242	1.32207	10.9071
112	0	0	0.935629	0	0	0	0.0374251	0	0.187126	0.0374251	0	0.0748503	0	0	0	0	0	0	0	0.149701	0	0.636228	0	0.261976	2.65719	0	0.0374251	0	2.35778	0	0	0	0.112275	0	0.112275	0.0374251	0.0374251	0	0.0374251	0.0748503	0	0	0	0	0	0	0	1.01048	15.1198
113	0	0	0.173355	0.0216694	0	0.0650082	0	0	0.0216694	0	0	0.0650082	0.0216694	0	0	0.563405	0	0	0	0.0433388	0	0.0433388	0	0.0433388	0.0866776	0.0433388	0.303372	0	3.25041	0	0	0	0	0	0.0216694	0	0	1.49519	0	0	0	0	0	0	0	0.173355	0	0	3.53211
114	0	0	1.62148	0	0	0	0	0	0	0	0	0	0	0	0	0	0	0	0	0.152014	0.0506714	0.304028	0	0.253357	0.810742	0	0.101343	0	0.810742	0	0.0506714	0.0506714	0	0	0.101343	0	0	0.152014	0.0506714	0	0	0	0	0	0	0	0	0.253357	10.793
115	0	0	0.777001	0	0	0	0	0	0	0	0	0	0	0	0	0	0	0	0	0.0555001	0	0.111	0	0.111	1.443	0	0.555001	0	8.26951	0	0.111	0	0	0	0	0	0.1665	0.1665	0.2775	0.1665	0	0	0	0	0	0	0	1.1655	21.7005
116	0	0	0.611639	0	0	0	0	0	0.0917459	0.0611639	0	0.122328	0	0	0	0	0	0	0	0.0917459	0.030582	0.428148	0	0.244656	2.38539	0	0.275238	0	2.23248	0	0.0611639	0	0	0	0.183492	0	0	0.0611639	0.122328	0.0611639	0	0	0	0	0.030582	0	0	0.917459	15.6886
117	0	0	1.59789	0.0307286	0	0	0	0	0.0307286	0	0	0.0921857	0	0	0.0614571	0	0	0	0	0.2151	0.0614571	0.307286	0	0.2151	1.87444	0.0307286	0.0614571	0	1.96663	0	0.122914	0.0307286	0	0	0.0307286	0	0	0.399471	0.368743	0	0	0	0	0	0	0.0307286	0	0.399471	11.5539
118	0	0	1.71647	0	0	0	0	0	0	0	0	0.0440121	0	0	0	0.0880243	0.0440121	0	0	0.308085	0.0440121	0.0440121	0.0440121	0.220061	0.748207	0.0440121	0	0	4.00511	0	0.0880243	0	0.528146	0	0	0	0	0.0440121	0.220061	0.396109	0	0	0	0.0440121	0	0	0.132036	1.36438	26.8914
119	0	0	2.85399	0	0	0	0	0	0	0.0324317	0	0.0972952	0	0	0	0.0324317	0.0324317	0	0	0.129727	0.0324317	0.291886	0	0.259454	3.43776	0.0324317	0	0	0.259454	0	0.0648635	0	0	0	0	0.0324317	0	0.0648635	0.0972952	0.0972952	0	0	0	0	0	0	0	0.389181	9.47007
120	0	0	0.572672	0	0	0	0	0	0.229069	0.0763563	0	0	0	0	0.0381781	0	0	0	0	0	0	0.725385	0	0.41996	0.61085	0.0381781	0	0	2.71065	0	0.114534	0	0.0763563	0	0.190891	0.0381781	0	0.61085	0.190891	0.0763563	0	0.0381781	0	0	0	0.0381781	0	0.458138	12.2934
121	0	0	1.21553	0	0	0	0	0	0.151941	0	0	0.0759705	0	0	0	0	0	0	0	0.113956	0	0.265897	0	0.189926	3.95047	0	0	0	0.569779	0	0	0	0.0379853	0	0.645749	0	0	0	0.0379853	0	0	0	0	0	0.113956	0	0	0.531794	8.58467
122	0	0	0.238712	0	0	0	0	0	0.102305	0.102305	0	0	0	0	0.0341018	0.0341018	0.0341018	0.102305	0	0	0	0.136407	0.0682035	0.272814	1.8756	0	0.136407	0	3.06916	0	0.170509	0.0341018	0	0	0.0682035	0.0341018	0	0.102305	0.0341018	0	0	0	0	0	0	0	0	0.545628	18.415
123	0	0	0.241831	0	0	0	0	0	0.211602	0	0	0	0	0	0.0302288	0	0	0	0	0.120915	0.0604577	0.725492	0	0.211602	1.84396	0.120915	0.120915	0	2.38808	0	0.151144	0.0302288	0	0	0.120915	0	0	0.0302288	0	0.0604577	0	0	0	0.0302288	0	0	0	0.392975	19.2558
124	0	0	0.911894	0	0	0	0	0	0.086847	0.173694	0	0	0	0	0	0.0434235	0	0	0	0.086847	0.217118	0.521082	0.0434235	0.173694	2.64883	0.173694	0	0	2.2146	0	0	0	0	0	0	0	0	0.217118	0.130271	0	0	0	0	0	0.0434235	0	0	0.607929	12.4625
125	0	0	1.4907	0	0	0	0	0	0	0.0372675	0.0372675	0.111803	0	0	0	0	0	0	0	0.0745351	0.0372675	0.409943	0	0.409943	0.596281	0.111803	0.111803	0	0.968956	0	0	0	0	0	0.0372675	0	0	0.260873	0.409943	0	0	0	0	0	0	0	0	0.223605	7.49078
126	0	0	6.83371	0	0	0	0	0.0421834	0.0843668	0.0843668	0	0.0421834	0	0	0	0	0	0	0	0.12655	0.12655	0.168734	0	0.379651	2.2779	0	0.0421834	0	1.68734	0	0.0843668	0	0	0	0.0421834	0	0	0.337467	0.210917	0.12655	0	0	0	0.0421834	0	0	0	0.506201	10.0818
127	0	0	1.58094	0	0	0	0	0	0	0	0	0.0385594	0	0	0.0385594	0	0	0	0	0.115678	0.0385594	0.269916	0	0.308475	3.35467	0	0	0	0.501272	0	0.0385594	0	0	0	0	0	0	0.462713	0.154238	0.0771188	0	0	0	0	0	0	0	0.578391	9.33138
128	0	0	0.0917305	0	0	0	0	0	0.137596	0	0	0	0	0	0	0.0458652	0	0	0	0.0458652	0	0.504518	0.0917305	0.137596	1.10077	0	0.550383	0	1.55942	0	0.321057	0	0	0	0.0458652	0	0	0	0	0	0	0	0	0	0.0458652	0	0	0.779709	19.4469
129	0	0	1.24114	0	0	0	0	0	0.0400368	0	0	0.0400368	0	0	0.0400368	0.0400368	0	0	0.0400368	0.320295	0	0.560516	0	0.320295	2.88265	0.0800737	0.0400368	0	0.400368	0	0	0	0	0	0	0	0.0400368	0.160147	0	0	0	0	0	0	0	0	0	0.440405	8.40774
130	0	0	1.64149	0.0303979	0	0	0	0	0.0911937	0.0303979	0	0.0911937	0	0	0	0	0	0	0	0.121592	0.0607958	0.303979	0	0.212785	2.82701	0.0303979	0	0	0.881539	0	0	0	0	0	0.0607958	0	0	0.57756	0.273581	0.121592	0	0	0	0	0.0303979	0	0	0.364775	9.60574
131	0	0	1.26716	0	0	0	0	0	0	0.0527983	0	0.105597	0	0	0	0	0	0	0	0.263992	0	0.105597	0.0527983	0.0527983	2.42872	0	0	0	2.90391	0	0	0	0	0	0.0527983	0	0	0.31679	0.263992	0.0527983	0	0	0	0	0	0	0	0.263992	11.8796
132	0	0	1.44239	0	0	0	0	0	0.12727	0	0	0.0424232	0	0	0	0	0.0424232	0	0	0.12727	0.0424232	0.551502	0.0424232	0.424232	2.46055	0.0424232	0	0	2.24843	0	0.0424232	0	0	0	0.0424232	0.0424232	0	0.169693	0.0848464	0.0848464	0	0	0	0	0	0	0	0.721195	11.03
133	0	0	0.727887	0	0	0	0	0.0291155	0.116462	0	0	0.0873464	0	0	0	0	0	0	0	0.0873464	0.0291155	0.524078	0.0291155	0.32027	2.32924	0.0582309	0.0582309	0	2.35835	0	0.0582309	0	0	0	0.0873464	0	0	0.378501	0.0873464	0.116462	0	0	0.0291155	0	0	0.0291155	0	0.698771	11.7918
134	0	0	1.70518	0	0	0	0	0	0.0347996	0.0347996	0	0.139198	0	0	0	0.0347996	0	0	0.0695991	0.0695991	0.0347996	0.313196	0	0.313196	3.06236	0	0.0347996	0	0.80039	0	0	0	0	0	0	0	0.0347996	0.173998	0.173998	0	0	0	0.0347996	0	0	0	0	0.417595	8.45629
135	0.0282526	0	0.169515	0	0	0	0.0282526	0	0.0847577	0	0	0.11301	0	0	0	0.0565052	0	0.0282526	0	0	0	0.480294	0.0282526	0.169515	0.565052	0	0.254273	0	5.67877	0	0.0847577	0.0282526	0	0	0.282526	0.0847577	0	0.197768	0	0.0847577	0	0	0.0282526	0	0	0	0	0.593304	25.3426
136	0	0	0.419972	0	0	0	0	0.0466636	0.139991	0.0466636	0	0.139991	0	0	0	0	0	0	0	0.0933271	0	1.44657	0	0.466636	0.0466636	0.139991	0.0933271	0	4.66636	0	0	0	0.0466636	0	0.186654	0.0466636	0.0466636	0.65329	0.0933271	0	0	0	0.0466636	0	0	0	0.0466636	0.279981	6.85954
137	0	0	0.08726	0	0	0	0	0	0	0	0	0.0581734	0	0	0	0.0290867	0	0	0	0	0.0290867	0.0581734	0.0581734	0.145433	0.290867	0.0581734	6.31181	0	4.21757	0	0.232693	0	0	0	0	0.0290867	0	0.145433	0.0290867	0	0	0.0581734	0	0	0	0.0290867	0.0581734	0.930774	38.918
138	0	0	1.60663	0	0	0	0	0	0.103654	0	0	0.310961	0	0	0	0	0	0	0	0.0518269	0.103654	0.259134	0	0.0518269	0.570096	0	0.207308	0	1.08836	0	0	0	0.0518269	0	0	0	0	0.466442	0.310961	0	0	0.0518269	0	0	0	0	0.0518269	0.155481	7.87769
139	0	0	1.23226	0.0492902	0	0	0	0	0	0	0	0.0985804	0	0	0	0	0	0	0	0	0.0985804	1.03509	0	0.147871	0.246451	0	1.42942	0	0.887224	0	0.0985804	0	0.246451	0	0.147871	0	0	0.394322	0.295741	0	0	0	0	0	0	0.0492902	0.147871	0.147871	14.0477
140	0	0	0.336795	0	0	0	0	0	0.336795	0	0	0	0	0	0	0	0	0	0	0.112265	0	1.01038	0	0	1.01038	0	4.09767	0	4.60286	0	0.168397	0	0	0	0	0	0	0.168397	0.0561325	0	0	0	0	0	0	0	0.0561325	0.729722	44.6814
141	0	0	0.960783	0	0	0	0	0	0.0436719	0	0	0.174688	0	0	0	0.131016	0	0	0	0.131016	0.0873439	0.262032	0.0436719	0.393047	0.742423	0.0873439	0.917111	0	2.09625	0	0.0436719	0	0	0	0	0	0.0436719	0.262032	0.21836	0	0	0	0	0	0	0	0.0436719	0.436719	14.3681
142	0	0	0.475715	0	0	0	0	0.0475715	0.095143	0.0475715	0.0475715	0.190286	0	0	0	0.237857	0	0	0	0.190286	0.0475715	0.95143	0	0.190286	0.333	0	0.237857	0	0.903858	0	0.0475715	0.0475715	0	0	0.095143	0	0.0475715	0.523286	0.237857	0	0	0	0	0	0	0.095143	0	0.095143	4.04358
143	0	0	0.859614	0	0	0	0	0	0.107452	0	0	0.107452	0	0	0	0.107452	0	0	0	0.0537259	0	0.107452	0	0.161178	0.537259	0.0537259	0.967066	0	1.71923	0	0.214904	0	0	0	0	0	0	0.161178	0.322355	0	0	0	0	0	0	0.0537259	0.268629	0.859614	20.577
144	0	0	1.51093	0	0	0	0	0.0335762	0.0335762	0	0	0.100729	0	0	0	0.0335762	0	0	0	0.0335762	0.0671524	0.402914	0	0.167881	0.369338	0.167881	0.402914	0	0.872981	0	0	0	0.0671524	0	0.0335762	0	0	0.503643	0.503643	0	0	0	0	0	0	0.0671524	0.0335762	0.335762	5.57365
145	0	0	0.723014	0	0	0	0	0	0.0964018	0	0.0241005	0.0482009	0	0	0	0.0241005	0	0	0	0.192804	0.0723014	0.216904	0	0.120502	0.482009	0.0241005	4.14528	0	4.45858	0	0.433808	0	0	0	0	0.0241005	0	0.313306	0.120502	0.0482009	0.0241005	0.0241005	0	0	0	0	0.0482009	0.53021	35.5723
146	0	0	0.367449	0	0	0	0	0	0.0979864	0	0	0	0	0	0	0.122483	0.0979864	0	0	0.0979864	0	0	0	0.14698	0.0979864	0	8.35334	0	4.77684	0	0.489932	0	0	0	0.0244966	0.0489932	0.0734898	0.220469	0.0244966	0.0244966	0	0.14698	0	0	0	0.0244966	0.0734898	0.563422	32.213
147	0	0	1.02856	0	0	0	0	0	0.0791202	0.0791202	0	0.237361	0	0	0	0	0	0	0	0	0.15824	1.26592	0	0.949442	0.632961	0.0791202	0.395601	0	3.63953	0	0	0	0.0791202	0	0.15824	0	0	0.316481	0.0791202	0	0	0	0	0	0	0	0.15824	0.0791202	10.7603
148	0	0	0.232234	0	0	0	0	0	0.162564	0	0	0.0696702	0	0	0	0.209011	0	0.0232234	0	0.116117	0	0.0232234	0	0.0232234	0.162564	0	4.18021	0	4.94659	0	0.185787	0	0	0	0	0	0.0696702	0.0696702	0	0.0464468	0.232234	0.0232234	0	0	0	0	0.0928936	0.812819	39.5959
149	0	0	2.17468	0	0	0	0	0	0.0393015	0.0131005	0.052402	0.157206	0	0	0	0	0	0	0	0.0655025	0.0917035	0.209608	0	0.183407	0.484718	0.0655025	0.655025	0	0.733628	0	0.0131005	0	0	0	0.0131005	0	0.078603	0.628824	0.183407	0.0131005	0	0	0	0	0	0	0	0.144105	6.45854
150	0	0	1.38996	0	0	0	0	0	0	0.0375664	0.0187832	0.0751329	0	0	0	0	0.0187832	0	0	0.0187832	0.0563497	0.826462	0	0.206615	0.488364	0.0375664	0.112699	0	0.262965	0	0	0.0375664	0	0	0	0	0	0.338098	0.394448	0	0	0	0	0	0	0	0	0.0751329	4.18866
151	0	0	0.743686	0	0	0	0	0	0.34324	0	0	0	0	0	0	0.228826	0	0	0.0286033	0	0.286033	0.143017	0	0	0.457653	0.0858099	3.00335	0	2.45988	0	0	0	0.0572066	0	0	0.114413	0	0.286033	0.114413	0.114413	0	0	0	0.0858099	0	0	0.0286033	0.829496	32.665
152	0	0	0.905885	0	0	0	0	0	0.032353	0	0	0.032353	0	0	0	0	0	0	0	0	0.841179	0.291177	0	0.0647061	0.679414	0.0647061	0.161765	0	0.582355	0	0	0	0.032353	0	0.0970591	0	0	0.388236	0.194118	0.0647061	0	0	0	0	0	0	0	0.194118	7.9912
153	0	0	0.988189	0	0	0	0	0	0	0	0	0.0235283	0	0	0	0.14117	0.0941132	0	0	0.0235283	0.28234	0.164698	0	0.235283	0.329396	0	2.09402	0	2.8234	0	0.447038	0	0.447038	0	0	0.0705849	0	0.117642	0.188226	0	0	0	0	0	0	0	0.28234	0.917604	31.0338
154	0	0	2.61947	0	0	0	0	0	0	0	0	0.106195	0	0	0	0.0707965	0	0	0	0.0353982	0.212389	0.389381	0	0.0707965	0.389381	0.0353982	0.283186	0	0.283186	0	0	0	0	0	0	0	0	0.566372	0.389381	0	0	0	0	0	0	0	0	0.106195	5.16814
155	0	0	0	0	0	0	0	0	0.150167	0	0	0	0	0	0	0.0750835	0	0	0	0.150167	0	0	0	0.0750835	0	0	2.5153	0	2.85317	0	0.112625	0	0	0	0	0	0	0.0375418	0	0.0375418	0	0	0	0	0	0	0.262792	1.802	46.6644
156	0	0	1.76191	0	0	0	0	0	0.0332436	0	0	0.0664872	0	0	0	0.0664872	0	0	0.0332436	0.0332436	0.0332436	0.365679	0	0.0997307	0.498654	0.0332436	0.332436	0	0.46541	0	0	0	0.0332436	0	0.0997307	0	0	0.864333	0.0997307	0	0	0	0	0	0	0.0664872	0	0.166218	5.91736
157	0	0	0.459408	0	0	0	0	0	0.0984446	0	0	0.164074	0	0	0	0.164074	0	0	0	0.0984446	0	0.164074	0.196889	0.295334	0.164074	0.0656297	2.03452	0	2.55956	0	0.0984446	0	0.689112	0	0.0328149	0	0	0.328149	0.229704	0	0	0	0	0	0	0	0.229704	0.820371	31.9945
158	0	0	0.295479	0	0	0	0	0	0.0492465	0.14774	0	0.246233	0	0	0	0	0	0	0.0492465	0.0984931	0.0492465	1.23116	0.0492465	0.344726	0.295479	0.0984931	0.295479	0	3.44726	0	0.0492465	0.0492465	0.0492465	0	0.14774	0	0.0984931	0.196986	0.590958	0	0	0.0492465	0	0	0	0.0492465	0	0	8.27342
159	0	0	0.195647	0	0	0	0	0	0.0489117	0.0244559	0	0	0	0	0.0978234	0.195647	0	0	0	0.0733676	0.0244559	0.0244559	0	0.0978234	0.342382	0.0978234	2.24994	0	4.96454	0	0.195647	0	0	0	0	0	0.0489117	0.171191	0.0733676	0.0733676	0	0.0244559	0	0	0	0.0489117	0.0244559	1.02715	39.863
160	0	0	7.43572	0	0	0	0	0	0	0	0.0233095	0.0233095	0	0	0	0	0	0	0	0.0233095	0.046619	0.163166	0	0	0.303023	0	0.209785	0	0.372952	0	0.046619	0	0	0	0	0	0	0.116547	0.932379	0	0	0.0233095	0	0	0	0.0699284	0.0699284	0.0932379	8.83429
161	0	0	1.87091	0	0	0	0	0	0.0467727	0	0	0.0233863	0	0	0	0.0467727	0	0	0	0.0467727	0.210477	0.748363	0	0	0.771749	0.0233863	0.0233863	0	0.374181	0	0	0	0.0467727	0	0	0	0.0233863	0.070159	0.116932	0	0	0	0	0	0	0	0.0233863	0.0467727	10.9682
162	0	0	1.24207	0	0	0	0	0	0	0	0.0194073	0.0194073	0	0	0	0	0	0	0.0194073	0	0.329924	0.815107	0	0.0194073	0.873329	0.0194073	0.0970365	0	0.271702	0	0.0582219	0	0.0776292	0	0.0582219	0	0.0194073	0.0582219	0.368739	0.0194073	0	0	0	0	0	0.0194073	0	0.135851	7.02544
163	0	0	1.00667	0	0	0	0	0	0.209723	0	0	0.104861	0	0	0	0.167778	0	0	0	0	0.0419445	0	0	0.0419445	0.356529	0.0209723	4.9914	0	2.7264	0	0.566251	0	0.0419445	0	0.0209723	0	0.0419445	0.230695	0.167778	0	0.104861	0	0	0	0	0	0.0838891	0.545279	30.6824
164	0	0	1.46886	0	0	0	0	0	0.0293772	0	0	0.0293772	0	0	0	0	0	0	0	0	0.117509	0.146886	0	0.264395	0.264395	0.0587544	1.14571	0	1.96827	0	0.0587544	0	0.117509	0	0.0587544	0	0	0.176263	0.176263	0	0	0	0	0	0.0293772	0	0.0293772	0.440658	11.839
165	0	0	0.106447	0	0	0	0	0	0.14193	0	0	0.106447	0	0	0	0.212894	0.0709648	0	0	0	0.0354824	0	0	0	0.0709648	0	4.79012	0	6.74165	0	0	0	0	0	0	0	0	0.0354824	0.106447	0	0	0.106447	0	0	0	0	0.106447	0.638683	46.9787
166	0	0	0.386385	0	0	0	0	0	0.105378	0.017563	0.017563	0.0351259	0	0	0	1.07134	0	0	0	0.158067	0.017563	0.4742	0.0351259	0.210756	0.263444	0.017563	0.386385	0	3.05596	0	0.140504	0	0.0351259	0	0.105378	0	0	0.439074	0.351259	0.0878148	0	0	0	0	0	0.105378	0.0351259	0.562015	10.0285
167	0	0	0.638337	0	0	0	0	0	0	0	0	0.136786	0	0	0	0.091191	0	0	0	0.227977	0.136786	0.547146	0.0455955	0.410359	0.638337	0.0455955	0.091191	0	1.27667	0	0.0455955	0	0.0455955	0	0.0455955	0.0455955	0	0.50155	1.41346	0	0	0	0	0	0	0	0.0455955	0.638337	6.52015
168	0	0	0.312739	0	0	0	0	0	0.104246	0	0	0	0	0	0	0.0347488	0	0	0	0.138995	0.0347488	0.486483	0.0347488	0.451734	0.347488	0.104246	0.486483	0	1.98068	0	0.0694975	0.0347488	0.0694975	0	0.208493	0	0	0.764473	3.99611	0.0347488	0	0	0.0347488	0	0	0.312739	0	0.625478	9.8339
169	0	0	0	0	0	0	0	0	1.10011	0	0	0	0	0	0	0	0	0	0	0	0	0	0	1.46681	1.10011	0	1.10011	0	5.86725	0	0	0	0	0	0	0	0	0.366703	0	0	0	0	0	0	0	0	0	0.366703	34.4701
170	0	0	0	0	0	0	0	0	0.0542417	0	0	0	0	0	0	0.433934	0	0	0	0.108483	0	0	0	0.271209	0.0542417	0	1.41028	0	7.5396	0	0.596659	0	0	0	0.0542417	0.0542417	0	0.108483	0	0.0542417	0	0	0	0	0	0.0542417	0.596659	0.542417	19.0388
171	0	0	0.686739	0	0	0	0	0	0	0	0	0.0361441	0	0	0	0.0722883	0	0.0361441	0	0.108432	0.180721	0.361441	0	0.43373	0.686739	0.0722883	0.289153	0	2.16865	0	0.0361441	0	0	0	0.0722883	0	0.0361441	0.397586	0.361441	0	0	0	0.0361441	0	0	0.0722883	0	0.325297	9.32519
172	0	0	0.150393	0	0	0	0	0	0.112795	0	0	0.0375982	0	0	0	0.751965	0.0375982	0.150393	0	0	0	0.112795	0	0.300786	0.112795	0.0751965	2.70707	0	10.2267	0	0.676768	0	0.0375982	0	0.0751965	0	0	0.375982	0.41358	0.41358	0	0	0	0	0.0375982	0.300786	0.0751965	2.59428	37.5982
173	0	0	0.645382	0	0	0	0	0	0.227782	0	0	0.113891	0	0	0	0.607418	0	0	0	0.265745	0.0379636	0.987054	0	0.797236	0.341673	0.0759273	0.645382	0	8.27607	0	0.265745	0	0.0379636	0	0.0379636	0	0	0.569454	1.17687	0.0759273	0	0	0	0	0	0.113891	0	1.06298	17.729
174	0	0	0.0655458	0	0	0	0	0	0.131092	0	0	0.0983187	0	0	0	0.196637	0	0	0	0.0327729	0.0655458	1.17982	0	1.31092	0.491594	0.0327729	0.360502	0	3.73611	0	0.0327729	0	0	0	0.196637	0.0327729	0	0.196637	0.393275	0	0	0	0	0	0	0.0983187	0.131092	0.327729	12.4209
175	0	0	0.723188	0	0	0	0.0241063	0	0.0241063	0.120531	0	0.120531	0	0	0	0.0482125	0	0	0	0.0723188	0.120531	0.747294	0	1.27763	1.51869	0	0.506231	0	4.65251	0	0	0	0	0	0.0241063	0	0	0.482125	1.18121	0	0	0	0	0	0	0.0482125	0	0.674975	11.5951
176	0	0	0.314809	0	0	0	0	0	0.129627	0	0	0.0740727	0	0	0	0.0185182	0.0185182	0	0	0.129627	0.0370364	1.33331	0.0370364	1.31479	0.703691	0.0740727	0.425918	0	4.75917	0	0.0740727	0	0	0	0.166664	0	0	0.222218	0.499991	0.0185182	0	0	0.0370364	0	0	0	0.0185182	0.370364	11.5183
177	0	0	0.0777686	0	0	0	0	0	0.0518457	0.0518457	0	0.0259229	0	0	0	0.0518457	0	0	0	0.103691	0.0518457	1.86645	0	1.19245	0.622148	0.0259229	0.622148	0	3.88843	0	0	0	0	0	0.233306	0.0259229	0	0.233306	0.388843	0	0	0	0.0259229	0	0	0.0259229	0	0.388843	11.6912
178	0	0	0.35532	0	0	0	0	0	0.0323018	0.0969055	0	0.161509	0	0	0	0.419924	0	0	0	0.0969055	0.0646037	1.38898	0	0.872149	0.258415	0.0646037	0.549131	0	5.16829	0	0.0323018	0	0.0969055	0	0.0969055	0.0323018	0	0.742942	0.936753	0	0	0	0	0.0969055	0	0.0646037	0.0323018	0.646037	9.88436
179	0	0	0.364706	0	0	0	0	0	0.0486275	0.0729412	0	0.097255	0	0	0	0.145882	0	0	0	0.145882	0.097255	0.340392	0.0243137	0.510589	0.607844	0.121569	0.413334	0	0.77804	0	0	0	0.097255	0	0.0729412	0	0	0.948236	0.19451	0	0	0	0	0	0	0.170196	0	0.291765	8.70432
180	0	0	0.135099	0	0	0	0	0	0.270197	0	0	0	0	0	0	0	0	0	0	0.135099	0	0.135099	0	0.270197	0.540394	0	0.270197	0	4.86355	0	0	0	0.405296	0	0	0	0.135099	0.270197	0	0	0	0	0	0	0	0	0.135099	0.405296	29.5866
181	0	0	0.889065	0	0	0	0	0	0.0658566	0.0658566	0	0.19757	0	0	0	0.0329283	0	0	0.0329283	0.0329283	0	0.263427	0.0329283	0.625638	0.724423	0.164642	0.362211	0	0.39514	0	0.0329283	0	0.0987849	0	0.0658566	0	0	0.559781	0.329283	0	0	0	0	0	0	0.0658566	0	0.329283	7.47473
182	0	0	1.56051	0	0	0	0	0	0	0	0	0.287463	0	0	0.0410661	0	0.0410661	0	0	0	0.246396	0.410661	0	0.615991	0.698123	0	0.533859	0	0.780255	0	0	0	0.0410661	0	0	0	0	0.739189	0.20533	0	0	0	0	0	0	0	0	0.369595	7.1455
183	0	0	1.21534	0	0	0	0	0	0	0	0.0450126	0.0450126	0	0.0450126	0	0	0	0	0	0.135038	0.135038	0.405113	0	0.450126	0.450126	0.0450126	0.630176	0	1.0803	0	0.0450126	0	0	0	0	0	0.0900252	0.630176	0.225063	0	0	0	0	0	0	0.0450126	0.0450126	0.720202	13.5938
184	0	0	0.665462	0	0	0	0	0	0.047533	0	0	0.380264	0	0	0.047533	0.142599	0	0	0	0.047533	0.047533	0.285198	0	0.332731	0.380264	0.0950661	0.427797	0	0.855595	0	0	0	0	0	0	0	0	0.712996	0.237665	0.047533	0	0	0	0	0	0.047533	0	0.285198	10.8851
185	0	0	1.26069	0	0	0	0	0	0	0.0274063	0	0.0822188	0	0	0.0274063	0.0274063	0	0	0.0548125	0.0274063	0.21925	0.411094	0.0822188	0.4385	0.520719	0.109625	0.274063	0	0.986626	0	0	0	0	0	0	0	0	0.739969	0.164438	0	0	0	0	0	0.0274063	0.274063	0.0274063	0.191844	6.5501
186	0	0	1.38946	0	0	0	0	0	0.0947358	0	0	0.410522	0	0	0	0.0315786	0	0	0	0	0	0.410522	0	0.473679	0.315786	0.284208	0.410522	0	0.789465	0	0	0	0.0947358	0	0	0.0315786	0	0.157893	0.126314	0	0	0	0	0	0	0.0631572	0	0.0631572	5.39994
187	0	0	0.184196	0	0	0	0	0	0	0.0306993	0	0.399091	0	0	0	0.0613987	0	0	0	0.0613987	0	0.0613987	0	0.0613987	0.122797	0.0306993	0.399091	0.0306993	0.245595	0	0	0	0	0	0	0	0	0.675385	0.0306993	0	0	0.0306993	0	0	0	0	0	0.122797	3.25413
188	0	0	0.892131	0	0	0	0	0.0262391	0	0.0524783	0	0.209913	0	0	0	0.236152	0	0	0	0.0262391	0	0	0	0.104957	0.0787174	0.0524783	0.104957	0	0.341109	0	0	0	0	0	0	0	0	0.288631	0.0787174	0	0	0.104957	0	0	0	0.0524783	0	0.0524783	2.12537
189	0	0	0.127553	0	0	0.0182219	0	0	0.0364438	0	0	0.163997	0	0	0	0.163997	0	0	0	0	0	0.0728876	0.0182219	0.0546657	0.0546657	0.0182219	0.200441	0	0.455548	0	0	0	0	0	0.0182219	0	0	0.400882	0.127553	0	0	0	0	0.0364438	0	0.163997	0	0.0364438	2.95195
190	0	0	1.36723	0.0325531	0	0	0	0	0.0325531	0.0651063	0	0.0976594	0	0	0	0.0976594	0	0	0	0.0651063	0	0.195319	0	0.292978	0.585957	0.130213	0.227872	0	0.846382	0	0.0325531	0	0.0325531	0	0.130213	0	0	0.911488	0.748722	0	0	0	0	0	0	0	0	0.195319	7.2268
191	0	0	0.95525	0	0	0	0	0	0.0734808	0	0	0	0	0	0	0.0734808	0	0	0	0	0	0.440885	0	0.514365	0.808289	0.0734808	0.293923	0	1.32265	0	0	0	0	0	0	0	0	0.293923	0.0734808	0	0	0	0	0	0	0	0	0.587846	11.9039
192	0	0	0.899496	0	0	0	0	0	0.0299832	0	0	0.0899496	0	0	0	0.0299832	0	0	0	0.209882	0.0899496	0.209882	0	0.359799	0.359799	0.0599664	0.119933	0	0.479731	0	0	0	0.0299832	0	0.119933	0	0	0.509715	0.83953	0.0599664	0	0	0	0	0	0.359799	0.119933	0.149916	5.81674
193	0	0	0.79255	0.0220153	0	0	0	0	0.0220153	0	0	0.264183	0	0	0	0.0220153	0.0220153	0	0	0.0220153	0.110076	0.198138	0	0.220153	0.638443	0.154107	0.308214	0	0.682474	0	0.0660458	0	0.0440306	0	0.0440306	0	0.0220153	0.528367	0.308214	0.0220153	0	0	0	0	0	0.79255	0	0.242168	9.20239
194	0	0	0.129534	0	0	0	0	0	0.0647668	0	0	0.0323834	0	0	0	0.226684	0.0647668	0	0	0.161917	0	0.0647668	0	0	0.0323834	0	4.04793	0	6.08808	0	0.518135	0	0	0	0	0	0	0.226684	0.0323834	0.194301	0.0647668	0	0	0.0323834	0	0	0.259067	2.62306	73.9637
195	0	0	1.14441	0	0	0	0	0	0.133071	0.0532283	0	0.186299	0	0	0	0.159685	0	0	0	0.0266141	0.106457	0	0.0266141	0.266141	0.399212	0.159685	1.67669	0	4.60425	0	0.212913	0	0.0266141	0	0	0	0	0.266141	0.0532283	0.0266141	0	0	0	0	0	0	0.0798424	1.17102	37.8187
196	0	0	0	0	0	0	0	0	0.302984	0	0	0	0	0	0	0.227238	0.037873	0	0	0.151492	0	0	0	0.113619	0.0757461	0	5.03712	0	6.81715	0	0.946826	0	0	0	0	0	0	0	0	0.0757461	0	0	0	0	0	0.037873	0.49235	3.56007	75.1401
197	0	0	1.50287	0	0	0	0	0	0	0.0349504	0	0	0	0	0	0.419404	0	0	0	0	0.174752	0.174752	0	0.104851	0.279603	0.104851	1.11841	0	1.43297	0	0.104851	0	0	0	0.0699007	0	0	0.349504	0.139801	0.104851	0	0	0	0	0	0	0.0349504	0.489305	20.5858
198	0	0	1.60268	0	0	0	0	0	0.0712301	0	0	0.0712301	0	0	0	0.0356151	0.0356151	0	0	0.0712301	0.14246	0.284921	0	0.14246	0.569841	0.0356151	0.21369	0	0.925992	0	0	0	0	0	0.0712301	0	0	0.498611	0.249306	0.0356151	0	0	0	0	0	0.0356151	0.0356151	0.21369	8.86815
199	0	0	1.00174	0.0263616	0	0	0	0	0	0.0263616	0	0.289977	0	0	0	0.0263616	0	0	0	0	0.210893	0.210893	0	0.289977	0.263616	0.0527232	0.210893	0	0.896294	0	0	0	0.0263616	0	0.0527232	0	0	0.632678	0.263616	0.0527232	0	0	0	0	0	0	0	0.316339	11.1509
200	0	0	0.997071	0	0	0	0	0	0.0623169	0	0	0	0	0	0	0	0.0623169	0	0	0	0.0623169	0	0	0.186951	0.311585	0	0.186951	0	0.373902	0	0	0	0	0	0	0	0.0623169	0.560852	0	0	0	0	0	0	0	0	0	0	4.92304
201	0	0	1.28581	0	0	0	0	0	0.142867	0	0	0.142867	0	0	0	0	0	0	0	0.0714337	0.107151	0.535753	0	0.285735	0.607186	0.0357168	0.250018	0	0.607186	0	0	0	0.0357168	0	0	0	0.0357168	0.535753	0.250018	0.0357168	0	0	0	0	0	0.0357168	0	0.357168	8.07201
202	0	0	0	0	0	0	0	0	0	0	0	0	0	0	0	0	0	0	0	0	0	0.621504	0	0.177573	0	0.266359	0.443931	0	5.77111	0	0	0	0	0	0	0	0	0	0.177573	0	0	0	0	0	0	0	0	0	27.8789
203	0	0	0	0	0.0516556	0	0	0	0.490728	0	0	0	0	0	0	0.180794	0.0774833	0	0	0.103311	0	0	0	0.129139	0	0	8.29072	0	9.86621	0	0.671522	0	0	0	0	0	0	0	0.0258278	0.645695	0.0516556	0	0	0	0	0	0.309933	3.46092	98.6621
204	0	0	0.953377	0	0	0	0	0	0.0307541	0	0	0.0307541	0	0	0	0	0.0922623	0	0	0.0307541	0.0922623	0.123016	0	0.307541	0.215279	0.184525	0.891869	0	1.23016	0	0	0	0	0	0	0	0.0615082	0.52282	0.246033	0	0	0	0	0	0	0	0.0615082	0.215279	11.1637
205	0	0	0.557369	0	0	0	0	0	0.0398121	0	0	0.318497	0	0	0	0.0398121	0	0	0	0.0398121	0.0398121	0.398121	0	0.437933	0.437933	0.0796242	1.11474	0	1.67211	0	0.0398121	0	0.0398121	0	0.0796242	0	0.0398121	0.597181	0.278685	0	0	0.0398121	0	0	0	0	0	0.517557	25.8779
206	0	0	0.158316	0	0	0	0	0	0.158316	0.0791578	0	0.0395789	0.0395789	0	0	0.158316	0	0	0	0	0	0	0	0.158316	0.118737	0.197894	0.197894	0	0.751999	0	0.0395789	0	0.0791578	0	0.118737	0.0395789	0	1.58316	0	0	0.0395789	0	0	0	0	0.118737	0	0.0395789	2.53305
207	0	0	0.388048	0.0554354	0	0	0	0	0	0	0	0.221742	0	0	0	0	0	0	0	0	0	0.0554354	0.0554354	0.221742	0.0554354	0.0554354	0.110871	0	0.60979	0	0	0	0.110871	0	0	0	0	0.498919	0	0	0	0	0	0	0	0.110871	0	0.0554354	1.99568
208	0	0	0.201174	0	0	0	0	0.0335289	0.0670578	0	0	0.100587	0.134116	0	0	0.201174	0	0	0	0	0	0.0335289	0	0.0670578	0.0670578	0	0.234702	0	0.469405	0	0.0335289	0	0.0335289	0	0.0335289	0	0	0.771165	0.0670578	0	0	0	0	0	0	0.134116	0.0335289	0	2.51467
209	0	0	0.314009	0	0	0	0	0	0	0	0.0392511	0.628017	0.0785022	0	0	0.392511	0	0	0.0392511	0	0.0785022	0.0392511	0	0.117753	0.157004	0	0.0785022	0	0.196255	0.0392511	0	0.0785022	0	0	0.0392511	0	0	0.981277	0.0392511	0	0	0	0	0	0	0.0392511	0.0392511	0.0392511	1.72705
210	0	0	0.0436796	0	0	0	0	0	0.218398	0	0	0.305757	0	0	0	0.742553	0.0873591	0	0	0.0873591	0	0	0	0	0.0436796	0	3.71276	0	6.15882	0	0.305757	0	0	0	0	0	0.218398	0	0	0.305757	0	0	0	0.0873591	0.0436796	0	0.786232	1.65982	62.7239
211	0	0	1.06185	0	0	0	0	0	0.0589918	0.0294959	0	0.235967	0	0	0	0	0	0	0	0.324455	0.14748	0.206471	0	0.442439	0.825886	0.0589918	0.353951	0	1.23883	0	0	0	0	0	0	0	0.0294959	0.79639	0.0884877	0	0	0	0	0	0	0	0	0.265463	14.3645
212	0	0	1.11428	0	0	0	0	0	0.0271776	0	0	0.271776	0	0	0	0.0543552	0	0	0	0.0543552	0.10871	0.298954	0	0.298954	0.434842	0.135888	0.516375	0.0271776	1.84808	0	0.0271776	0	0	0	0	0	0.0271776	0.978394	0.190243	0.0543552	0	0	0	0	0	0.0271776	0.0271776	0.217421	11.4146
213	0	0	0.363702	0	0	0	0	0	0.0606171	0	0	0.363702	0	0	0	0	0	0	0	0.181851	0	0.788022	0.0606171	0.545554	0.121234	0.0606171	0.242468	0	2.42468	0	0.0606171	0	0	0	0.242468	0	0	0.545554	0	0	0	0	0	0	0	0.121234	0	0.121234	8.12269
214	0	0	0	0	0	0.0310337	0	0	0.0620675	0	0	0.527573	0	0	0	0.620675	0.0310337	0	0	0	0	0.0620675	0	0	0	0	4.68609	0	9.03082	0	0.465506	0	0	0	0.0931012	0	0.0310337	0.0620675	0	0.0310337	0	0.0310337	0	0	0	0	0.217236	1.76892	42.5472
215	0	0	0.149174	0	0	0.0298347	0	0	0.179008	0.149174	0	0.298347	0	0	0	0.656364	0.0298347	0	0	0	0	0.0298347	0.0596694	0.238678	0.328182	0.0895041	1.84975	0	3.25198	0	0.179008	0	0	0	0.0298347	0	0	0.865207	0.0895041	0	0	0.0895041	0	0.0596694	0	0.0298347	0.0298347	0.477355	17.871
216	0	0	1.16058	0	0	0	0	0	0	0	0	0.0218977	0	0	0	0.0218977	0.0218977	0	0	0.0437953	0	0.175181	0	0	0.591237	0	0.722622	0	0.262772	0	0	0	0	0	0	0	0	0.0437953	0.240874	0	0	0.0875906	0	0	0	0	0	0.109488	5.14595
217	0	0	0.684677	0	0	0	0	0	0	0	0	0.0570565	0	0	0	0.0285282	0	0	0	0.0570565	0.0855847	0.285282	0	0.0285282	0.370867	0.0285282	0.48498	0	0.228226	0	0	0	0	0	0	0	0.0285282	0.285282	0.0855847	0	0	0.114113	0	0	0.0285282	0	0	0.199698	4.22218
218	0	0	1.06835	0	0	0	0	0	0	0	0	0.0464501	0	0	0	0.116125	0	0	0	0.0464501	0.023225	0.2787	0	0.0929001	0.3716	0	0.441276	0	0.32515	0	0	0	0.0464501	0	0	0	0	0.2787	0.23225	0	0	0.0696751	0.0696751	0	0	0.0464501	0	0.32515	4.57533
219	0	0	0.67213	0	0	0	0	0	0	0	0	0.0258511	0	0	0	0.103405	0.0258511	0	0.0258511	0.0517023	0	0.336065	0	0.0517023	0.517023	0.0258511	0.284363	0.0258511	0.284363	0	0	0	0.0517023	0	0	0	0	0.336065	0.878939	0	0	0.491172	0	0	0	0.0517023	0	0.155107	3.87767
220	0	0	0	0	0	0	0	0	0.174049	0	0	0	0	0	0	0	0	0	0	0	0	0	0	0	0.609172	0	3.56801	0	1.30537	0	0.0870246	0	0	0	0	0	0	0	0	0	0	0.174049	0	0	0	0	0.174049	0.435123	23.3226
221	0	0	0	0	0	0	0	0	0	0	0	0	0	0	0	0.672147	0.103407	0	0	0	0	0	0	0	0.723851	0	8.4794	0	6.46295	0	0	0	0	0	0	0.103407	0	0	0.310222	0.413629	0	0	0	0	0	0	0.103407	0.620444	55.6331
222	0	0	2.35814	0	0	0	0	0	0	0	0	0.0596997	0	0	0	0.119399	0	0	0	0.0298499	0.179099	0.537297	0	0.119399	0.865646	0.0298499	0.955195	0	1.0149	0	0	0	0.0298499	0	0	0	0	0.268649	0.626847	0	0	0	0	0	0	0	0.0596997	0.238799	8.65646
223	0	0	5.1867	0	0	0	0	0	0.0459	0	0	0.06885	0	0	0	0.0459	0	0	0	0.02295	0.20655	0.11475	0	0.0918	0.3213	0.0459	0.4131	0	0.11475	0	0	0	0.06885	0	0	0	0	0.1836	0.43605	0	0	0	0	0	0	0	0.02295	0.0459	3.69495
224	0	0	0.257724	0	0	0.0322155	0	0	0.418801	0	0	0.128862	0	0	0	0.773171	0	0.0322155	0	0.289939	0	0.128862	0.0644309	0.289939	0.0966464	0	0.418801	0	6.86189	0	0.0322155	0	0.0322155	0	0	0	0	1.32083	0.0966464	0.0644309	0	0	0	0	0	0	0	0.193293	9.92236
225	0	0	0.141113	0	0	0	0	0	0.0705567	0.0705567	0	0.0705567	0	0	0	0	0.141113	0	0	0.0705567	0.141113	0.493897	0	0.493897	0.564454	0.0705567	0	0	1.69336	0	0.0705567	0	0	0	0.141113	0	0	0.141113	0.21167	0	0	0	0	0	0	0.0705567	0	0.21167	6.63233
226	0	0	1.85667	0	0	0	0	0	0	0	0	0.0495111	0	0	0	0	0	0	0	0.123778	0.0247555	0.0495111	0	0.0742666	0.742666	0	0.2228	0	0.0742666	0	0	0	0	0	0	0	0	0.0990222	0.6684	0	0	0.0247555	0	0	0	0	0	0.0247555	3.44102
227	0	0	1.80697	0	0	0	0	0	0.0531463	0	0	0.106293	0	0	0	0.0797194	0	0	0	0	0	0.106293	0	0.106293	0.398597	0	1.4881	0	0.983206	0	0	0	0.212585	0	0	0	0	0.106293	0.292304	0	0	0.0531463	0	0	0	0.0531463	0	0.212585	13.1271
228	0	0	1.34606	0	0	0	0	0	0.0244738	0	0	0.367107	0	0	0	0.0734214	0	0	0	0.0734214	0.0489476	0.465002	0	0.195791	0.783162	0.171317	0.440529	0	0.636319	0	0	0	0.0244738	0	0	0	0.0489476	0.244738	0.465002	0	0	0.0244738	0	0	0	0.0734214	0	0.367107	7.63583
229	0	0	1.09121	0	0	0	0	0	0	0	0	0	0	0	0	0.0303113	0	0	0	0.0303113	0	0.303113	0	0.212179	0.636537	0	0.363736	0	0.151556	0	0	0.0303113	0	0	0	0	0	0.24249	0.303113	0	0	0.0303113	0	0	0	0.0606226	0	0.0909339	3.18269
230	0	0	0.657368	0	0	0	0	0	0.0857437	0	0	0.0285812	0	0	0	0	0	0	0	0	0.0571625	0.657368	0	0.0571625	0.400137	0.0571625	1.40048	0	0.657368	0	0.0285812	0	0.0571625	0	0	0	0.0285812	0.285812	0.171487	0	0	0	0	0	0	0	0	0.371556	6.23071
231	0	0	0.668307	0	0	0	0	0	0	0	0	0.0607552	0	0	0	0	0	0	0	0	0.0607552	0.212643	0	0.0911328	0.425286	0	0.637929	0	0.243021	0	0	0	0	0	0	0	0	0.12151	0.273398	0	0	0.0911328	0	0	0	0	0	0.273398	3.70607
232	0	0	0.788373	0	0	0	0	0	0.0202147	0.0202147	0.060644	0.0808587	0	0	0	0	0	0	0	0.121288	0.0404294	0.464938	0	0	0.545796	0.121288	0.747943	0	0.262791	0	0	0	0	0	0	0	0	0.161717	0.161717	0	0	0.0404294	0	0	0	0	0	0.101073	4.48766
233	0	0	2.35212	0	0	0	0	0	0	0	0	0.0290385	0	0	0	0	0	0	0	0.0871156	0.116154	0.261347	0	0.116154	0.435578	0	0.406539	0	0.348462	0	0.0290385	0	0	0	0	0	0.232308	0.20327	1.56808	0	0	0.145193	0	0	0	0	0	0.0871156	6.09809
234	0	0	2.12362	0	0	0	0	0	0	0	0.0451834	0.0451834	0	0	0	0	0.0451834	0	0	0.0451834	0.0903669	0.0903669	0	0.0903669	0.497018	0	1.0844	0	1.71697	0	0.0903669	0	0	0	0	0	0	0.13555	0.858485	0	0	0.0903669	0	0	0	0	0.0903669	0.271101	18.2541
235	0	0	1.16263	0	0	0	0	0	0	0	0	0	0	0	0	0.223584	0	0	0	0.0894334	0	0.0447167	0	0	0.715468	0	2.50414	0	1.74395	0	0.178867	0	0.178867	0	0	0	0.13415	0.313017	0.0894334	0	0	0.0447167	0.223584	0	0	0.13415	0.0447167	0.40245	29.0212
236	0	0	0	0	0	0	0	0	0	0	0	0.10174	0	0	0	0	0	0	0	0	0	0.406959	0	0.10174	1.0174	0	0.10174	0	0.10174	0	0.10174	0	0	0	0.203479	0	0	0.10174	0	0	0	0	0	0	0	0	0	0.406959	6.9183
237	0	0	2.24599	0	0	0	0	0	0.026738	0	0	0.106952	0	0	0	0	0	0	0	0	0.160428	0.240642	0	0.0802139	0.481283	0.0534759	0.187166	0	0.347594	0	0.026738	0	0	0	0	0	0	0.320856	0.641711	0	0	0.294118	0	0	0	0.026738	0	0.294118	5.34759
238	0	0	1.018	0	0	0	0	0	0.036357	0	0	0.145428	0	0	0	0.36357	0	0	0	0.036357	0	0.218142	0	0.145428	0.290856	0	2.03599	0	3.01763	0	0.145428	0	0	0	0	0	0	0.109071	0.254499	0.327213	0.0727141	0	0	0	0	0	0.436284	0.908926	33.5939
239	0	0	2.58528	0	0	0	0	0	0	0	0	0.0671501	0	0	0	0.0335751	0	0	0	0.0335751	0	0.369326	0	0.0671501	0.335751	0	0.503626	0	0.738652	0	0	0	0	0	0	0	0	0.1343	0.436476	0	0	0.1343	0	0	0	0	0	0.0671501	8.66237
240	0	0	2.45715	0	0	0	0	0	0	0	0	0.148021	0	0	0	0.118417	0	0	0	0	0.0592084	0.207229	0	0.0888126	0.207229	0.177625	0.503271	0	1.45061	0	0.0296042	0	0	0	0	0	0.0296042	0.207229	0.177625	0	0	0.0592084	0	0	0	0.0296042	0.118417	0.177625	11.6344
241	0	0	0.910462	0	0	0	0	0	0	0	0	0.0284519	0	0	0	0.0711298	0	0	0	0.0426779	0.14226	0.156486	0	0.0853558	0.355649	0.0426779	0.128034	0	0.312971	0	0	0	0.156486	0	0	0	0.0569039	0.14226	0.369875	0	0	0.014226	0	0	0	0.0569039	0.0284519	0.0853558	4.42428
242	0	0	1.669	0	0	0	0	0	0.271697	0	0	0	0	0	0	0.543394	0	0	0	0.194069	0.0776277	0	0	0	0.116442	0.0388138	2.63934	0	1.3973	0	0	0	0	0	0	0	0.0388138	0.0388138	1.31967	0	0	0.0776277	0	0	0	0	0.155255	0.310511	20.1056
243	0	0	2.77032	0	0	0	0	0	0.027983	0	0	0.139915	0	0	0	0	0	0	0	0.055966	0.055966	0.755541	0	0.139915	0.531677	0	0.195881	0	0.447728	0	0	0	0.027983	0	0.055966	0	0.307813	0.251847	2.09872	0	0	0.055966	0	0	0	0.055966	0	0.167898	4.89702
244	0	0	1.05659	0	0	0	0	0	0	0	0	0.110062	0	0	0	0.352198	0.0220124	0	0	0.0880495	0.110062	0.0880495	0	0.0440247	0.704396	0	2.00313	0	2.02514	0	0.110062	0	0.0220124	0	0	0	0	0.176099	0.396223	0.0440247	0	0.0440247	0	0	0	0	0	0.264148	24.896
245	0	0	0.177662	0	0	0	0	0	0	0.088831	0	0.236883	0	0	0	1.12519	0	0	0	0.088831	0	0	0	0	0.325714	0	4.08623	0	3.46441	0	0.177662	0	0	0	0	0	0.0296103	0.0296103	0.088831	0.384934	0.0592207	0.0296103	0	0.148052	0	0	0.236883	1.24363	57.0591
246	0	0	1.30054	0	0	0	0	0	0	0	0	0	0	0	0	0.0282725	0	0	0.0282725	0	0.169635	0.452361	0	0.0565451	0.537178	0.0282725	0.0848176	0	0.169635	0	0	0	0.141363	0	0.0565451	0	0.0282725	0.141363	0.395816	0	0	0.0565451	0	0	0	0	0	0.0848176	3.84507
247	0	0	0.530625	0	0	0	0	0	0	0	0	0.227411	0	0	0	0.227411	0	0	0	0	0.0758035	0	0	0.530625	0.606428	0	0.379018	0	0.227411	0	0.0758035	0	0	0	0.0758035	0	0.151607	0.606428	0	0	0	0	0	0	0	0.151607	0	0.530625	16.5252
248	0	0	0.927759	0	0	0	0	0	0.0927759	0	0	0.154626	0	0	0	0.0309253	0	0	0	0	0.0309253	0.371103	0	0.185552	0.649431	0.0618506	0.154626	0.0309253	0.0927759	0	0	0	0	0	0	0	0.0309253	0.309253	0.216477	0	0	0	0	0	0	0.0309253	0	0.154626	4.42232
249	0	0	2.20446	0	0	0	0	0	0	0	0	0.0551116	0	0	0	0	0.0275558	0	0	0.110223	0.0551116	0.275558	0	0.0275558	0.633783	0.0551116	0.275558	0	0.0551116	0	0	0	0.0275558	0	0	0	0	0.248002	0.85423	0	0	0.440893	0	0	0	0	0	0.0826674	3.08625
250	0	0	2.28807	0.0286008	0	0	0	0	0.0858025	0	0	0.0572017	0	0	0	0.0572017	0	0	0	0.143004	0.0572017	0.228807	0	0.257408	0.457614	0	0.457614	0	0.400412	0	0	0.0286008	0.0286008	0	0	0	0	0.429013	0.228807	0	0	0.0286008	0	0	0	0	0	0.228807	10.3535
251	0	0	0	0	0	0	0	0	0.514764	0	0	0	0	0	0	0.421171	0	0	0	0	0	0	0	0.280781	0.187187	0	3.69694	0	2.9014	0	0.0467968	0	0	0	0	0	0	0	0	0.233984	0	0	0	0	0	0	0.655155	1.63789	52.5528
252	0	0	11.6491	0	0	0	0	0	0	0	0	0	0	0	0	0	0.0214929	0	0	0.0214929	0.0429858	0.193436	0	0.0859716	0.322393	0	0.128957	0	0.0644787	0	0	0	0.0644787	0	0	0	0.687773	0.0859716	0.838223	0	0	0	0	0	0	0	0	0.0429858	3.35289
253	0	0	0.319507	0	0	0.0290461	0	0.0580923	0.348554	0.0290461	0	0	0	0	0	0.842338	0	0.0871384	0	0	0	0	0.0290461	0.0290461	0.116185	0	0	0	0.0580923	0	0.0871384	0	0.0290461	0	0	0	0	0.580923	0	0	0.0580923	0	0.116185	0	0	0.0290461	0.0290461	0.0290461	2.00418
254	0	0	0.0784991	0	0	0	0	0.183165	0.313996	0.0261664	0	0.0261664	0	0	0	0.261664	0	0	0	0	0.0261664	0	0.0261664	0	0	0	0.0523327	0	0.0523327	0	0.0523327	0	0.104665	0	0	0	0.0261664	0.549494	0.0261664	0.0261664	0	0.0261664	0.0523327	0.0261664	0	0	0.0523327	0.0261664	1.75315
255	0	0.0266418	0.29306	0	0	0	0	0.0799254	0.133209	0	0	0	0	0	0	0.372985	0	0.0532836	0	0.0266418	0	0.0532836	0	0.0266418	0.0266418	0	0	0	0.0266418	0	0.0532836	0	0.106567	0	0.0799254	0.0532836	0	0.479552	0.0532836	0.0266418	0.0266418	0	0	0	0	0	0.106567	0.0266418	2.13134
256	0	0	0.0924984	0.0231246	0	0	0	0.0693738	0.0462492	0	0	0.0231246	0	0	0	0.369994	0.0693738	0.0231246	0	0.0231246	0	0.0462492	0.0462492	0	0.0231246	0	0	0	0.0462492	0	0.0231246	0	0	0	0.0693738	0	0.878735	0.161872	0	0.115623	0	0	0.0462492	0	0	0.0924984	0	0	1.84997
257	0	0	0.107877	0	0	0	0	0.0898973	0.0539384	0	0	0.0719179	0	0	0	0.395548	0	0	0.0179795	0.0539384	0	0.0179795	0	0	0.0539384	0	0.0179795	0	0.0539384	0	0.0359589	0	0.0179795	0	0.0179795	0	0.179795	0.125856	0.0179795	0.0359589	0.0179795	0	0.107877	0	0	0.0898973	0.0179795	0.0179795	1.86986
258	0	0	0	0	0	0	0	0	0	0	0	0	0	0	0	0	0	0	0	0.0511457	0	0.306874	0	0.204583	0.562602	0.0511457	0.306874	0	0.511457	0	0	0	0	0	0.0511457	0	0	0.409165	0.0511457	0	0	0	0	0	0	0.306874	0	0.255728	7.51841
259	0	0	0.0609533	0	0	0	0	0.243813	0.243813	0	0	0.0304767	0	0	0	0.152383	0.0304767	0	0	0	0	0	0	0	0	0	0	0	0	0	0.0609533	0	0	0	0	0	0.09143	0.0304767	0	0.0304767	0.0609533	0	0.09143	0.0609533	0	0.0304767	0.121907	0.0609533	3.6572
260	0	0.0185429	1.52052	0	0	0.111257	0	0.0556287	0.537744	0	0	0.0741716	0	0	0	0.463572	0	1.00132	0	0.593373	0	0.0741716	0.0185429	0.0370858	0.0741716	0	0	0	0.0185429	0	0.1298	0	0	0	0.0741716	0.111257	0	3.18938	0	0.166886	0.166886	0	0.148343	0.0370858	0	0.259601	0.166886	0.0927145	2.87415
261	0	0	1.98032	0	0	0.479111	0	0.0319407	0.287466	0	0	0.127763	0.0319407	0	0	0.89434	0	1.14987	0	2.01227	0	0.0319407	0.0319407	0	0.0958222	0.0319407	0	0	0.0319407	0	0.0319407	0	0	0	0.0958222	0.0319407	0	1.59704	0.0638814	0.127763	0.0319407	0	0.0319407	0	0	0.0638814	0.0958222	0.0319407	3.00243
262	0	0.0515756	2.88824	0	0	0.206303	0	0.0859594	0.378221	0	0	0.0171919	0	0	0	0.464181	0	0.928361	0	0.171919	0	0.120343	0	0.0687675	0.27507	0.0171919	0.0343838	0	0.0515756	0	0.0687675	0	0	0	0.0515756	0.0171919	0.0515756	1.22062	0.0343838	0.0687675	0.0343838	0	0.0171919	0.0171919	0	0	0	0.103151	2.30371
263	0	0.0412456	1.71169	0	0	0.14436	0	0.0412456	0.185605	0	0	0.0206228	0	0	0	0.474325	0	1.27861	0	0.763044	0	0.0618684	0.164982	0.14436	0.164982	0.0618684	0.0412456	0	0.0412456	0	0.0618684	0	0	0	0.0618684	0	0.206228	1.38173	0	0.0824912	0	0	0.0206228	0	0	0.0206228	0.123737	0.0412456	2.99031
264	0	0	1.50896	0	0	0.1561	0	0.0780498	0.182116	0	0	0	0	0	0	0.312199	0	0.572365	0	1.11871	0	0.104066	0.104066	0.1561	0.130083	0.0780498	0	0	0.0260166	0	0.0780498	0	0.0260166	0	0.0260166	0.0260166	0	1.35286	0	0.0260166	0.0260166	0	0	0.0260166	0	0	0.0520332	0.0260166	3.64232
265	0	0	2.19813	0	0	0.215503	0	0	0.474107	0.0215503	0	0.0862013	0	0	0	2.65069	0	0.840463	0	0.0215503	0	0	1.03442	0	0	0.0215503	0	0	0	0	0.150852	0	0	0	0.0215503	0.0431007	0	0.431007	0	0.064651	0.0215503	0	0.129302	0.0215503	0	0.64651	0.0431007	0.0431007	0.452557
266	0	0	0.31326	0	0	0	0.0737083	0	0.276406	0.0184271	0	0.0368541	0.0921353	0	0	2.30338	0	0	0	0.0737083	0.0184271	1.32675	0.0184271	0.184271	0.386968	0.0552812	0.110562	0	1.52945	0	0	0.0184271	0.0184271	0	0.128989	0	0	0.718656	0.663374	0	0	0.0552812	0	0	0	0.0921353	0.0184271	0.423823	7.38925
267	0	0	0.135214	0	0	0.0150238	0.0450714	0	0.135214	0.0751191	0	0.0300476	0	0	0	0.19531	0	0	0	0.0450714	0	1.86295	0.0150238	0.555881	0.631	0.0300476	0.210333	0	1.80286	0	0.0901429	0	0	0	0.105167	0.0150238	0	0.51081	0.165262	0.0150238	0	0	0	0.0300476	0	0.105167	0	0.345548	9.1495
268	0	0	0.279884	0.025444	0	0	0.152664	0	0.050888	0.152664	0.025444	0.12722	0	0	0	0.915984	0	0	0	0.152664	0	1.9083	0	0.50888	0.50888	0.025444	0.152664	0	2.16274	0	0.025444	0	0.025444	0	0.025444	0	0	0.534324	0.228996	0.025444	0	0	0	0.025444	0.025444	0.152664	0	0.356216	8.2693
269	0	0	0.269625	0	0	0	0	0	0	0	0	0.154071	0	0	0	0.0385178	0	0	0	0.0770357	0.0385178	1.27109	0	0.308143	0.308143	0.192589	0.308143	0	0.808875	0	0.0385178	0	0.0770357	0	0	0	0.0385178	0.154071	0.346661	0	0	0	0	0	0	0	0	0.269625	12.2872
270	0	0	0.230231	0	0	0.0627904	0.0209301	0	0.0837205	0	0	0.0627904	0.0627904	0	0	1.15116	0	0	0	0	0.0209301	0.397673	0	0.251162	0.460463	0	0.0209301	0	0.983716	0	0.0627904	0	0.0209301	0	0.104651	0	0.0209301	0.753485	0.481393	0.0209301	0	0.0418603	0	0.0627904	0.0209301	0.209301	0.0418603	0.167441	6.40462
271	0	0	0.476922	0	0	0.0176638	0.0176638	0	0.0706551	0.0883189	0	0	0.0706551	0	0	0.37094	0	0	0	0.123647	0	1.64273	0.0353276	0.51225	0.65356	0.0353276	0.123647	0.0176638	1.69572	0	0.0176638	0	0.0176638	0	0.0353276	0	0	0.229629	1.00684	0	0	0	0	0.0176638	0	0.0529914	0	0.264957	7.89571
272	0.0175642	0	0.562054	0	0	0	0.122949	0.0175642	0.105385	0.0351284	0	0.0702568	0.0351284	0	0	1.10654	0	0	0	0.0175642	0	1.65103	0	0.509362	0.685004	0.0526926	0.193206	0	1.77398	0	0.0351284	0	0	0	0.0351284	0	0	0.316156	0.245899	0	0	0.0175642	0	0.0175642	0	0.0702568	0	0.228335	7.39453
273	0	0	0.334724	0	0	0	0.0669449	0	0.0892598	0.0669449	0	0.022315	0	0	0	0.290094	0	0	0	0.022315	0.0446299	1.69594	0	0.803338	0.870283	0.0446299	0.13389	0	1.85214	0	0.022315	0	0	0	0.0446299	0	0	0.200835	0.379354	0	0	0	0	0	0	0.022315	0	0.624819	13.7906
274	0	0	0.147314	0	0	0	0.0327364	0	0.0654729	0.0163682	0.0163682	0.0491047	0	0	0.0163682	0.0982093	0	0	0	0.130946	0	2.84807	0.0163682	0.802043	0.703833	0.0818411	0.114578	0	1.70229	0	0.0818411	0	0	0	0.0491047	0	0	0.0818411	0.229155	0	0	0	0	0	0	0.0163682	0.0163682	0.474678	12.2925
275	0	0	0.570238	0	0	0	0	0	0.0877289	0.0219322	0	0.0877289	0	0	0	0.131593	0	0	0	0.219322	0.0219322	1.79844	0	0.39478	1.05275	0.0219322	0.175458	0	4.14519	0	0.153526	0	0.0438645	0.0219322	0.0219322	0	0	0.0877289	0.0219322	0.0219322	0	0	0.0219322	0	0	0.0438645	0.0219322	0.679899	17.2607
276	0	0	0.0392511	0	0	0	0.0588766	0.0196255	0.0392511	0.117753	0.0588766	0.0588766	0	0	0	0.215881	0	0	0	0.0196255	0	2.72795	0	0.392511	0.490639	0	0.157004	0	1.80555	0	0.0785022	0.0196255	0	0	0.0981277	0	0	0.0785022	0	0.0392511	0	0	0.0392511	0	0	0	0	0.431762	7.20257
277	0.0219236	0	0.131541	0	0	0	0.0438471	0	0.219236	0.109618	0.0438471	0.0219236	0	0	0	0.197312	0	0	0.0219236	0.0219236	0	2.71852	0	0.504242	0.591937	0.0219236	0.197312	0	2.71852	0	0.197312	0.0219236	0	0	0	0	0	0.30693	0.0219236	0	0	0	0	0	0	0.0219236	0	0.241159	10.7426
278	0	0	0.0852497	0	0	0	0	0	0.170499	0.0426248	0	0	0	0	0	0.0639373	0	0	0	0.0852497	0.0213124	2.38699	0	0.404936	0.831184	0	0.191812	0	2.64274	0	0.0213124	0	0.0213124	0	0.0426248	0	0	0.149187	0	0	0	0	0.0426248	0.0213124	0	0	0.0213124	0.426248	14.94
279	0	0	0.369261	0.041029	0	0	0	0	0.041029	0	0	0.0205145	0	0	0	0.164116	0	0	0	0.041029	0.041029	0.779551	0.0205145	0.451319	0.492348	0.082058	0.246174	0	2.89255	0	0.0615435	0	0	0	0.0205145	0	0	0.492348	0.615435	0	0	0.0205145	0	0	0	0.082058	0.0205145	0.533377	13.6421
280	0	0	0.569175	0	0	0	0	0	0.0813107	0.0406554	0	0.162621	0	0	0	0	0	0	0	0.0813107	0.0406554	1.21966	0.0406554	0.406554	0.975729	0	0.203277	0	0.52852	0	0	0	0	0	0	0	0	0.162621	0.162621	0	0	0	0	0	0	0	0	0.325243	8.49697
281	0	0	0.878945	0	0	0	0	0	0.0479425	0.0319616	0.0479425	0	0.0159808	0	0	0.223732	0	0	0	0.0319616	0	0.319616	0	0.751099	0.495406	0.0799041	0.19177	0	3.00439	0	0.0319616	0	0	0	0.0319616	0.0159808	0	0.607271	0.0639233	0	0.0159808	0	0	0	0.0159808	0.0319616	0.0319616	0.463444	12.2253
282	0	0	0.163499	0	0	0	0.0204374	0	0.0408747	0	0.0204374	0.0817494	0	0	0	0.143062	0.0204374	0	0.0204374	0.0204374	0	0.715308	0	0.38831	0.551809	0.0204374	0.204374	0	2.24811	0	0.0204374	0	0	0	0.0408747	0.0204374	0	0.490497	0.347435	0.0204374	0	0	0	0	0.0204374	0.143062	0.0408747	0.367872	9.44206
283	0	0	0.941684	0	0	0	0	0	0.0136476	0.0409428	0	0.0136476	0	0	0	0.068238	0	0	0.0136476	0.0136476	0.0409428	0.832503	0	0.477666	0.259304	0.0955331	0.245657	0	2.82505	0	0.0545904	0.0136476	0	0	0.0136476	0	0	0.586846	0.232009	0.0272952	0	0	0	0	0	0.0955331	0	0.368485	6.75556
284	0	0	0.391275	0	0	0	0	0	0.0195637	0.0195637	0	0.15651	0	0	0.0195637	0.254328	0	0	0	0.195637	0	1.31077	0	0.645603	0.626039	0.0782549	0.0978186	0	2.69979	0	0.0391275	0	0	0	0.0195637	0	0	0.0782549	1.11513	0.0195637	0	0	0	0	0.0195637	0.195637	0	0.352147	7.88418
285	0	0	0.324582	0	0	0	0	0	0.0360646	0.0540969	0	0.0360646	0	0	0	0.144259	0	0	0	0.0540969	0	0.721293	0	0.46884	0.46884	0.198355	0.180323	0	2.47043	0	0.0721293	0	0	0	0.0721293	0	0	0.450808	0.486872	0.0721293	0	0.0180323	0	0	0	0.0901616	0.0360646	0.522937	9.23254
286	0	0	1.17894	0	0	0	0	0	0.0137086	0.0274172	0	0.0411257	0.0137086	0	0.0137086	1.16523	0	0	0.0137086	0.0959601	0	0.603178	0	0.548343	0.685429	0	0.0548343	0	1.41198	0	0	0	0.0137086	0	0.137086	0.0137086	0	0.452383	0.808806	0.0137086	0	0.0137086	0	0.0137086	0	0.0685429	0	0.438675	9.51376
287	0	0	0.294133	0	0	0	0	0	0.121114	0.0173019	0	0.0346039	0	0	0.0346039	0.501756	0	0	0	0.0692077	0	1.09002	0	0.882399	0.968908	0.0519058	0.103812	0	1.7475	0	0	0	0.0346039	0	0.0173019	0.0865097	0.0173019	0.0519058	1.14193	0.0173019	0	0	0	0	0.0173019	0.0346039	0.0173019	0.726681	13.7204
288	0	0	1.10814	0	0	0	0	0	0.0633222	0.0633222	0	0.0158305	0.0316611	0	0	1.69387	0	0	0.0158305	0.0633222	0	0.316611	0	0.554069	0.554069	0.0949833	0.0633222	0	1.93133	0	0	0	0	0	0.0949833	0	0	0.490747	0.617391	0.0158305	0	0	0.0158305	0	0	0.0316611	0	0.522408	12.3162
289	0	0	0.420201	0	0	0	0	0	0.031126	0.062252	0.015563	0.108941	0	0	0	0.202319	0	0	0.015563	0.140067	0.015563	0.669209	0.0933779	0.747024	0.793713	0.046689	0.062252	0	1.36954	0	0	0	0	0	0.031126	0.077815	0	0.233445	2.70796	0	0	0	0	0	0.031126	0.0933779	0	0.747024	12.1703
290	0	0	2.55564	0	0	0	0	0	0	0.0297168	0.0148584	0.0594336	0.0297168	0	0	0.445752	0	0	0	0.0445752	0.0594336	0.505186	0	0.297168	0.386318	0.0148584	0.133726	0	2.22876	0	0.0148584	0	0.0148584	0	0.0445752	0	0	0.356602	0.475469	0	0	0.0148584	0	0	0	0.178301	0.0148584	0.237734	12.0799
291	0	0	0.528402	0	0	0	0	0	0	0	0	0.0660502	0	0	0	0	0	0	0	0	0.1321	0.528402	0	0.330251	0.528402	0.0660502	0.198151	0	0.528402	0	0	0	0.1321	0	0	0	0.0660502	0.0660502	0.0660502	0	0	0.0660502	0	0	0	0	0	0.264201	24.1083
292	0	0	0.969997	0	0	0	0.0134722	0	0.0134722	0.0673609	0	0.0134722	0	0	0	0.336805	0	0	0	0.12125	0	0.498471	0	0.875692	0.794859	0.107777	0.0269444	0	1.81875	0	0.0134722	0.0134722	0	0	0.0943053	0.0134722	0	0.269444	1.96694	0	0	0.0134722	0.0404166	0	0.0269444	0	0.0269444	0.444582	13.324
293	0	0	0.016533	0	0	0	0	0	0.033066	0	0.016533	0.0661321	0	0	0	0.413326	0	0	0	0.16533	0.033066	0.925849	0	0.529057	0.429859	0.033066	1.09118	0	20.1372	0	0.462925	0	0	0	0.016533	0.033066	0	0.198396	0.115731	0.016533	0	0	0	0	0.016533	0	0.132264	1.10771	34.7524
294	0	0	0.0927177	0	0	0	0.0264908	0	0.105963	0.0397362	0	0.0529815	0	0	0.0264908	0.158945	0	0	0.0132454	0.0397362	0.0264908	2.55636	0	0.556306	0.596042	0.0529815	0.437098	0	7.3247	0	0.132454	0	0	0	0.0529815	0.0397362	0	0.278153	1.35103	0.0132454	0	0	0	0	0.0132454	0.0264908	0.0529815	0.609288	14.6626
295	0	0	0.165753	0	0	0	0.0301368	0.0150684	0.120547	0.105479	0.0301368	0.0753421	0	0	0	0.165753	0	0	0.0150684	0.0301368	0.0301368	2.6219	0	0.738352	0.2863	0.0602736	0.226026	0	3.61642	0	0.0301368	0	0.0301368	0	0.0150684	0	0	0.783557	0.602736	0.0301368	0.0150684	0	0.0150684	0	0	0.0301368	0.0150684	0.346573	8.79995
296	0	0	0.0945031	0	0	0	0.157505	0	0.031501	0.0472515	0	0.063002	0	0	0.063002	0.141755	0	0	0	0.031501	0	3.16585	0.0472515	0.598519	0.567018	0.0472515	0.141755	0	2.74059	0	0.063002	0	0	0	0.110254	0	0	0.173256	1.4333	0	0.0472515	0	0	0	0.0157505	0	0	0.31501	7.71775
297	0	0	0.308301	0	0	0	0.0128459	0	0.0256918	0.0256918	0	0.0513835	0	0	0.0128459	0.269763	0	0	0	0.0256918	0.0128459	1.11759	0	0.308301	0.488143	0.0128459	0.102767	0	2.15811	0	0.0128459	0	0	0	0.0642294	0	0	0.526681	0.321147	0.0256918	0	0	0	0	0	0.128459	0.0128459	0.192688	5.69072
298	0	0	0.698362	0.0109119	0	0	0.0109119	0	0.0654714	0.0109119	0	0.0545595	0	0	0.0436476	0.196414	0	0	0	0.185502	0	0.720186	0	0.74201	0.698362	0.0436476	0.338269	0	6.89633	0	0.240062	0	0.0327357	0	0	0.0218238	0	0.4583	0.480124	0.0218238	0	0	0.0109119	0	0	0.0436476	0.0218238	0.74201	23.8862
299	0	0	0.192827	0	0	0	0	0	0.245416	0	0	0.0701189	0	0	0	1.52509	0	0	0	0.0701189	0	0.0876486	0.0350594	0.0701189	0.105178	0	2.87487	0	27.2762	0	0.403183	0	0	0	0	0.0876486	0	0.0525891	0.0175297	0.315535	0	0.0175297	0	0	0	0	0.0701189	3.15535	57.2696
300	0	0	0.514737	0	0	0	0	0	0.171579	0.0190643	0.0190643	0.0762573	0	0	0.0381286	0.228772	0	0	0.0190643	0.13345	0	0.610058	0	0.419415	0.438479	0.13345	0.629123	0	9.20807	0	0.0953216	0	0	0	0	0	0.0381286	0.209708	0.97228	0.0381286	0	0	0.0190643	0	0	0	0.0190643	0.83883	19.1406
301	0	0	0.950497	0.0153306	0	0	0	0	0.0153306	0	0	0	0	0	0	0.306612	0	0	0	0.0306612	0.0613224	0.935167	0	0.291281	0.444588	0.0613224	0.689877	0.0153306	11.9732	0	0.0613224	0	0	0	0.0613224	0.0153306	0.0153306	0.398596	0.981159	0.0613224	0	0.0306612	0	0.0459918	0	0.0306612	0.0306612	1.05781	21.9994
302	0	0	0.541599	0	0	0	0	0	0.0416615	0	0	0.166646	0	0	0	0	0.0416615	0	0	0.0833229	0.208307	0.166646	0	0.791568	0.749906	0.0833229	0	0	2.74966	0	0	0	0	0	0	0	0	0.499938	0.499938	0	0	0	0	0	0	0	0	0.249969	12.0402
303	0	0	0.17756	0	0	0	0	0	0.118374	0	0	0	0	0	0.0394578	0.572139	0.0197289	0	0	0.0986446	0.0394578	0.0591868	0	0.217018	0.256476	0.17756	1.53886	0	29.909	0	0.55241	0	0	0	0	0.0591868	0.0394578	0.118374	0.157831	0.295934	0	0.0197289	0	0.0394578	0	0.0591868	0.0394578	3.21581	58.8514
304	0	0	0.353095	0	0	0	0	0	0.0504422	0	0.0168141	0.117698	0	0	0.0336281	0.218583	0	0	0	0.134513	0.168141	0.638935	0.0168141	0.622121	0.521236	0.0840704	0.235397	0	7.43182	0	0.100884	0	0	0	0	0.0168141	0	0.36991	0.773447	0.0504422	0	0	0	0	0.0336281	0.201769	0	1.0761	21.3202
305	0	0	0.624008	0.0183532	0	0	0	0	0.0642361	0	0	0.00917659	0	0	0	0.174355	0	0	0.0183532	0.0458829	0.0917659	0.412946	0	0.34871	0.587301	0.0642361	0.302827	0	5.22148	0	0.0642361	0	0	0	0.0367063	0	0.00917659	0.495536	0.532242	0.0458829	0	0.00917659	0	0	0	0.0825893	0.0183532	0.734127	12.9573
306	0	0	0.0752804	0	0	0	0	0.00836449	0.0250935	0.033458	0	0.00836449	0.016729	0	0	0.117103	0	0.00836449	0	0.00836449	0.00836449	0.125467	0	0.0501869	0.0418225	0.00836449	0.828085	0	0.518598	0	0	0.016729	0	0	0.0585514	0	0	0.267664	0.016729	0	0	0	0	0.016729	0.00836449	0.117103	0	0.00836449	2.92757
307	0	0	0.252243	0	0	0	0	0	0.0720695	0.144139	0.0360347	0.0360347	0	0	0	0.144139	0	0	0	0	0	0	0	0.144139	0	0	0.828799	0	0.396382	0	0.0360347	0.0360347	0	0	0.252243	0	0	0.144139	0	0	0.0360347	0	0	0	0.0360347	0.0720695	0	0	2.81071
308	0	0	0.219154	0	0	0	0	0	0	0	0	0	0	0	0	0	0	0	0	0	0	0.219154	0	0.146103	0.109577	0	1.86281	0	1.05924	0	0.0365257	0	0	0	0	0	0	0.365257	0.219154	0	0	0	0	0	0	0.146103	0	0	4.20045
309	0	0	0.0347899	0	0	0	0	0.0347899	0.0347899	0.0695797	0	0.0695797	0	0	0	0	0	0	0	0	0	0.139159	0.0347899	0.0347899	0.139159	0	1.73949	0	0.869747	0	0.0695797	0	0	0	0.0347899	0	0.0347899	0.556638	0	0	0	0	0	0	0	0.0347899	0	0.139159	4.20957
310	0	0	0	0	0	0	0	0	0	0.045159	0	0.0903179	0	0	0	0	0	0	0	0	0	0.045159	0	0.0903179	0.0903179	0	1.71604	0	1.39993	0	0	0	0	0	0	0	0	0.632225	0	0	0	0	0	0	0	0	0	0	3.79335
311	0	0	0	0	0	0	0	0	0	0	0	0.0396149	0.0396149	0	0	0.15846	0	0	0	0	0	0.0792299	0	0.118845	0.118845	0	0.673454	0	0.554609	0	0	0	0	0	0.0396149	0	0	0.198075	0	0	0	0	0	0	0	0.396149	0	0.0396149	1.74306
312	0	0	0.169758	0.0424394	0	0	0	0	0.0424394	0	0	0	0	0	0	0.0424394	0	0	0	0	0	0	0	0.254637	0.0848788	0	2.24929	0	0.72147	0	0.0424394	0	0	0	0.169758	0	0	0.127318	0	0.0424394	0	0	0	0	0	0.169758	0	0.0848788	3.69223
313	0	0	0	0	0	0	0	0	0.0718804	0	0	0	0	0	0	0	0	0	0	0.503163	0	0	0	0.718804	0.0718804	0	1.15009	0	12.5791	0	0.215641	0	0	0	0	0.143761	0	0	0	0	0	0	0	0	0	0	0	0.215641	51.682
314	0	0	0.281509	0	0	0	0	0	0	0	0	0	0	0	0	0	0	0	0	0	0	0.160862	0.0402156	0.0804311	0	0	1.84992	0	1.12604	0	0.0402156	0	0.0402156	0	0.0402156	0	0.0402156	0.241293	0	0	0	0	0	0	0	0.0804311	0	0	3.37811
315	0	0	0.106568	0	0	0	0	0	0.0710454	0	0	0	0	0	0	0	0	0	0	0	0	0.0710454	0	0.177614	0.177614	0.0355227	2.3445	0	1.27882	0	0	0	0	0	0.0710454	0	0.0355227	0.284182	0.0355227	0.0355227	0	0	0	0	0.0355227	0.0355227	0	0.0355227	5.43498
316	0	0	0.189744	0	0	0	0	0.0474361	0	0	0	0	0	0	0	0.189744	0	0	0	0	0	0.23718	0	0	0.0474361	0	1.94488	0	1.1859	0	0	0	0	0	0.0948722	0	0	0.189744	0	0	0	0.0474361	0	0	0	0.142308	0	0.0474361	4.45899
317	0	0	0.573155	0	0	0	0	0.052105	0.10421	0	0	0.052105	0	0	0	0.10421	0	0	0	0.052105	0	0.20842	0	0.10421	0.260525	0	1.87578	0	0.833681	0	0	0	0	0	0.052105	0	0	0.52105	0.052105	0.052105	0.052105	0	0	0	0	0.052105	0	0.10421	4.94998
318	0.0378301	0	0.22698	0	0	0	0	0	0.0756601	0	0	0.0378301	0	0	0	0	0	0	0	0.0378301	0	0.0756601	0	0.18915	0	0	2.15631	0	0.567451	0	0	0	0	0	0.0756601	0	0	0.491791	0.0378301	0	0	0	0	0	0	0	0	0	4.84225
319	0	0	0.0867077	0	0	0	0	0	0.0433539	0.173415	0	0.0433539	0	0	0	0	0	0	0	0	0	0.130062	0	0.0867077	0.0867077	0	1.82086	0	1.38732	0	0	0	0	0	0	0	0	0.346831	0	0	0	0	0	0	0	0	0	0	3.33825
320	0	0	0.204232	0	0	0	0	0	0.0816927	0.163385	0	0.0816927	0.0408463	0	0	0.122539	0	0	0	0.0408463	0	0.245078	0	0.204232	0.285924	0	1.30708	0	0.571849	0	0.0408463	0.0408463	0	0	0.204232	0.0408463	0	0.285924	0.204232	0.0408463	0	0	0	0	0	0.0408463	0	0.122539	2.12401
321	0	0	0.0375164	0	0	0	0	0	0.0375164	0	0	0	0	0	0	0.225098	0	0	0	0	0	0.0375164	0	0	0	0	0.562746	0	0.562746	0	0	0	0	0	0	0	0	0.150066	0	0	0	0	0	0	0.0375164	0.562746	0	0	1.35059
322	0	0	0.243741	0	0	0	0	0	0.10446	0	0	0	0	0	0	0	0	0	0	0	0	0.10446	0	0.174101	0.0696403	0	2.61151	0	1.39281	0	0.10446	0	0	0	0.0696403	0	0	0.487482	0.0348202	0.0696403	0	0	0	0	0	0.0696403	0	0.10446	5.81497
323	0	0	0.175085	0.0437713	0	0	0	0	0.0437713	0.218857	0	0	0	0	0	0.0437713	0	0	0	0.0437713	0	0.218857	0.0437713	0.131314	0.175085	0	1.79462	0	0.700341	0	0	0.0437713	0	0	0	0	0.0437713	0.131314	0.0437713	0.0437713	0	0	0	0	0	0.0875427	0	0	2.49497
324	0	0	0.0788022	0	0	0	0	0	0.157604	0.0394011	0	0	0	0	0	0	0	0	0	0	0.157604	0.236407	0	0.551615	0.0394011	0.0394011	0.315209	0	4.21592	0	0.0394011	0.0394011	0.157604	0	0	0	0.118203	0.0788022	0	0	0	0	0	0	0	0	0	0.0394011	13.7116
325	0	0	0.190331	0	0	0	0	0	0	0.0380662	0.0380662	0.0380662	0.0380662	0	0	0.228397	0	0	0	0	0	0.0380662	0	0.0761325	0.0380662	0	0.761325	0	0.494861	0	0.0380662	0	0	0	0	0	0	0.30453	0.0380662	0	0	0	0	0.0380662	0	0.228397	0	0.0380662	2.24591
326	0	0	0.246488	0	0	0	0	0	0	0	0	0	0.070425	0	0	0.98595	0	0	0	0	0	0	0	0	0.0352125	0	0.316913	0	0.246488	0	0	0.0352125	0.0352125	0	0	0	0	0.2817	0.070425	0	0	0	0	0	0	0.176063	0	0	1.37329
327	0	0	0.0970214	0	0	0	0	0	0	0	0	0	0	0	0	0.0485107	0	0	0	0	0	0.0485107	0.0485107	0.145532	0.145532	0	1.60085	0	1.06724	0	0.0485107	0	0	0	0.0485107	0	0	0.485107	0.0485107	0	0	0	0	0	0	0.194043	0	0.0485107	3.49277
328	0	0	0.266596	0	0	0	0	0	0.114255	0.266596	0	0	0	0	0	0.0761702	0	0	0	0.0380851	0	0.0380851	0	0	0.114255	0	1.18064	0	0.380851	0	0	0.114255	0.0380851	0	0.0380851	0.0380851	0	0.22851	0.0380851	0	0	0	0	0	0	0.0761702	0	0	2.70404
329	0	0	0.199551	0	0	0	0	0.0498878	0.199551	0	0	0	0	0	0	0	0	0	0	0	0	0.149663	0	0.199551	0.0498878	0	2.4445	0	0.997755	0	0	0	0	0	0.0498878	0	0	0.399102	0.0498878	0	0	0	0	0	0	0	0	0.0997755	4.63956
330	0	0	0.257759	0	0	0	0	0	0.103103	0	0	0	0.0515517	0	0	0.103103	0	0	0	0.0515517	0	0.30931	0.0515517	0	0.103103	0	2.52603	0	1.28879	0	0	0	0	0	0	0	0	0.257759	0.0515517	0.0515517	0.0515517	0	0	0	0	0.103103	0	0	4.63965
331	0	0	0.164989	0	0	0	0	0	0	0.131991	0	0	0	0	0	0	0.0329979	0	0	0	0	0.428972	0	0.0659957	0.0329979	0.0659957	2.04587	0	0.857944	0	0.0329979	0.131991	0	0	0.0329979	0	0	0.395974	0.0659957	0	0.0329979	0	0	0	0	0	0	0.0329979	3.0028
332	0	0	0.0369768	0	0	0	0	0	0.0739536	0	0.0369768	0	0	0	0	0	0	0	0	0	0	0.0369768	0	0.0369768	0.0369768	0	2.32954	0	1.07233	0	0	0	0.0369768	0	0.0369768	0	0	0.258837	0.0369768	0.0369768	0	0	0	0	0	0.0369768	0.0369768	0.0739536	3.73465
333	0	0	0.132948	0	0	0	0	0	0	0	0	0	0.0664739	0	0	0.830924	0	0	0	0	0	0.0664739	0	0.0332369	0.0332369	0	0.598265	0	0.465317	0	0	0	0	0	0.0332369	0	0	0.398843	0	0	0	0	0	0.0332369	0	0.631502	0	0	1.56214
334	0	0	0.177767	0	0	0	0	0	0.0592557	0.0888836	0	0	0	0	0	0.41479	0	0	0	0	0	0.0888836	0	0.0296279	0.0592557	0	2.10358	0	1.09623	0	0.0592557	0	0	0	0.0296279	0	0	0.56293	0.0296279	0	0.0296279	0	0	0	0	0.118511	0	0.0888836	3.91088
335	0	0	0.289669	0	0	0.10672	0	0	0.0152458	0.0152458	0	0.0762288	0	0	0	0.548847	0	0.0152458	0	0.0152458	0.0152458	0.121966	0	0.0304915	0.0304915	0.0304915	0.10672	0	2.72899	0	0.0152458	0	0	0	0.0152458	0	0.0152458	1.84474	0.0304915	0.0457373	0	0	0	0	0	0.259178	0	0.0304915	3.24735
336	0	0	0.314628	0	0	0	0	0	0	0.0224734	0	0.0674203	0	0.0449469	0	0	0.0449469	0	0	0.0674203	0	0.179787	0	0.404522	0.471942	0.134841	1.12367	0	0.831517	0	0.0674203	0	0	0	0.179787	0	0	0.179787	0.179787	0	0	0	0	0	0	0.0898937	0	0.0449469	14.2257
337	0	0	0.0659413	0	0	0	0	0	0.131883	0.0659413	0	0.0329707	0	0	0	0	0	0	0	0	0.0329707	0.0329707	0.0659413	0.131883	0.0329707	0	2.37389	0	1.18694	0	0.0329707	0	0	0	0.131883	0	0	0.329707	0.0329707	0	0	0	0	0	0	0.0329707	0	0.0329707	4.1543
338	0	0	0.0739372	0	0	0	0	0	0.0369686	0	0.0369686	0.0369686	0	0	0	0	0	0	0	0	0	0	0	0.184843	0.110906	0	3.2902	0	1.58965	0	0.110906	0	0	0	0	0.0739372	0.0369686	0	0	0	0	0	0.0369686	0	0.0369686	0	0	0.0369686	3.84473
339	0	0	0.0741345	0	0	0	0	0.0370672	0.0741345	0.185336	0.0370672	0.0741345	0	0	0	0	0	0	0	0	0	0.296538	0	0.0370672	0.0370672	0.0370672	1.59389	0	1.11202	0	0	0	0	0	0.0370672	0	0	0.222403	0	0	0	0	0	0	0.0370672	0.0370672	0	0.0741345	2.89124
340	0	0	0.0981611	0	0	0	0	0	0.0327204	0	0	0.0654407	0	0	0	0	0	0	0	0.0327204	0	0.0654407	0	0.130881	0.130881	0	2.19226	0	0.327204	0	0	0	0	0	0	0	0	0.196322	0.0981611	0	0	0	0	0	0	0.0327204	0	0	3.5338
341	0	0	0.226989	0	0	0.0378315	0	0	0.189157	0.0378315	0	0	0	0	0	0.075663	0	0	0.0378315	0.0378315	0	0.0378315	0	0.416146	0.113494	0	1.4376	0	0.453978	0	0.0378315	0	0	0	0.0378315	0	0	0.491809	0.075663	0	0	0	0.0378315	0	0	0.151326	0	0.0378315	4.95593
342	0	0	0.212789	0	0	0	0	0.0265986	0	0	0	0	0	0	0	0.18619	0	0	0	0	0	0.0265986	0	0.0797957	0.0265986	0	1.17034	0	0.239387	0	0	0	0	0	0	0	0	0.239387	0.0531971	0	0	0	0	0	0	0.0797957	0	0.0531971	2.92584
343	0	0	0.102354	0	0	0	0	0	0.136472	0.0682361	0	0.034118	0	0	0	0.0682361	0	0	0	0	0	0	0	0.136472	0.0682361	0	0.648243	0	0.204708	0	0.034118	0	0	0	0.034118	0	0	0.136472	0.102354	0	0	0	0	0	0	0.034118	0	0.034118	2.21767
344	0	0	0.255091	0	0	0	0	0	0.127546	0	0	0.0425152	0	0	0	0	0	0	0	0.0425152	0	0	0	0.0425152	0.0425152	0	1.27546	0	0.170061	0	0	0	0	0	0.0425152	0	0.0425152	0.212576	0.0425152	0	0.0425152	0	0	0	0	0	0	0.0425152	2.12576
345	0.0257281	0	0.231553	0	0	0	0	0	0.231553	0.128641	0	0.0257281	0	0	0	0.0771843	0	0	0	0	0	0.0257281	0.0257281	0.154369	0.154369	0	1.41505	0	0.385922	0	0	0	0	0	0.0257281	0	0	0.205825	0	0	0	0	0	0	0	0	0	0	2.72718
346	0	0	0.316538	0	0	0	0	0	0.0575523	0.0287762	0.0287762	0.0287762	0	0	0	0	0	0	0	0	0	0.0575523	0	0.0287762	0.0575523	0	1.928	0	0.402866	0	0	0	0	0	0	0	0.0575523	0.258985	0	0	0	0	0	0	0	0.0575523	0	0	2.84884
347	0	0	0.825052	0	0	0	0	0	0	0.0375023	0.0375023	0.112507	0	0	0	0	0	0	0	0.0375023	0.0750047	0.0750047	0.0750047	0.187512	0.412526	0	0.862554	0	0.337521	0	0	0	0.0375023	0	0.300019	0	0	0.63754	0.262516	0	0	0	0	0	0	0	0	0.112507	10.9882
348	0	0	0.0726718	0	0	0	0	0	0.290687	0	0	0.0363359	0	0	0	0.0363359	0	0	0	0	0	0	0	0.0363359	0.0363359	0	6.21344	0	1.70779	0	0.0726718	0	0	0	0	0	0	0.0726718	0.0363359	0.0363359	0	0	0	0	0	0	0	0.181679	9.22932
349	0	0	0.201309	0	0	0	0	0.0335514	0.100654	0.0335514	0	0	0	0	0	0.0335514	0	0	0	0.0335514	0	0.0671028	0.0335514	0.0335514	0.23486	0	1.1743	0	0.268411	0	0	0	0	0	0	0	0	0.369066	0	0	0	0	0	0	0	0	0	0.0335514	2.51636
350	0	0	0.0353607	0	0	0	0	0	0.106082	0	0	0.0707214	0	0	0	0.0353607	0	0	0	0.0353607	0	0.0707214	0	0	0	0	2.54597	0	0.636492	0	0	0	0	0	0	0	0	0.318246	0	0	0	0	0	0	0	0.141443	0	0	2.82885
351	0	0	0.142308	0	0	0	0	0	0.106731	0.0355771	0.0355771	0.0355771	0	0	0	0	0	0	0	0	0	0	0	0.177885	0.106731	0	1.42308	0	0.249039	0	0	0	0	0	0	0	0	0.462502	0	0	0	0	0	0	0	0.0355771	0.0355771	0.0711541	3.0952
352	0	0	0.103213	0	0	0	0	0	0.103213	0	0	0	0	0	0	0	0	0	0	0	0	0.0344045	0	0.0688089	0.137618	0	2.78676	0	1.13535	0	0	0	0	0	0	0	0	0.172022	0.0344045	0	0	0	0	0	0	0.0344045	0.0344045	0	7.60339
353	0	0	0.335909	0	0	0	0	0	0.0335909	0.0671817	0	0.0335909	0	0	0	0	0	0	0	0	0	0.100773	0.0335909	0.0335909	0.235136	0	1.1085	0	0.167954	0	0.0335909	0.0335909	0	0	0.0671817	0	0	0.268727	0.0335909	0	0	0	0	0	0	0.134363	0	0	1.94827
354	0	0	0.100057	0	0	0	0	0	0.0333522	0	0	0	0	0	0	0.0333522	0	0	0	0	0	0	0	0.133409	0.0667045	0	1.4675	0	0.30017	0	0.0667045	0	0	0	0	0	0.0333522	0.0667045	0.0333522	0	0	0	0	0	0	0.133409	0	0	4.20238
355	0	0	0.0227925	0	0	0	0	0	0.660984	0	0	0	0	0	0	0	0	0	0	0.0683776	0	0	0.113963	0.0455851	0.387473	0	22.4279	0	4.05707	0	0.0911702	0	0	0	0	0	0	0	0	0	0.113963	0	0	0.0911702	0.0227925	0	0.0683776	0.205133	23.0661
356	0	0	0.1574	0	0	0	0	0.0393499	0.0393499	0	0	0	0	0	0	0.11805	0	0	0	0	0	0.0786999	0	0.0786999	0.0393499	0	1.14115	0	0.472199	0	0.0786999	0	0	0	0	0	0	0.432849	0	0	0	0	0	0	0	0.0393499	0	0	2.40035
357	0	0	0.179643	0	0	0	0	0	0.179643	0	0	0.0718571	0	0	0	0.0718571	0	0	0	0	0	0.0359286	0	0.0359286	0.143714	0	2.11979	0	0.646714	0	0.0359286	0	0	0	0	0.0359286	0.0359286	0.323357	0	0	0	0	0	0	0	0.0359286	0	0.179643	4.2755
358	0	0	0.201234	0	0	0	0	0	0	0	0.033539	0.268312	0	0	0	0	0	0	0	0.0670781	0.033539	0.234773	0	0.134156	0.838476	0.0670781	0.436008	0	0.436008	0	0.134156	0	0.100617	0	0.100617	0	0	0.134156	0.301851	0	0	0	0.033539	0	0	0	0	0.234773	6.17118
359	0	0	0.14188	0.028376	0	0	0	0	0.028376	0	0	0.028376	0.028376	0	0	0.028376	0	0	0	0.028376	0	0	0	0.0851281	0.0567521	0	2.24171	0	0.709401	0	0.0567521	0	0	0	0	0	0	0.198632	0	0	0	0	0	0	0	0.0567521	0	0.0567521	2.63897
360	0	0	0.0331225	0	0	0	0	0	0.463714	0	0	0.0993674	0	0	0	0	0	0	0.0331225	0.0331225	0	0	0	0	0.165612	0	11.3941	0	2.11984	0	0.0331225	0	0	0	0	0	0	0	0.0331225	0	0	0	0	0	0.0331225	0	0	0.0331225	14.7726
361	0	0	0.229206	0	0	0	0	0.0254673	0.0509347	0.0254673	0	0.0509347	0	0	0	0	0	0	0	0.0254673	0	0.0254673	0	0	0	0	1.45164	0	0.254673	0	0	0	0	0	0	0	0	0.611216	0	0	0	0	0	0	0	0.0254673	0	0	1.85911
362	0.0427908	0	0.299536	0	0	0	0	0	0.0213954	0.0641862	0	0.0427908	0	0	0	0	0	0	0	0.0213954	0	0.0213954	0	0.0855816	0.0855816	0.0427908	1.75442	0	0.213954	0	0	0	0	0	0	0	0	0.235349	0.0427908	0	0	0	0	0	0	0	0	0.0213954	2.39629
363	0	0	0	0	0	0	0	0	0.890373	0	0	0	0	0	0	0	0	0	0	0	0	0.0370989	0.111297	0.0370989	0.0370989	0	26.3402	0	4.67446	0	0.370989	0	0	0	0	0.0370989	0	0	0	0.111297	0	0	0	0	0	0	0	0.296791	36.023
364	0	0	0	0	0	0	0	0	0.189308	0	0	0	0	0	0	0	0	0	0	0	0	0	0.0378616	0	0.113585	0	20.8617	0	4.20264	0	0.227169	0	0	0	0.0378616	0	0	0.113585	0	0.113585	0	0	0	0	0	0	0.0378616	0	35.2491
365	0	0	0.416759	0	0	0	0	0	0.245152	0	0	0	0	0	0	0.0245152	0	0	0	0	0	0.0735456	0	0.0490304	0.0735456	0	0.833517	0	0.245152	0	0	0	0	0	0.0490304	0.0245152	0	0.318698	0.0245152	0	0	0	0	0	0	0.0735456	0	0.0245152	2.62313
366	0	0	0.0533447	0	0	0	0	0	0.0266724	0	0	0	0.0266724	0	0	0.0533447	0	0	0	0	0	0.0533447	0	0.0266724	0.106689	0.0533447	1.60034	0	0.373413	0	0.0266724	0	0	0	0.0266724	0	0	0.240051	0.0266724	0	0	0	0	0	0	0.0800171	0	0.0533447	2.10712
367	0	0	0.12449	0	0	0.0311226	0	0	0.0311226	0.0311226	0	0	0	0	0	0.0311226	0	0	0	0.0622452	0.0311226	0	0	0.0311226	0.0933678	0.0311226	1.08929	0	0.311226	0	0	0	0	0	0.0311226	0	0	0.497961	0.0311226	0	0	0	0	0	0	0.0311226	0	0	2.8944
368	0	0	0	0	0	0	0	0	0.381628	0	0	0	0	0	0	0	0	0.0224487	0	0	0	0	0.0448974	0.202038	0	0	20.0242	0	2.26732	0	0.134692	0	0	0	0	0	0	0.0224487	0.0224487	0	0	0	0	0.112244	0.0897948	0	0.0224487	0.0224487	33.5833
369	0	0	0.29721	0	0	0	0	0	0.0371512	0.222907	0.148605	0.111454	0	0	0	0.0743025	0	0	0	0.185756	0	0.371512	0	0	0.817327	0.111454	0.59442	0	0.222907	0	0.111454	0	0	0	0.0371512	0	0	0.185756	0.148605	0	0	0	0	0	0	0	0	0.185756	7.98752
370	0	0	0.251256	0	0	0	0	0.0251256	0.0753769	0.0251256	0	0.0502513	0	0	0	0.0251256	0	0	0	0	0	0.0502513	0	0.0502513	0.0502513	0	0.954774	0	0.226131	0	0	0	0	0	0.0502513	0	0	0.452261	0.0251256	0	0	0	0	0	0	0.0251256	0	0	2.41206
371	0	0	0.118592	0	0	0	0	0	0.0296481	0	0	0	0	0	0	0	0	0	0	0	0	0.0592962	0	0	0.207537	0	2.31255	0	0.711554	0	0.14824	0	0	0	0.0592962	0	0.0296481	0.118592	0	0	0	0	0	0	0.0296481	0.0296481	0.0296481	0.0296481	4.98088
372	0	0	0.26366	0	0	0	0	0.0202815	0	0.0202815	0	0.0202815	0	0	0	0.121689	0	0	0	0.0202815	0	0.101408	0	0.0608445	0.243378	0	1.27773	0	0.182534	0	0	0	0	0	0	0	0	0.588164	0.0202815	0	0	0	0	0	0	0.101408	0.0202815	0.0608445	2.53519
373	0	0	0.0945895	0	0	0	0	0	0.0236474	0	0	0.0472947	0	0	0	0	0	0	0	0	0	0.0709421	0	0.0236474	0.0472947	0	1.3479	0	0.354711	0	0	0	0	0	0.0236474	0	0	0.141884	0.0236474	0	0	0	0.0236474	0	0	0.0236474	0	0.0236474	3.6417
374	0	0	0.240812	0	0	0	0	0	0.0602029	0.0602029	0	0.0301014	0	0	0	0	0	0	0	0	0	0.0602029	0	0.120406	0.0602029	0	1.14385	0	0.391319	0	0.0301014	0	0	0	0.0301014	0	0	0.481623	0	0	0	0	0	0	0	0.0301014	0	0	2.85964
375	0	0	0.236245	0	0	0	0	0	0	0.0262495	0.0262495	0	0	0	0	0.0262495	0	0	0	0	0	0.0262495	0	0.183746	0.0787484	0.0262495	1.73247	0	0.393742	0	0.0262495	0	0	0	0	0	0	0.131247	0	0	0	0	0	0.0262495	0	0.0262495	0.0262495	0	2.83494
376	0	0	0.141418	0	0	0	0	0	0.0353544	0	0	0	0	0	0	0.0353544	0	0	0	0	0	0.0707089	0.0353544	0.176772	0.176772	0	5.23246	0	2.26268	0	0.0353544	0	0	0	0	0	0	0	0.106063	0	0	0	0	0	0	0.212127	0	0.106063	11.4902
377	0	0	0.101778	0	0	0	0	0	0.0339259	0	0	0.0678518	0	0	0	0.135704	0	0	0	0.0678518	0	0.135704	0	0.135704	0.0339259	0	1.39096	0	0.237481	0	0	0	0.0339259	0	0.0339259	0	0	0.237481	0	0	0	0	0	0	0.0339259	0.0339259	0	0	2.30696
378	0	0	0.0341192	0	0	0	0	0	0.0682384	0	0	0	0	0	0	0	0.0682384	0	0	0	0	0	0	0.0341192	0.102358	0	15.3878	0	3.44604	0	0.170596	0	0	0	0	0	0	0	0	0.0341192	0	0	0	0	0	0.0682384	0	0	22.5528
379	0	0	0.0574861	0	0	0	0	0	0.114972	0	0	0.143715	0	0	0	0.0574861	0	0	0	0	0	0.0574861	0	0	0.114972	0	0.689834	0	0.431146	0	0.0287431	0	0	0	0.0287431	0	0	0.891035	0	0	0	0	0.0287431	0	0	0	0	0	2.44316
380	0	0	0.0794534	0	0	0	0	0	0.105938	0.0529689	0.0529689	0.0529689	0	0	0	0	0.0264845	0	0	0	0.132422	0.0264845	0	0.0529689	0.397267	0.0264845	0.794534	0	0.47672	0	0.158907	0	0.0264845	0	0.158907	0	0.0794534	0.23836	0.185391	0	0	0	0	0	0	0	0	0.132422	11.8915
381	0	0	0.30398	0	0	0	0	0	0.0701492	0.0233831	0	0.0467661	0	0	0	0	0	0	0	0.0233831	0	0.0467661	0	0.0467661	0.163681	0	1.16915	0	0.467661	0	0	0	0	0	0.0701492	0	0.0233831	0.491044	0.0935322	0	0	0	0	0	0	0.233831	0	0.0233831	4.44278
382	0	0	0.284557	0	0	0.021889	0	0.021889	0.175112	0.0656671	0	0.131334	0	0	0	0.131334	0	0	0	0.021889	0	0.0656671	0	0.043778	0.043778	0	0.43778	0	0.153223	0	0.021889	0	0	0	0.021889	0	0.021889	0.809894	0	0	0	0	0	0	0	0.021889	0.021889	0.021889	2.34213
383	0	0	0.450813	0	0	0	0	0	0.128804	0	0	0.0322009	0	0	0	0.0322009	0	0	0	0	0.0322009	0.0322009	0.0966028	0	0.225407	0.0322009	1.83545	0	0.450813	0	0	0	0	0	0.0322009	0	0.0322009	0.35421	0.0966028	0	0	0	0	0	0	0.193206	0.0322009	0.257607	6.21478
384	0	0	0.152971	0	0	0.0305941	0	0	0.275347	0.152971	0	0.0611883	0	0	0	0.0917824	0	0	0	0.0305941	0	0.0611883	0	0.0611883	0.214159	0	0.856636	0	0.244753	0	0	0	0	0	0	0	0	0.428318	0	0	0	0	0	0	0	0.183565	0	0.0305941	2.72288
385	0	0	0.300526	0.0250438	0	0	0	0	0.200351	0.0500877	0	0.125219	0	0	0	0.0751315	0	0	0	0	0	0.100175	0.0250438	0	0.0250438	0	1.22715	0	0.450789	0	0	0	0	0	0.0250438	0	0	0.651139	0	0	0	0.0250438	0	0	0	0.0751315	0.0500877	0.0751315	4.95868
386	0	0	0.211932	0	0	0	0	0.0264915	0.105966	0.0529829	0	0.158949	0	0	0	0.18544	0	0	0	0	0	0.18544	0.0264915	0.0529829	0.0264915	0	1.27159	0	0.450355	0	0	0.0264915	0	0	0.0264915	0	0.0264915	0.529829	0	0	0	0	0	0	0	0.0794744	0	0.0529829	4.50355
387	0	0	0.0838803	0	0	0	0	0	0.0419402	0.167761	0	0.0209701	0	0	0	0	0	0	0	0.0419402	0	0.0419402	0	0.0419402	0.0629102	0.0419402	2.53738	0	0.503282	0	0.0209701	0	0	0	0.0629102	0.0209701	0	0.188731	0.0419402	0.0209701	0	0	0	0	0	0.0629102	0.0209701	0.188731	4.04722
388	0	0	0.202491	0	0	0	0	0	0.075934	0.101245	0	0.075934	0	0	0	0.0506227	0	0	0	0	0.0253113	0.202491	0.0253113	0.0506227	0.101245	0	2.60707	0	0.303736	0	0.0253113	0	0	0	0.101245	0.0506227	0.0253113	0.860585	0.0253113	0.0253113	0	0	0	0	0	0.177179	0	0.151868	6.40377
389	0	0	0.44252	0	0	0	0	0	0.158043	0	0	0	0	0	0	0.126434	0	0	0	0	0	0	0	0.0948257	0.0316086	0	4.39359	0	0.695388	0	0	0	0	0	0	0.0632171	0	0.0948257	0.126434	0	0	0	0	0	0	0.0316086	0	0.126434	7.83892
390	0	0	0.0780701	0	0	0.0195175	0	0	0.214693	0.0390351	0	0.409868	0	0	0	0.214693	0	0	0	0	0	0.0975876	0.0390351	0.0390351	0.0975876	0	0.956359	0	0.195175	0	0	0	0.0195175	0	0.0195175	0	0.0195175	0.566008	0	0	0	0	0	0	0	0.0390351	0	0	3.53267
391	0	0	0.659161	0	0	0	0	0	0	0.0263664	0.0263664	0.237298	0	0	0	0	0.0527329	0	0	0.0790993	0	0.0527329	0	0.158199	0.606428	0	0.474596	0	0.316397	0	0.0527329	0	0	0	0.0263664	0	0.0527329	0.474596	0.237298	0	0	0	0	0	0	0	0	0.0527329	5.29965
392	0	0	0.229043	0	0	0	0	0	0.127246	0.0763475	0	0.0254492	0	0	0	0.0254492	0	0	0	0.152695	0	0.203593	0.0254492	0.0254492	0.0508984	0.0254492	2.77396	0	0.534433	0	0	0	0	0	0.0508984	0.0254492	0	0.279941	0	0	0	0	0	0.0254492	0	0.0508984	0.0763475	0.127246	8.11829
393	0	0	0.146534	0	0	0	0	0	0.0732672	0.170957	0	0	0	0	0	0.0488448	0	0	0	0	0	0.0732672	0.0488448	0.0244224	0	0.0244224	1.66072	0	0.415181	0	0	0	0	0	0.0488448	0.0244224	0.0976896	0.561715	0.0244224	0.0488448	0	0	0	0	0.0244224	0.0976896	0.0244224	0	3.56567
394	0	0	0.353776	0	0	0	0	0	0.0176888	0.159199	0.0176888	0.0353776	0	0	0	0.0353776	0	0	0	0.0176888	0.0176888	0.106133	0.0353776	0.123821	0.106133	0	1.13208	0	0.247643	0	0	0	0	0	0.106133	0.0176888	0	0.884439	0.0176888	0	0	0	0.0353776	0	0	0.159199	0.0353776	0.123821	4.81135
395	0	0	0.191354	0	0	0	0	0	0.0173958	0	0	0.20875	0	0	0	0.156563	0	0	0	0	0	0.0695834	0	0	0.0347917	0	0.661042	0	0.260938	0	0	0	0	0	0.0173958	0.0173958	0	1.00896	0.0173958	0	0	0	0	0	0	0.0347917	0.0173958	0	2.20927
396	0	0	0.106355	0	0	0	0	0.0265887	0.0265887	0	0	0.0265887	0	0	0	0.0531773	0	0	0	0.0265887	0	0.0531773	0.0265887	0.0531773	0.106355	0	3.5097	0	0.824249	0	0.0531773	0	0	0	0.0531773	0	0	0.132943	0	0	0	0	0	0	0	0.0265887	0	0.079766	11.4863
397	0	0	0.261083	0	0	0	0	0	0.0783249	0.0783249	0	0	0	0	0	0.0261083	0	0	0	0	0	0.0783249	0.0261083	0.0522166	0.104433	0	1.46206	0	0.208866	0	0	0	0	0	0.0522166	0.0261083	0	0.417733	0	0	0	0	0	0	0	0.0522166	0.0261083	0.0522166	4.22954
398	0	0	0.0725663	0	0	0.0544247	0	0.0181416	0.272124	0.0181416	0	0.417256	0	0	0	0.272124	0	0.0362832	0	0	0	0.0907079	0	0	0.0362832	0	0.489823	0	0.145133	0	0	0	0	0	0.0181416	0	0	0.598672	0	0	0	0	0	0.0181416	0.0181416	0.0544247	0	0.0181416	0.997787
399	0	0	0.456135	0	0	0	0	0.0253408	0	0.126704	0.0253408	0	0	0	0	0.152045	0	0	0	0.0253408	0	0.152045	0.0506817	0.101363	0.126704	0	0.988293	0	0.30409	0	0	0	0	0	0	0.0253408	0.0253408	0.60818	0	0	0	0	0	0	0	0.101363	0	0.101363	4.43465
400	0	0	0.14818	0	0	0	0	0.042337	0.042337	0.0211685	0	0	0	0	0	0	0	0	0	0	0	0.042337	0.211685	0.0635055	0.042337	0	1.24894	0	0.190517	0	0.0211685	0	0	0	0.042337	0	0	0.296359	0.0211685	0	0	0	0	0	0.0211685	0.169348	0	0	4.38188
401	0	0	0.280384	0	0	0.064704	0	0	0.64704	0	0	0.452928	0	0	0	0.582336	0	0.129408	0	0	0	0.021568	0	0	0.021568	0	0.280384	0	0.129408	0	0.021568	0	0	0	0.064704	0	0	1.09997	0.021568	0	0	0.021568	0	0	0	0	0.021568	0.043136	1.38035
402	0	0	0	0	0	0	0	0.17969	0.17969	0	0	0.07701	0	0	0	0	0	0	0	0	0	0	0	0	0.10268	0	0.15402	0	0.15402	0	0.02567	0	0	0	0	0	0	0.20536	0	0	0	0	0	0	0	0	0	0.02567	0.975459
403	0	0	0.309126	0	0	0	0	0	0.154563	0.0441608	0	0.242885	0	0	0	0.264965	0	0	0	0	0	0.0662413	0	0.0662413	0.0883217	0	0.618252	0	0.0662413	0	0.0441608	0	0	0	0	0	0.0220804	0.905297	0.0220804	0	0	0	0	0	0	0.220804	0	0.0220804	1.74435
404	0	0	0.304553	0.0217538	0	0	0	0.0217538	0.130523	0.0217538	0	0	0	0	0	0	0	0	0	0	0	0.195784	0.0217538	0.0652614	0.108769	0	1.39224	0	0.217538	0	0.0217538	0	0	0	0.0870152	0	0	0.522091	0.0217538	0	0	0	0	0.0217538	0	0.45683	0.0435076	0.108769	6.52614
405	0	0	0.145718	0.0208169	0	0	0	0	0.0208169	0	0	0.0832674	0	0	0	0.0832674	0	0.0208169	0	0	0	0.0832674	0	0.0624506	0.124901	0.0208169	0.416337	0	0.187352	0	0.0208169	0	0	0	0.0416337	0	0.0416337	0.666139	0.0208169	0	0	0	0	0	0	0.0624506	0	0.0208169	1.9776
406	0	0	0.147926	0	0	0	0	0	0.0554723	0	0	0.147926	0	0	0	0.147926	0	0	0	0	0	0.0369816	0	0	0.0739631	0.0184908	0.94303	0	0.166417	0	0	0	0	0	0.0369816	0.0184908	0.0554723	0.647177	0	0	0	0	0	0	0	0.0184908	0	0.0184908	2.69965
407	0	0	0	0	0	0	0	0	0.195036	0	0.0243795	0.0487591	0	0	0	0.0487591	0	0	0	0	0.0487591	0	0	0.0243795	0.170657	0	4.58335	0	1.38963	0	0.0731386	0	0	0	0	0	0	0.0975182	0.0243795	0.0243795	0	0	0	0	0	0	0.0243795	0.219416	8.75226
408	0	0	0.441396	0.0169768	0	0.0509303	0	0	0.0509303	0.0169768	0	0.0339536	0	0	0	0.0679071	0.0169768	0	0	0.0339536	0	0.0509303	0	0.0509303	0.118837	0	1.35814	0	0.628141	0	0	0	0	0	0.0679071	0	0	0.696048	0.0339536	0	0	0	0	0	0.0339536	0.0169768	0.0169768	0.0509303	6.58699
409	0	0	0.300397	0.0214569	0	0	0	0.0214569	0.107285	0	0	0	0.0214569	0	0	0.107285	0	0	0	0	0	0.236026	0	0.193112	0.0429139	0	1.37324	0	0.965562	0	0.0214569	0.0214569	0	0	0.0214569	0	0	1.28742	0.0643708	0	0	0	0	0	0	0.0643708	0	0.0429139	4.52741
410	0	0	0.0806192	0.0268731	0	0	0	0	0.0268731	0.0268731	0	0	0	0	0	0	0	0	0	0.107492	0	0.295604	0	0.161238	0.107492	0	2.0961	0	0.779318	0	0.107492	0	0	0	0.134365	0	0	0.725572	0.0268731	0	0	0	0	0	0	0	0	0.0268731	4.99839
411	0.0206821	0	0.10341	0	0	0.0620463	0	0.0206821	0.0827284	0.0620463	0	0.0413642	0	0	0	0.351596	0	0	0.0206821	0.0206821	0	0.10341	0.10341	0.186139	0.0620463	0	0.868648	0	0.868648	0	0	0.0206821	0	0	0.186139	0.0206821	0	1.11683	0	0	0	0.0206821	0	0	0	0.0827284	0	0.186139	3.3505
412	0	0	0.176725	0	0	0	0	0.0220907	0.0441813	0.0220907	0.0220907	0.110453	0	0	0	0.132544	0	0	0	0	0	0.066272	0	0.0883626	0.0220907	0.0220907	1.78934	0	0.751082	0	0.0883626	0	0	0	0.066272	0.0220907	0	0.530176	0.0220907	0.0220907	0	0	0	0	0	0.0441813	0	0.0220907	4.77158
413	0	0	0	0	0	0	0	0.0774954	0	0	0	0.0387477	0	0	0	0	0	0	0	0	0	0	0	0	0.0774954	0	0.154991	0	0	0	0.0387477	0	0	0	0	0	0	0	0	0	0	0	0	0	0	0	0	0	0.65871
414	0	0	0.245873	0	0	0	0	0.0175623	0.0351247	0.0175623	0	0	0.0175623	0	0	0.0351247	0	0	0	0.052687	0	0.368809	0.0175623	0.052687	0.0175623	0	1.80892	0	0.983491	0	0	0	0	0	0.0175623	0.0351247	0.0175623	0.82543	0.0175623	0	0	0	0	0	0	0.0351247	0	0	5.12821
415	0	0	0.0821355	0	0	0.054757	0	0	0.164271	0.0273785	0	0.19165	0	0	0	0.19165	0	0	0.109514	0.0273785	0	0.054757	0.0273785	0	0.136893	0	1.7796	0	0.876112	0	0.0821355	0	0	0	0	0.0273785	0.0273785	0.684463	0	0.0273785	0.0273785	0	0	0	0	0.19165	0	0.164271	4.7091
416	0	0	0.156003	0	0	0	0	0.0222861	0.222861	0.0445722	0	0.0668583	0	0	0	0.200575	0	0	0	0.0222861	0	0.0668583	0	0.133717	0.111431	0.0445722	2.29547	0	0.846872	0	0	0	0	0	0	0.0222861	0	0.557153	0	0	0	0.0222861	0	0	0	0.0222861	0	0.0891444	5.01437
417	0	0	0.17231	0	0	0.0287183	0	0.0287183	0.0287183	0.0287183	0	0.114873	0	0	0	0.804112	0	0	0.0287183	0	0	0.0574366	0	0.0574366	0	0.0287183	1.03386	0	0.488211	0	0.0287183	0	0	0	0	0.0287183	0	1.95284	0	0	0	0.0287183	0	0.0287183	0	0.201028	0	0.0287183	2.26875
418	0	0	0.179264	0	0	0.022408	0	0	0.0448159	0.0448159	0	0.022408	0	0	0	0.336119	0	0	0.022408	0	0	0.201672	0	0.134448	0.0448159	0	2.48728	0	0.98595	0	0.0672239	0	0.022408	0	0.0896318	0.0448159	0	0.963542	0.022408	0	0	0	0	0	0	0.0672239	0	0.022408	4.68326
419	0	0	0.192213	0	0	0	0	0	0.0549179	0.0274589	0.0274589	0.0823768	0	0	0	0	0	0	0	0	0	0.0823768	0	0.219672	0.0549179	0.0274589	2.77335	0	1.23565	0	0.0549179	0.0274589	0	0	0.0549179	0	0	0.356966	0	0	0	0	0	0.0274589	0.0274589	0.164754	0	0.0823768	3.59712
420	0	0	0.168787	0	0	0	0	0	0.12659	0.0210984	0	0.0421968	0	0	0	0.0421968	0	0	0	0.0210984	0	0.210984	0.0421968	0.0421968	0.12659	0	2.574	0	1.11821	0	0.0632951	0	0	0	0.0632951	0.0421968	0	0.464164	0	0	0	0.0210984	0.0210984	0	0	0.0421968	0	0.0421968	5.88645
421	0	0	0.114384	0	0	0	0	0.019064	0.0571919	0	0	0.019064	0	0	0	0.0381279	0	0	0	0	0	0.152512	0	0.152512	0.0381279	0.019064	1.9064	0	0.81975	0	0.114384	0	0	0	0.0381279	0.019064	0	0.81975	0.019064	0	0	0	0	0	0	0.114384	0	0	4.80412
422	0	0	0.525394	0	0	0	0	0	0.100075	0.150113	0	0.0500375	0	0	0	0	0	0	0	0.0250188	0	0.125094	0.0250188	0.0500375	0.0750563	0	4.42832	0	2.65199	0	0.125094	0	0.0250188	0	0	0	0	0.525394	0	0.0250188	0	0	0	0.0250188	0.0250188	0.0750563	0	0.0250188	6.70503
423	0	0	0.0266489	0	0	0	0	0	0.0266489	0	0	0.0266489	0	0	0	0.0266489	0	0	0	0.0266489	0	0.106596	0	0.186542	0.106596	0	1.89207	0	0.852765	0	0	0	0	0	0.0799467	0.0266489	0	0.319787	0	0	0	0	0	0	0	0.0266489	0	0	3.97069
424	0	0	0	0	0	0	0	0.0812854	0.0270951	0	0	0	0	0	0	0	0	0	0	0	0	0	0	0	0	0	0.108381	0	0.0270951	0	0.0270951	0	0	0	0	0	0	0	0	0	0	0	0	0	0	0	0	0	1.54442
425	0	0	0.0254143	0	0	0	0	0	0.152486	0	0	0.0254143	0	0	0	0	0	0	0	0	0	0.0254143	0	0.0254143	0.127071	0	7.42096	0	4.39667	0	0.101657	0	0	0	0	0.0762428	0	0.152486	0	0.0508285	0	0	0	0.0254143	0	0	0	0.101657	15.4265
426	0.0228551	0	0.0228551	0.0228551	0	0	0	0.0228551	0.159985	0	0	0.0457101	0	0	0	0.0914202	0	0	0.114275	0	0.0228551	0.159985	0.0228551	0.13713	0.13713	0	2.51406	0	1.55414	0	0.0685652	0	0	0	0.0228551	0.0228551	0	0.571376	0	0	0	0	0	0.0228551	0	0.0228551	0	0.0228551	6.94794
427	0	0	0.256457	0	0	0	0	0	0	0	0	0.0183184	0	0	0	0	0	0	0	0	0	0.0549551	0.0183184	0.164865	0.0549551	0.0183184	1.66697	0	0.952555	0	0.0549551	0	0	0	0.10991	0.0183184	0	0.403004	0	0.0183184	0	0	0	0.0183184	0	0.0549551	0	0.0366367	3.82854
428	0	0	0.145483	0	0	0	0	0	0.193977	0.0242471	0	0.0727414	0.0242471	0	0	0.121236	0	0	0.0242471	0	0	0.0242471	0.0242471	0.0727414	0.0969885	0	1.55182	0	1.21236	0	0.0242471	0	0	0	0	0.0969885	0	0.50919	0	0	0	0	0.0242471	0.0242471	0	0.0484943	0	0.121236	4.38873
429	0	0	0.132613	0	0	0	0	0	0.0757791	0.0568343	0	0.0568343	0	0	0	0.151558	0.0189448	0	0.0189448	0	0	0.151558	0.0189448	0.189448	0.0568343	0.0189448	1.97026	0	1.0988	0	0	0	0	0	0.0568343	0.0189448	0	0.492564	0.0189448	0.0189448	0	0	0.0189448	0	0	0.0757791	0	0.0189448	4.30046
430	0	0	0.179824	0	0	0	0	0	0	0.0256891	0.0256891	0	0	0	0	0.0256891	0	0	0	0	0	0.385337	0	0.102756	0.154135	0	1.61841	0	0.719295	0	0	0	0	0	0.0256891	0	0	0.488093	0.0256891	0	0	0	0	0	0	0.0256891	0	0.0513782	4.34146
431	0	0	0.323506	0	0	0	0	0	0.0431341	0	0	0.0431341	0	0	0	0.150969	0	0	0.0215671	0.0215671	0.0215671	0.107835	0	0.0862683	0.0431341	0	2.11357	0	0.905817	0	0	0	0	0	0.0431341	0	0	0.496042	0	0	0	0.0215671	0	0	0	0.0862683	0	0.0647012	4.70162
432	0	0	0.100949	0	0	0	0	0	0.0504745	0.0252372	0	0.126186	0.0504745	0	0	0.479507	0	0	0	0.0252372	0	0.151423	0	0.100949	0.0504745	0	1.489	0	1.03473	0	0.0757117	0	0	0	0.0252372	0.0252372	0	0.605694	0.0252372	0	0	0	0	0	0	0.151423	0	0.0252372	3.15465
433	0	0	0.0597407	0	0	0.0796543	0	0.0199136	0.0199136	0.0597407	0	0.119481	0	0	0	1.09525	0	0	0.0199136	0	0	0.0199136	0.0199136	0.0597407	0.0398272	0	0.736802	0	0.577494	0	0	0	0	0	0.0796543	0	0.0199136	1.37404	0.0199136	0.0398272	0	0.0796543	0	0	0	0.318617	0	0.0398272	1.87188
434	0	0	0.0701279	0	0	0	0	0	0.11688	0.140256	0.023376	0.0467519	0	0	0	0	0	0	0	0	0	0.0935038	0	0.187008	0.023376	0	2.75836	0	0.748031	0	0.0467519	0	0	0	0.0935038	0.023376	0	0.280511	0	0	0.0467519	0	0	0.023376	0	0.023376	0	0.0467519	4.58169
435	0	0	0.503839	0	0	0.0604607	0.0201536	0	0.221689	0	0	0.927064	0.0201536	0	0	3.56718	0	0	0	0	0	0.0604607	0	0	0.0201536	0.0604607	0.201536	0	0.141075	0	0	0.0201536	0	0	0	0	0	2.05566	0	0	0	0	0	0	0.0201536	0.0201536	0	0	0.745682
436	0	0	0.272797	0	0	0	0	0	0.0495995	0.148798	0	0.0247997	0	0	0	0	0	0	0	0	0	0.223198	0.0247997	0.099199	0.0743992	0	1.93438	0	0.867991	0	0.099199	0	0	0	0.0495995	0.0247997	0.0495995	0.570394	0	0	0	0	0	0	0.0247997	0.0247997	0	0.0247997	3.34797
437	0	0	0.149598	0	0	0	0	0	0.179517	0	0	0.0299195	0	0	0	0.059839	0	0	0	0	0	0.0897585	0	0.059839	0.0299195	0.0299195	2.96203	0	1.2267	0	0.0299195	0	0.0299195	0	0.0299195	0	0	0.269276	0.0299195	0	0	0	0	0	0	0.0299195	0.0299195	0.119678	5.44535
438	0	0	0.161099	0.0201373	0	0	0	0.0201373	0.0402747	0.0201373	0	0.100687	0	0	0	0.281923	0	0	0	0	0.0201373	0.100687	0	0.100687	0.100687	0.0402747	1.59085	0	1.10755	0	0.0201373	0.0201373	0.0201373	0	0.0201373	0.0201373	0.0201373	0.825631	0	0	0	0.0402747	0	0.0201373	0	0.140961	0	0.0805493	4.12815
439	0	0	0.108814	0.0217628	0	0.0217628	0	0.0217628	0.0435256	0	0	0	0.0217628	0	0	0.239391	0	0	0.0217628	0	0	0.108814	0	0.0652884	0.0870511	0	1.74102	0	0.805223	0	0.0652884	0.0217628	0.0435256	0	0.0652884	0.0435256	0	0.522307	0.0217628	0	0	0	0	0	0	0.0217628	0	0.0435256	3.89554
440	0	0	0.156596	0	0	0	0	0.0195745	0.0782978	0.0195745	0	0.0195745	0	0	0	0.254468	0.0195745	0	0.0391489	0.0195745	0	0.0978723	0	0.0978723	0.0195745	0.0195745	1.54638	0	0.88085	0	0.0195745	0	0	0	0.0195745	0	0	0.626382	0	0.0195745	0	0.117447	0.0195745	0.0195745	0	0.17617	0	0.0391489	3.54298
441	0	0	0.147288	0	0	0	0	0.0589154	0.0294577	0.0294577	0	0.0883731	0	0	0	0.117831	0.0294577	0.0294577	0	0	0.0294577	0.117831	0.0294577	0.147288	0.176746	0	1.70855	0	0.7659	0	0.0294577	0	0	0	0.0883731	0.0589154	0	0.559696	0	0	0	0	0.0294577	0	0	0.0589154	0	0.0589154	4.30082
442	0	0	0.33909	0	0	0	0	0.0242207	0.217986	0.0484414	0	0.169545	0.0242207	0	0	0.532855	0.0242207	0	0	0.0484414	0	0.0242207	0.0242207	0.0242207	0.0726621	0.0242207	0.944607	0	0.145324	0	0	0	0.0242207	0	0.0726621	0	0	0.993049	0	0	0	0.0242207	0	0	0.0242207	0.0242207	0.0242207	0.0242207	3.34246
443	0	0	0.269636	0	0	0	0	0.0269636	0.0539273	0.0269636	0	0.0269636	0	0	0	0.0269636	0	0	0	0	0	0.0269636	0.0269636	0.215709	0.107855	0.107855	1.1864	0	0.323564	0	0.0269636	0.0269636	0	0	0	0	0.0808909	0.350527	0.0269636	0	0	0.0269636	0	0	0	0.107855	0	0.0808909	2.29191
444	0	0	0.546508	0	0	0	0	0.0218603	0.0437206	0.0655809	0	0	0	0	0	0.131162	0	0	0	0.109302	0	0.0437206	0.0218603	0.131162	0.0437206	0	0.918133	0	0.218603	0	0	0	0	0	0.0218603	0	0.0655809	0.502787	0.0218603	0	0	0.0218603	0	0	0	0.0874413	0.0218603	0.0655809	3.01672
445	0	0	0.172703	0	0	0	0	0.0246719	0.0740156	0.0986875	0.0246719	0.0986875	0	0	0	0.197375	0	0	0	0	0	0.0246719	0	0	0.0246719	0.0246719	1.25827	0	0.320734	0	0.0493437	0	0.0740156	0	0.0986875	0	0.0246719	0.370078	0.0246719	0	0.0246719	0	0	0	0	0.0986875	0.0246719	0	2.44251
446	0	0	0.137988	0.0551953	0	0.441562	0	0	0.0551953	0	0.0275976	0.220781	0.0275976	0	0	0.358769	0	0.0275976	0	0.0275976	0	0	0	0.0275976	0.165586	0.0551953	0.689941	0	5.35394	0	0	0	0.0551953	0	0.0551953	0	0	1.37988	0	0	0	0	0	0.0275976	0	0.0275976	0	0.0551953	7.42376
447	0	0	0.345206	0	0	0	0.0313824	0	0	0	0	0.533501	0	0	0	1.7888	0	0	0	0	0	0.219677	0	0	0	0.0627648	0.156912	0	0.156912	0	0	0	0	0	0	0	0	0.690413	0	0	0	0.0313824	0	0.0313824	0	0.12553	0	0	1.12977
448	0	0	0.0533884	0	0	0.0533884	0	0.0177961	0.266942	0	0.0177961	0.302534	0	0	0	0.124573	0	0	0	0	0	0.0177961	0	0	0.0177961	0	0.569476	0	0.249146	0	0	0	0.0177961	0	0	0	0.0177961	0.55168	0.0177961	0	0	0	0	0	0	0	0	0	1.92198
449	0	0	0.361496	0	0	0	0	0	0.124264	0.101671	0.0112968	0.0112968	0	0	0	0.045187	0	0	0	0.0112968	0	0.101671	0	0.0338903	0.090374	0	1.26524	0	0.41798	0	0.0112968	0	0	0	0.101671	0.0112968	0.0225935	0.395386	0.0338903	0.0112968	0	0	0.0112968	0	0.0112968	0.0338903	0.0225935	0.0112968	2.92586
450	0	0	0.40479	0	0	0.0418749	0	0.0279166	0.139583	0.0279166	0	0.097708	0	0	0	0.683956	0.0279166	0	0	0.0139583	0	0.0418749	0.0139583	0.0279166	0.0837498	0.0139583	0.935206	0	0.223333	0	0	0	0	0	0.0837498	0	0	0.851456	0	0	0	0	0	0	0	0.097708	0	0.0418749	2.97312
451	0	0	0.324132	0	0	0	0	0.0180073	0.0900366	0.126051	0	0.0180073	0	0	0	0.108044	0	0.0180073	0	0	0	0.0180073	0.0180073	0.0720292	0.0540219	0	1.53062	0	0.360146	0	0	0	0	0	0.0360146	0.0180073	0.0180073	0.360146	0.0360146	0	0	0	0	0	0.0180073	0.126051	0	0.0540219	2.53903
452	0	0	0.102333	0	0	0.0511666	0	0.0341111	0.64811	0	0	0.0341111	0	0	0	0.0170555	0	0	0	0.0341111	0	0	0	0	0	0	12.9281	0	2.72889	0	0.0682221	0	0	0	0.0341111	0	0	0.0682221	0.0170555	0	0	0	0	0.0170555	0	0	0	0.0852777	19.955
453	0	0	0.218529	0	0	0.0364215	0	0.0121405	0.169967	0.0121405	0	0.230669	0.048562	0	0	0.98338	0	0	0.024281	0	0	0.0121405	0	0.0121405	0.048562	0	0.424917	0	0.157826	0	0	0	0	0	0.0364215	0	0	1.06836	0.024281	0.0121405	0	0.0121405	0	0	0	0.0364215	0	0.0121405	1.43258
454	0	0	0.136321	0	0	0.0743568	0	0	0.148714	0.0123928	0	0.30982	0	0	0	0.346998	0	0	0.0123928	0.0123928	0	0	0.0123928	0.0123928	0.0371784	0	1.46235	0	0.433748	0	0.0123928	0	0	0	0	0.0123928	0	0.520498	0.0123928	0	0	0	0	0	0	0.0123928	0.0247856	0.0247856	2.28028
455	0	0	0.309609	0	0	0	0	0	0.0364246	0.0182123	0	0.0546368	0.0182123	0	0	0.0910614	0	0	0	0.0910614	0.0182123	0.145698	0	0.0546368	0.0728491	0	1.63911	0	0.582793	0	0.0364246	0	0	0	0	0	0.0364246	0.509944	0.0364246	0.0182123	0	0	0	0	0	0	0.0182123	0.0182123	3.44212
456	0	0	0.411501	0	0	0	0	0.0257188	0.141454	0.0257188	0	0.0642971	0	0	0	0.102875	0.0128594	0	0	0.0128594	0.0128594	0.115735	0	0.102875	0.154313	0	0.681549	0	0.154313	0	0.0128594	0	0	0	0.102875	0	0	0.681549	0.0385783	0	0	0	0.0128594	0	0	0.0257188	0	0.0514377	3.45918
457	0	0	0.111046	0	0	0.0138808	0.0138808	0	0.069404	0.0138808	0	0.222093	0	0	0	0.430305	0	0	0	0.0138808	0	0	0	0	0	0	0.458066	0	0.16657	0	0	0	0	0	0	0	0	0.555232	0	0	0	0	0	0	0	0.0277616	0.0138808	0	1.02718
458	0	0	0	0	0	0	0	0	0	0	0	0.32352	0	0	0	0	0	0	0	0	0	0	0	0	0	0	0	0	0.064704	0	0	0	0	0	0	0	0.194112	0.258816	0	0	0	0	0	0	0	0	0	0	0.452928
459	0	0	0.199068	0	0	0	0	0.0117099	0.0819691	0.0234198	0	0.245907	0.0117099	0	0	0.105389	0	0	0.0117099	0.0234198	0	0.0234198	0	0.0117099	0.0702593	0.0234198	0.772852	0	0.199068	0	0.0117099	0	0	0	0.0819691	0	0.0117099	0.292747	0.0351296	0	0	0	0	0	0	0.0234198	0	0	1.87358
460	0	0	0.353176	0	0	0	0	0	0.088294	0.088294	0	0.0176588	0.0176588	0	0	0.105953	0	0	0	0.0176588	0	0.0176588	0	0.105953	0.14127	0.0176588	1.32441	0	0.406152	0	0	0	0	0	0	0	0.0353176	0.194247	0.0176588	0	0	0.14127	0	0	0	0.0353176	0	0.0353176	1.97779
461	0	0	0.377018	0.0134649	0	0	0	0	0.0807896	0.0538597	0	0.0538597	0.0134649	0	0	0.323158	0	0	0	0.161579	0.0269299	0.134649	0	0.269299	0.134649	0	0.942545	0	0.188509	0	0.0269299	0	0.0134649	0	0.0807896	0	0	0.740571	0.0673247	0.0134649	0	0.0403948	0	0	0	0.0942545	0.0134649	0.0134649	3.05654
462	0	0	0.561923	0	0	0.0234134	0	0.0234134	0.280961	0	0	0.0351202	0.0351202	0	0	1.31115	0	0	0.0117067	0	0.0117067	0.152187	0	0.0585336	0.128774	0	0.597043	0	0.128774	0	0.0351202	0	0	0	0.0468269	0	0	1.60382	0.0234134	0	0	0	0	0.0234134	0	0.0585336	0.0117067	0.0117067	2.66913
463	0	0	0.211149	0	0	0	0	0	0.112613	0.0281532	0	0.0844595	0.0140766	0	0	0.323761	0	0	0	0.0140766	0	0.0140766	0.0140766	0.0563063	0.140766	0	0.746059	0	0.211149	0	0	0	0	0	0.0422297	0	0.0140766	0.563063	0	0	0	0.0281532	0	0	0	0.0281532	0	0	2.23818
464	0	0	0.438649	0	0	0.0598158	0	0	0.13957	0.0398772	0	0.0996929	0	0	0	0.897237	0	0	0	0.0199386	0	0	0	0.0797544	0.13957	0	1.17638	0	0.358895	0	0.0398772	0	0	0	0	0	0	0.897237	0.0199386	0	0	0	0	0.0199386	0	0.0398772	0	0.0199386	3.17024
465	0	0	0.236282	0	0	0.0416968	0	0	0.0694946	0.0277979	0	0.111191	0	0	0	1.07022	0	0	0	0	0.0138989	0	0	0.0138989	0.0277979	0	0.472564	0	0.111191	0	0	0	0.0138989	0	0.0416968	0	0.0416968	1.00072	0.0138989	0	0	0.0555957	0	0.0138989	0	0.0416968	0	0	1.62617
466	0.0136545	0	0.245781	0	0	0	0	0.027309	0.150199	0	0.0136545	0.109236	0	0	0	0.655415	0	0	0.0136545	0.0136545	0	0.0409635	0.0136545	0	0.0682724	0	0.641761	0	0.163854	0	0	0.0136545	0	0	0.0955814	0	0	0.996778	0	0	0	0.027309	0.0136545	0	0	0.027309	0.0136545	0.0136545	2.55339
467	0.0145821	0	0.145821	0	0	0	0	0	0.0729107	0.116657	0	0.0145821	0	0	0	0.0437464	0	0	0	0.0437464	0	0	0	0.0874929	0.174986	0.0291643	1.44363	0	0.160404	0	0.0145821	0	0	0	0.0145821	0.0145821	0	0.335389	0.0437464	0	0	0	0	0	0	0.0437464	0.0145821	0.0437464	2.12899
468	0	0	0.40873	0	0	0	0	0	0.0613096	0.143056	0	0	0	0	0	0.0817461	0	0	0	0	0	0.0613096	0.040873	0.143056	0.163492	0	1.04226	0	0.183929	0	0.0204365	0	0	0	0.0204365	0	0.0204365	0.224802	0	0	0	0	0	0	0	0.0613096	0	0.040873	1.79841
469	0	0	0.404573	0	0	0	0	0	0.0879507	0	0.0527704	0	0	0	0	0.0527704	0	0	0	0.0351803	0.0175901	0.0351803	0	0	0.773967	0	0.879507	0	0.140721	0	0.0351803	0	0	0	0	0	0	0.334213	0	0	0	0	0	0	0	0.0703606	0	0.0175901	4.59103
470	0	0	0.207632	0	0	0	0	0.0148309	0.0444926	0.0296617	0.0444926	0.0741543	0	0	0	0.0148309	0	0	0	0.0593234	0	0.0444926	0	0.0593234	0.103816	0	1.45342	0	0.504249	0	0	0.0148309	0	0	0.0444926	0.0148309	0.0148309	0.237294	0.0148309	0	0	0	0	0	0	0.0444926	0	0.0741543	3.14414
471	0	0	0.234577	0	0	0	0	0	0.156384	0.0390961	0	0.019548	0	0	0	0.0977402	0	0	0	0.19548	0	0.0586441	0	0.0977402	0.0977402	0	1.25108	0	0.469153	0	0	0	0	0	0.019548	0.019548	0.0977402	0.332317	0	0	0	0	0	0	0	0	0	0.0390961	3.69458
472	0	0	0.150032	0	0	0	0	0	0.112524	0.112524	0.037508	0.018754	0	0	0	0.112524	0	0	0	0	0	0.037508	0	0.0750159	0.0750159	0.018754	1.35029	0	0.225048	0	0	0	0	0	0.0750159	0	0.037508	0.300064	0	0	0	0	0	0	0	0	0.056262	0.018754	1.76287
473	0	0	0.21901	0	0	0	0	0	0.1991	0	0	0.03982	0	0	0	0.05973	0.01991	0	0	0.01991	0	0	0.07964	0	0.27874	0	14.9922	0	4.40011	0	0.15928	0	0	0	0	0	0	0.07964	0.65703	0	0	0	0	0.03982	0.03982	0	0.01991	0.21901	26.5799
474	0	0	0	0	0	0	0	0	0.181455	0	0	0	0	0	0	0.0181455	0	0	0	0	0	0	0.0907276	0	0.0181455	0	15.333	0	3.17547	0	0.127019	0	0	0	0	0	0	0	0.0544366	0.0181455	0	0	0	0.127019	0.0181455	0	0.0362911	0.235892	26.0207
475	0	0	0.0939973	0	0	0	0.0187995	0	0.0563984	0.0375989	0	0.131596	0	0	0	1.14677	0	0	0	0	0	0	0	0	0.0187995	0	0.69558	0	0.263193	0	0	0	0	0	0.0187995	0	0	0.864775	0	0.0187995	0	0	0	0	0	0.0563984	0	0	1.86115
476	0	0	0.414604	0	0	0	0	0.0518256	0.0518256	0	0	0.0518256	0	0	0	0.0259128	0	0	0.0259128	0.0259128	0	0.103651	0	0.0259128	0.0259128	0	11.5053	0	2.59128	0	0.103651	0	0	0	0.0259128	0	0.0259128	0.233215	0.0777383	0	0.0518256	0	0	0.0259128	0	0.0259128	0.0259128	0	19.0977
477	0	0	0.177378	0	0	0.0295631	0	0	0.0886892	0.0591261	0	0.0591261	0	0	0	0.0886892	0	0	0.0295631	0.0591261	0	0	0	0.0295631	0.118252	0	5.55785	0	1.1234	0	0.118252	0	0	0	0	0	0	0.206941	0.0295631	0.0295631	0	0	0	0	0	0	0	0.0591261	11.0566
478	0	0	0.285954	0	0	0	0	0	0.081701	0.0408505	0.0408505	0.0204253	0	0	0	0.0204253	0	0	0	0	0	0.0204253	0.0204253	0.0204253	0.0408505	0	1.6136	0	0.265528	0	0	0	0	0	0.0204253	0	0	0.449356	0.0204253	0	0.0204253	0	0	0	0	0	0.0408505	0.0408505	2.85954
479	0	0	1.12655	0	0	0	0	0.0234698	0.0704093	0	0	0.0234698	0	0	0	0	0.0469395	0	0.0469395	0.0234698	0.328577	0.0704093	0	0.0704093	0.0938791	0.0234698	4.10721	0	1.17349	0	0.0469395	0	0	0	0	0	0	0.258167	0.469395	0	0	0	0	0.0469395	0	0.0938791	0	0.0469395	8.96545
480	0	0	0.0982415	0	0	0	0	0	0.294724	0	0	0	0	0	0	0	0	0	0	0	0	0.196483	0	0	0.392966	0	7.56459	0	0.68769	0	0.196483	0	0	0	0	0	0	0.491207	0	0	0	0	0	0	0	0	0	0	29.276
481	0	0	0	0	0	0	0	0	0.0665366	0	0	0.110894	0	0	0	0.0443577	0	0	0	0.0665366	0	0	0.0221789	0	0.0221789	0	8.31707	0	2.21789	0	0.133073	0	0	0	0	0	0	0	0	0	0	0	0	0.0665366	0.0443577	0	0.0443577	0.177431	11.8657
482	0	0	0.048519	0	0	0	0	0	0.048519	0.0970379	0	0.121297	0	0	0	0.169816	0	0	0	0	0	0	0	0.0242595	0	0	1.86798	0	1.50409	0	0.0242595	0	0	0	0.0242595	0	0	0.194076	0	0	0	0	0	0	0	0.0242595	0	0.0242595	2.35317
483	0	0	0.11031	0	0	0.0183851	0	0	0.0367701	0.0735402	0	0.165466	0	0	0	0.753787	0	0	0	0	0	0.0183851	0	0	0	0	0.533167	0	0.386086	0	0	0	0	0	0	0.0183851	0	1.87528	0.0367701	0	0	0	0	0.0183851	0	0	0	0	1.32372
484	0	0	0.264704	0	0	0	0	0	0.105882	0.0264704	0	0	0.0264704	0	0	0.661761	0	0	0	0	0.0264704	0	0	0	0.185293	0	1.45587	0	0.397056	0	0.0264704	0.0264704	0	0	0.0529409	0	0	0.899995	0.0264704	0	0	0	0	0	0	0.0264704	0	0	3.46763
485	0	0	0.246802	0	0	0	0	0.0205668	0.102834	0.0411336	0	0	0	0	0	0.0822673	0	0	0	0	0	0.0205668	0	0	0.267369	0	2.22122	0	0.555304	0	0.0205668	0	0	0	0	0	0	0.431903	0.0617005	0	0	0	0	0	0	0	0	0	5.69701
486	0	0	0.168569	0	0	0	0	0	0	0.0240813	0	0.168569	0.0240813	0	0	1.56528	0	0	0.0240813	0	0	0	0	0.0240813	0.0481626	0	0.529789	0	0.0722439	0	0.0240813	0	0	0	0.0481626	0	0	1.83018	0.0481626	0	0	0	0	0	0	0	0	0	1.44488
487	0	0	0.28276	0	0	0	0	0	0.0403942	0	0	0.0201971	0	0	0	0.121183	0	0	0.0201971	0.0403942	0	0	0	0	0.0605914	0	1.51478	0	0.363548	0	0.0201971	0	0	0	0	0	0	0.403942	0	0	0	0.0403942	0	0.0201971	0	0.121183	0.0201971	0	2.70641
488	0	0	0.116107	0	0	0	0	0	0.0387022	0.0258015	0	0.116107	0	0	0	0.335419	0	0	0.0129007	0	0.0258015	0	0	0.0129007	0.0387022	0	2.16732	0	1.30297	0	0.0258015	0	0	0	0.0258015	0	0.0387022	0.722441	0.0129007	0.0129007	0	0	0	0	0	0.0129007	0.0129007	0	2.91556
489	0	0	0.100506	0	0	0	0	0	0.0670039	0.016751	0.016751	0	0.016751	0	0	0.117257	0	0	0.016751	0	0	0	0	0.016751	0.033502	0	1.57459	0	0.653288	0	0	0	0	0	0	0	0	0.569533	0.033502	0	0	0	0	0	0	0.0502529	0	0.016751	3.28319
490	0.0275232	0	0.220186	0	0	0	0	0	0.137616	0	0.0275232	0.137616	0	0	0	0.0550464	0	0	0	0	0	0.0825696	0	0.0275232	0.0825696	0	6.68813	0	1.56882	0	0.0825696	0	0	0	0.0275232	0	0	0.853219	0	0.0550464	0	0	0	0.0275232	0.0275232	0.0825696	0	0	11.6974
491	0	0	0.466309	0	0	0	0	0	0	0	0.0466309	0	0	0	0	0.0932618	0	0	0	0.0466309	0.0932618	0	0	0	1.63208	0	1.16577	0	0.326416	0	0	0	0	0	0	0	0	0.279785	0	0	0	0	0	0	0	0.186524	0	0	4.84962
492	0	0	0.0340878	0	0	0	0	0	0.0852195	0	0	0.102263	0.0340878	0	0	0.119307	0	0	0	0.0170439	0	0	0	0	0.0681756	0	1.78961	0	0.715844	0	0.0511317	0	0	0	0	0	0	0.39201	0.0170439	0.0170439	0	0	0	0	0	0.0340878	0	0	2.13049
493	0	0	0.421777	0	0	0	0	0.0168711	0.0843554	0	0	0	0	0	0	0.118098	0	0	0	0.0506133	0.0337422	0.0843554	0.0168711	0.0506133	0.15184	0	1.33282	0	0.30368	0	0	0	0.0168711	0	0.0337422	0	0.0168711	0.843554	0.101227	0	0	0	0	0	0	0.118098	0	0.0506133	3.66103
494	0	0	0.0166461	0	0	0	0	0	0.0665845	0	0	0.166461	0	0	0	0.149815	0	0	0	0.0166461	0	0.0332923	0	0.0166461	0.0665845	0	3.71209	0	1.19852	0	0.0332923	0	0	0	0.0499384	0	0	0.366215	0.0499384	0.0332923	0.0166461	0	0	0	0	0	0.0166461	0	5.09372
495	0	0	0.404598	0	0	0	0	0	0.0237999	0	0	0.0475998	0	0	0	0.261799	0	0	0	0	0.0237999	0	0	0.0475998	0.0475998	0	0.666397	0	0.118999	0	0	0	0	0.0237999	0	0	0	0.475998	0.0713997	0	0	0.0475998	0	0	0	0.0475998	0	0.0237999	1.95159
496	0	0	0.0515952	0	0	0	0	0	0.0859919	0.0687935	0	0.0343968	0.0171984	0	0	0.10319	0	0	0.0171984	0.0343968	0	0	0	0	0.0343968	0	1.77143	0	0.653539	0	0	0	0	0	0	0	0	0.722332	0	0	0	0	0	0	0	0	0.0171984	0.0343968	3.1473
497	0	0	0.0651522	0	0	0	0	0	0	0	0	0.0434348	0	0	0	0.260609	0.0217174	0	0	0	0	0	0	0	0.0217174	0	0.803544	0	0.477783	0	0	0	0	0	0	0	0	0.955566	0.0217174	0.0217174	0	0	0	0	0	0.0217174	0.0217174	0.0217174	1.88941
498	0	0	0	0	0	0	0	0	0.260275	0	0	0	0	0	0	0	0	0	0	0.151827	0.0216896	0	0.0650689	0	0.173517	0	23.4248	0	3.83906	0	0.216896	0	0	0	0	0	0	0.0216896	0.0216896	0.151827	0	0	0	0.130138	0	0	0	0.216896	38.2171
499	0	0	0	0	0	0	0	0	0.045254	0	0	0.067881	0	0	0	0.248897	0	0	0.067881	0	0	0.022627	0	0	0.045254	0	1.38025	0	0.475167	0	0.022627	0	0	0	0.022627	0	0	0.927707	0	0.022627	0	0	0	0	0	0	0	0.022627	1.71965
500	0	0	0.038463	0	0	0	0	0	0	0	0	0.038463	0	0	0	0.038463	0	0	0	0.115389	0.0192315	0.0576945	0	0.115389	0.346167	0	8.13493	0	2.78857	0	0.0576945	0	0	0	0	0	0.038463	0.288473	0.0576945	0.038463	0	0	0	0.038463	0	0.0192315	0.0576945	0	23.9625
501	0	0	0.229229	0	0	0.020839	0	0	0.0833559	0.0625169	0	0.20839	0	0	0	1.00027	0	0	0	0.020839	0	0	0	0	0	0	0.791881	0	0.250068	0	0.020839	0	0	0	0.020839	0	0	1.00027	0	0	0	0.020839	0	0	0	0.0625169	0	0	2.459
502	0	0	0	0	0.237572	0	0	0.356358	0.178179	0	0	0	0	0	0	0.118786	0	0	0	0	0.059393	0	0	0	0	0	5.87991	0	0.237572	0	0.118786	0	0	0	0	0	0.059393	0	0	0	0	0	0	0	0	0	0	0	21.5003
503	0	0	0.223925	0	0	0	0	0.0248806	0	0.0248806	0.0746417	0	0	0	0	0.124403	0.0248806	0	0	0	0	0.0995223	0	0.0746417	0.124403	0	1.71676	0	0.522492	0	0.0248806	0	0	0	0.0497611	0	0	1.09475	0.0746417	0	0	0	0	0	0.0248806	0.0248806	0.0248806	0.0746417	3.83161
504	0	0	0.167542	0	0	0	0	0	0	0.0558472	0.0279236	0.0558472	0	0	0	0.139618	0	0	0.0279236	0.0279236	0	0	0.0279236	0	0.111694	0	2.06635	0	0.418854	0	0.0279236	0	0	0	0	0	0	0.363007	0	0	0	0	0	0	0	0	0	0	5.33341
505	0	0	0.420738	0.0233743	0	0	0	0	0.0701229	0	0.0233743	0.0467486	0	0	0	0.0467486	0	0	0	0.0701229	0.0233743	0.0467486	0.0467486	0.0701229	0	0	10.0042	0	2.68805	0	0.116872	0.0233743	0	0	0	0.0233743	0.0233743	0.934973	0.0934973	0.0934973	0	0	0	0.0233743	0.0233743	0.0467486	0	0.0467486	16.8763
506	0	0	0.291324	0	0	0	0	0	0	0.0291324	0	0	0	0	0	0.0582649	0	0	0.0291324	0.0582649	0.0291324	0.0582649	0.0291324	0	0.233059	0	4.57379	0	1.04877	0	0.0582649	0	0.0873973	0	0	0	0	0.407854	0.0291324	0.0582649	0	0	0	0	0	0.0291324	0	0.0873973	8.65233
507	0	0	1.53863	0	0	0	0	0	0.0650125	0.0433416	0	0.0216708	0	0	0	0.0216708	0	0	0.0216708	0.0433416	0	0.0216708	0	0.0216708	0.0866833	0.0216708	2.94723	0	0.671795	0	0.0216708	0	0	0	0	0	0	0.346733	0	0.0216708	0	0.0216708	0	0	0.0216708	0	0	0.0433416	8.5383
508	0	0	0.675992	0	0	0	0	0	0.129998	0	0	0	0	0	0	0.0519994	0	0	0	0	0.0259997	0.0779991	0	0.0519994	0.0259997	0	7.25391	0	1.58598	0	0.0519994	0	0	0	0	0	0.0259997	0.389995	0.311996	0.0519994	0	0	0	0	0.0259997	0.0259997	0	0	13.3898
509	0	0	0.0549753	0	0	0.0824629	0	0	0	0.0274876	0	0.137438	0	0	0	0.109951	0	0	0	0	0	0	0.0274876	0.0274876	0.109951	0	5.41506	0	1.59428	0	0.0274876	0	0	0	0	0	0	0.192413	0	0.0274876	0	0	0	0	0	0.0274876	0	0.0549753	9.95052
510	0.0249844	0	0.224859	0	0	0.0249844	0	0	0.0499688	0.0499688	0	0.0249844	0	0	0	0.524672	0	0	0	0	0	0.0499688	0	0.0249844	0.0749532	0.0249844	1.32417	0	0.349781	0	0	0	0	0	0	0	0	1.1243	0	0	0	0	0	0	0	0	0	0.0249844	2.12367
511	0	0	0.0702362	0	0	0	0	0	0.280945	0	0	0.0234121	0	0	0	0	0	0	0	0.0936483	0	0.0234121	0	0	0.163885	0	13.1342	0	2.94992	0	0.187297	0	0	0	0	0	0	0.0468242	0	0	0	0	0	0	0.0234121	0	0	0.11706	19.4554
512	0	0	0	0	0	0	0	0.238407	0.178806	0	0	0.178806	0	0	0	0.178806	0	0	0	0	0	0	0	0	0	0	4.64895	0	0.0596019	0	0.119204	0	0	0	0	0	0.0596019	1.19204	0	0	0	0	0	0.0596019	0	0	0	0	20.8607
513	0	0	0.0926526	0.0308842	0	0	0	0.123537	0.0926526	0	0	0.0308842	0	0	0	0.926526	0	0	0	0	0	0.0308842	0	0.0617684	0	0	1.05006	0	0.0617684	0	0.0926526	0	0	0	0	0	0.0308842	3.21196	0	0	0	0	0	0.0308842	0	0.21619	0	0	4.94147
514	0	0	0.0782575	0	0	0	0	0	0	0	0	0.31303	0	0	0	0.573888	0	0	0	0	0	0	0	0	0	0	0.599974	0	0.756489	0	0	0	0	0	0	0	0	0.130429	0	0	0	0	0	0	0	0.0521716	0	0	4.01722
515	0	0	0.176407	0	0	0	0	0.025201	0.302412	0.025201	0	0.0756029	0	0	0	0	0	0	0	0	0	0.0756029	0.025201	0.201608	0.126005	0	4.33457	0	1.94048	0	0.025201	0	0	0	0.050402	0.025201	0.050402	0.277211	0.025201	0	0	0	0	0.050402	0	0.025201	0.025201	0.151206	9.19836
516	0	0	0.404415	0	0	0	0	0.0951565	0.0237891	0.0237891	0	0.0951565	0	0	0	0	0	0	0	0.451994	0.0237891	0.309259	0	1.04672	0.190313	0.0237891	1.42735	0	0.642307	0	0	0.0237891	0	0	0.0475783	0	0	0.689885	0.0237891	0.0237891	0	0	0	0	0	0	0.0713674	0.118946	5.85213
517	0	0	0.0723938	0	0	0	0	0	0.241313	0	0	0	0	0	0	0	0	0.0241313	0	0	0	0	0.0723938	0	0	0.0241313	6.08108	0	1.73745	0	0.0482625	0	0	0	0.0241313	0	0	0.506757	0	0	0	0	0	0	0	0	0	0.0965251	13.972
518	0	0	0	0	0	0	0	0	0.538586	0	0	0	0	0	0	0	0	0	0	0	0	0	0.179529	0	0.0769408	0	10.9	0	2.00046	0	0.0769408	0	0	0	0.102588	0.0256469	0	0.0512939	0.0512939	0.0769408	0	0	0	0	0	0	0	0.282116	29.3401
519	0	0	0.0763689	0	0	0.0254563	0	0	0.101825	0	0	0.407301	0	0	0	0.916427	0	0	0	0	0	0.0763689	0	0	0	0	0.636408	0	0.636408	0	0	0	0	0	0	0	0	0.101825	0	0	0	0	0	0	0	0	0	0	3.8439
520	0	0	0.3345	0	0	0	0	0.0257308	0.0771923	0	0.0257308	0.0257308	0	0	0	0	0	0	0	0.0514615	0	0.128654	0.0514615	0.488884	0.0514615	0	1.10642	0	0.360231	0	0.0257308	0	0	0	0	0	0	0.463154	0.0514615	0	0	0	0	0	0	0	0	0	4.24557
521	0	0	0.310287	0	0	0	0	0.0282079	0.0846238	0	0	0.0564159	0	0	0	0.0282079	0	0	0	0.0282079	0	0.225664	0	0.0282079	0.0846238	0.0282079	1.94635	0	0.535951	0	0	0	0	0	0.0282079	0	0	0.95907	0.0846238	0	0	0	0	0	0	0	0	0.112832	5.69801
522	0	0	0.283186	0	0	0	0	0.0235988	0.0235988	0.0235988	0	0.0235988	0	0	0	0	0	0	0	0.0707965	0	0.0471976	0	0.0471976	0.0471976	0.0235988	1.06195	0	0.377581	0	0	0.0235988	0.0235988	0	0.0471976	0.0235988	0.0235988	1.15634	0.0471976	0	0	0	0	0	0	0.0471976	0	0	4.0826
523	0	0	0.134571	0	0	0	0	0	0.0672857	0	0.0336428	0.0336428	0	0	0	0.0672857	0	0	0	0.0672857	0.0672857	0.134571	0	0.336428	0.0672857	0	0.908357	0	0.471	0	0	0	0	0	0	0	0	0.841071	0.0336428	0	0	0	0	0	0	0.0336428	0	0.134571	3.43157
524	0	0	0.328764	0	0	0	0	0.0505791	0.177027	0	0	0.0252896	0	0	0	0.0252896	0	0	0	0.0758687	0	0.151737	0	0.455212	0.126448	0.0252896	0.809266	0	0.252896	0	0.0252896	0	0	0	0.0505791	0	0	1.18861	0.0505791	0	0	0	0	0	0	0	0	0.0758687	5.89247
525	0	0	0	0	0	0	0	0	0.58662	0	0	0	0	0	0	0.0234648	0	0	0	0	0	0.0703944	0	0	0.0938593	0	15.0175	0	4.73989	0	0.0703944	0	0	0	0	0.0469296	0	0	0	0	0	0	0	0	0	0	0	0.234648	34.7279
526	0	0	0.138017	0	0	0	0	0.0460056	0.207025	0	0.0460056	0	0	0	0	0.0230028	0	0	0	0.0460056	0	0.115014	0	0.276033	0.138017	0.0230028	2.57631	0	0.621075	0	0	0	0.0230028	0	0.0460056	0.0230028	0	0.57507	0.0920111	0	0.0230028	0	0	0	0	0.0460056	0.0230028	0.0690084	6.76282
527	0	0	0	0	0	0	0	0	0.464178	0	0	0	0	0	0	0.0201816	0	0	0	0.0403633	0	0	0	0	0	0	17.2149	0	3.91524	0	0.141271	0	0	0	0	0	0	0.161453	0	0	0	0	0	0	0	0	0	0.302725	30.2321
528	0	0	0.264045	0	0	0	0	0.0203112	0.0812447	0	0	0.0406223	0	0	0	0.0203112	0	0	0	0.0406223	0	0.0609335	0.0406223	0.0812447	0.0609335	0.0203112	1.29991	0	0.324979	0	0	0	0	0	0.0203112	0.0609335	0	0.589024	0.0406223	0	0	0	0.0406223	0	0	0.0203112	0	0.0609335	4.99655
529	0	0	0.16238	0	0	0	0	0.0202976	0.16238	0.0202976	0	0.0202976	0	0	0	0	0	0	0	0	0	0.0405951	0	0.0608927	0.142083	0	4.22189	0	1.09607	0	0.0405951	0	0.0202976	0	0.0608927	0.0405951	0	0.324761	0.0202976	0	0	0	0	0	0	0.0202976	0	0	12.7672
530	0	0	0.624634	0	0	0.0195198	0	0	0	0	0.0195198	0.0195198	0	0	0	0.195198	0	0	0	0.351357	0	0.175678	0.0390396	0.136639	0.214718	0.195198	0.312317	0	3.12317	0	0	0	0	0	0	0	0	0.448956	0.0585594	0.0585594	0	0	0.0195198	0.0195198	0	0.0390396	0	0.0975991	9.09623
531	0	0	0	0	0	0	0	0	0	0	0	0.424058	0	0	0	0	0	0	0	0	0	0	0	0	0.0353382	0	0.38872	0	0.282705	0	0	0	0	0	0	0	0	0.0353382	0	0	0	0	0	0	0	0	0.0706764	0	3.28645
532	0	0	0.354961	0	0	0	0	0.0507087	0.0507087	0.0253543	0	0.0507087	0	0	0	0.0253543	0	0	0	0.0507087	0	0.152126	0	0.126772	0.101417	0	1.34378	0	0.481732	0	0	0.0253543	0	0	0	0.0507087	0	0.557795	0.0507087	0.0253543	0	0	0	0	0	0.076063	0	0.0507087	4.84268
533	0	0	0.296891	0	0	0	0	0.087321	0.0698568	0	0	0.0174642	0	0	0	0.0174642	0	0	0	0.0698568	0.0174642	0.314356	0.0174642	0.244499	0.0349284	0	0.943067	0	0.419141	0	0.0174642	0	0	0	0.087321	0.0523926	0	1.37967	0.0349284	0	0	0	0	0.0349284	0	0.0698568	0	0.0698568	5.1694
534	0	0	0.3617	0	0	0	0	0.0200944	0.100472	0	0.0401889	0	0	0	0	0.0200944	0	0	0	0.120567	0.0401889	0.120567	0	0.301417	0.120567	0.0200944	2.25058	0	0.643022	0	0.0200944	0	0	0	0	0	0	0.663117	0.0401889	0.0401889	0	0	0.0200944	0	0	0.0401889	0.0602833	0.100472	7.79664
535	0	0	0.0685495	0	0	0	0	0.0342747	0.0685495	0	0	0	0	0	0	0	0	0	0	0.171374	0	0	0	0.377022	0.0685495	0	2.67343	0	0.856869	0	0.102824	0	0	0	0	0	0	0.411297	0.102824	0	0	0	0	0	0	0	0	0.0685495	7.60899
536	0	0	0.0706448	0	0	0.0235483	0	0	0.211934	0.0235483	0	0.0470965	0	0	0	0.0235483	0	0	0	0.0706448	0	0.117741	0.0235483	0.0235483	0.0470965	0	5.91061	0	1.78967	0	0.117741	0	0	0	0	0.0470965	0	0.494513	0.0706448	0.0235483	0	0	0	0.0470965	0	0	0.0470965	0.0706448	18.4854
537	0.0335098	0	0.134039	0	0	0.0335098	0	0.0335098	0.268079	0	0	0.0670196	0	0	0	0.0670196	0	0	0	0.100529	0	0.0670196	0.0335098	0.167549	0	0	5.02647	0	1.84304	0	0.0335098	0	0.0335098	0	0.0335098	0	0	0.402118	0.0670196	0.0335098	0	0	0	0.0670196	0	0.0335098	0.0335098	0.0335098	12.6667
538	0	0	0.282002	0	0	0	0	0	0.17354	0.0650773	0	0.0216924	0	0	0	0	0	0	0	0	0	0.0650773	0	0.130155	0.0650773	0	5.33634	0	1.75709	0	0.0216924	0	0	0	0	0	0	0.390464	0.0216924	0	0	0	0	0	0.0216924	0.0433849	0	0.108462	14.7942
539	0	0	0.0856223	0.0171245	0	0.0342489	0	0	0.530858	0	0	0.0342489	0	0	0	0.0342489	0	0	0	0.0171245	0	0	0	0.0171245	0.0513734	0	13.7338	0	3.16803	0	0.136996	0	0	0	0.0342489	0	0.0684978	0.136996	0.0171245	0.0513734	0.0171245	0	0	0.0513734	0.0171245	0	0.0171245	0.188369	23.5804
540	0	0	0.337577	0	0	0	0	0.0321502	0.144676	0.0482253	0	0.0321502	0	0	0	0.0321502	0	0	0	0	0	0.0964506	0	0.144676	0.0321502	0	1.62359	0	0.514403	0	0	0	0	0	0.0321502	0	0	0.466178	0	0	0	0	0.0321502	0.0160751	0	0.0321502	0.0321502	0.0321502	4.53318
541	0.0186008	0	0.279013	0.0186008	0	0	0	0.0372017	0.130206	0.0372017	0	0.0930042	0	0	0	0	0	0	0	0	0	0.0558025	0	0.148807	0.0186008	0.0186008	2.32511	0	0.688231	0	0	0.0186008	0.0186008	0	0.0186008	0	0	0.781235	0.0372017	0	0	0.0186008	0	0	0.0186008	0.0186008	0.0186008	0.0558025	7.42174
542	0	0	0	0	0	0	0	0.166479	0	0	0	0	0	0	0	0	0.0416198	0	0	0	0	0	0	0	0	0	0.0832397	0	0.208099	0	0	0	0	0	0	0	0	0	0	0	0	0	0	0	0	0	0	0	0.874017
543	0	0	0.244411	0.0162941	0	0	0	0.0977645	0.0814704	0.0162941	0	0.0162941	0	0	0	0.0162941	0	0	0	0.0814704	0.0162941	0.244411	0.0162941	0.505116	0.114059	0.0325882	0.945056	0	0.407352	0	0.0325882	0	0	0	0	0	0	0.993939	0.0814704	0	0	0	0	0.0162941	0	0.0814704	0	0.0325882	5.65404
544	0	0	0.384806	0.0183241	0	0.0183241	0	0.0732963	0.0549722	0.0366482	0	0.0732963	0	0	0	0.0183241	0	0	0	0.0183241	0	0.201565	0.0366482	0.531398	0.0549722	0	1.39263	0	0.40313	0	0.0183241	0	0.109944	0	0.0366482	0	0	0.934528	0.0183241	0	0	0	0	0	0	0	0	0	5.49722
545	0	0	0.284151	0.0177595	0	0	0	0.0177595	0.0887973	0	0.0177595	0.0355189	0	0	0	0.0355189	0	0	0	0.0532784	0	0.142076	0.0177595	0.266392	0.124316	0	1.11885	0	0.301911	0	0	0	0.0355189	0	0.0177595	0.0710379	0	1.18988	0.0177595	0.0177595	0	0	0	0	0	0.0355189	0	0.0355189	5.70079
546	0	0	0	0	0	0	0	0	0.290777	0	0	0.0581553	0	0	0	0.0387702	0.0387702	0	0	0.0193851	0	0.0581553	0	0.0775404	0.0775404	0	7.26941	0	2.07421	0	0.0387702	0	0	0	0.0193851	0	0	0.0581553	0.116311	0.0387702	0	0	0	0.0387702	0	0	0.0387702	0.0193851	24.716
547	0	0	0.342589	0	0	0	0	0.0856472	0.0342589	0.0171294	0	0.0856472	0	0	0	0.0342589	0	0	0	0.0685178	0	0.102777	0	0.239812	0.102777	0	0.753696	0	0.325459	0	0	0	0	0	0.0171294	0	0.0171294	0.976378	0.0342589	0	0	0.0171294	0	0.0171294	0.0171294	0.0171294	0	0.0856472	5.0018
548	0	0	0	0	0	0	0	0	0.363758	0	0	0	0	0	0	0	0.0279814	0	0	0	0	0	0	0.0279814	0.335777	0	11.0806	0	4.56097	0	0.223851	0	0	0	0.139907	0	0.139907	0	0	0	0	0	0	0.0279814	0.0279814	0	0	0.139907	24.7636
549	0	0	0.0463908	0	0	0	0	0	0.115977	0.0231954	0	0.0231954	0	0	0	0.0927816	0	0	0	0.0463908	0	0	0.0231954	0	0.0231954	0	5.91483	0	1.11338	0	0.0463908	0	0	0	0	0	0	0.115977	0	0.0231954	0	0	0	0.0463908	0	0.0231954	0	0.0463908	6.65708
550	0	0	0.502327	0	0	0	0	0.0264382	0.0793147	0	0	0.0264382	0	0	0	0.132191	0	0	0	0	0	0.105753	0	0.0793147	0.0264382	0	0.8989	0	0.132191	0	0	0	0.105753	0	0.0264382	0	0	0.872462	0.105753	0	0	0	0	0	0	0	0.0264382	0.0264382	2.37944
551	0	0	0.243793	0	0	0	0	0.0187533	0	0	0	0	0	0	0	0.393819	0.0187533	0	0	0.0750131	0	0.0187533	0	0.150026	0.0562598	0	0.993924	0	0.131273	0	0	0	0.0187533	0	0.0187533	0	0	0.693871	0.0187533	0	0	0	0	0	0	0.0937664	0	0.0375066	2.43793
552	0	0	0.226429	0	0	0	0	0.0905715	0.0905715	0.0150953	0.0150953	0.0452858	0	0	0	0.317	0	0	0	0	0	0.105667	0	0.0301905	0.0301905	0	1.49443	0	0.211334	0	0.0301905	0	0	0	0.0301905	0	0	1.16233	0.0452858	0	0	0.0150953	0	0	0.0150953	0	0	0.0301905	3.30586
553	0	0	0	0	0	0	0	0.103345	0	0	0	0.0344483	0	0	0	0.0688966	0	0	0	0	0	0	0	0	0.0344483	0	0.241138	0	0	0	0	0	0	0	0.0344483	0	0	2.68697	0.137793	0	0	0	0	0	0	0.0344483	0	0.103345	0.62007
554	0	0	0.030082	0	0	0	0	0	0.330902	0	0	0.120328	0	0	0	0	0	0.015041	0	0.015041	0	0	0.045123	0	0.105287	0	6.70828	0	1.18824	0	0.045123	0	0	0	0	0	0	0.0902459	0.015041	0	0	0	0	0	0.030082	0	0.015041	0.0601639	8.39287
555	0	0	0	0	0	0	0	0	0.179495	0	0	0.215393	0	0	0	0.0179495	0	0	0	0	0	0	0.0179495	0.0358989	0	0	10.3568	0	1.61545	0	0.0358989	0	0	0	0	0.0358989	0	0.0358989	0	0.0179495	0.0179495	0	0	0.0358989	0	0	0.0179495	0.107697	14.8083
556	0	0	0.279631	0	0	0	0	0	0.133158	0.0133158	0	0.0798945	0.0133158	0	0	0.279631	0	0	0.0133158	0.0133158	0	0.0266315	0	0.0665788	0.0399473	0.0133158	2.15715	0	0.452736	0	0.0399473	0	0.0266315	0	0	0.0133158	0	0.625841	0.0133158	0	0	0	0	0	0	0.0399473	0.0133158	0.0399473	4.07462
557	0	0	0	0	0	0	0	0.0446578	0.223289	0	0	0.357262	0	0	0	0	0	0	0	0.0446578	0	0.0446578	0	0	0	0	11.0975	0	1.56302	0	0.0669867	0	0	0	0	0	0	0	0.0223289	0	0	0	0	0	0	0	0	0.0446578	16.1215
558	0	0	0	0	0.0500075	0	0	0	0.137521	0.0125019	0	0.0875131	0	0	0	0	0	0	0	0	0	0	0.0125019	0	0	0	12.8519	0	2.76291	0	0.0750113	0	0	0	0.0250038	0	0.0125019	0.0250038	0.0125019	0.0125019	0	0	0	0	0	0	0	0.0875131	18.3403
559	0	0	0.14176	0	0	0.014176	0	0.014176	0.0283519	0.014176	0	0.0992317	0.014176	0	0	0.283519	0.0425279	0	0	0.0283519	0	0.0425279	0	0.0708798	0.113408	0.014176	0.949789	0	0.255167	0	0	0	0.014176	0	0	0	0.014176	0.52451	0.014176	0	0	0	0	0	0	0.0567038	0	0.014176	2.60838
560	0	0	0.427049	0.0185673	0	0	0	0.0185673	0.0742694	0.0185673	0.0185673	0	0.0371347	0	0	0.297078	0.0185673	0	0	0.055702	0	0	0	0.0928367	0.129971	0	2.24665	0	0.35278	0	0	0.0185673	0	0	0	0.0185673	0	0.501318	0.055702	0.0185673	0.0185673	0	0	0	0	0.0742694	0	0.0371347	4.45616
561	0	0	0.427058	0	0	0	0	0	0.106765	0	0	0	0	0	0	0.128118	0	0	0	0.0213529	0	0.0854117	0	0.0213529	0.0213529	0	1.815	0	0.320294	0	0.0213529	0	0.0213529	0	0.0427058	0	0	0.939529	0.128118	0	0.0213529	0	0	0.0213529	0.0213529	0.0854117	0	0.0213529	4.0357
562	0	0	0	0	0	0	0	0	0.41488	0	0	0.0460978	0	0	0	0.0230489	0	0	0	0	0	0	0	0.0230489	0.0691467	0	8.75859	0	1.29074	0	0.0230489	0	0	0	0.0230489	0	0	0.0921956	0	0.0460978	0	0	0	0	0.0230489	0	0.0921956	0.0460978	10.5103
563	0	0	0.0901002	0	0	0	0	0	0.0450501	0.0225251	0	0.0450501	0	0	0	0.0901002	0	0	0	0.0450501	0	0	0	0.0450501	0.0450501	0.0225251	1.7119	0	0.315351	0	0.0450501	0	0.0225251	0	0.0450501	0	0	0.540601	0	0	0	0	0	0	0	0.0450501	0.0225251	0.0225251	2.47776
564	0	0	0	0	0	0	0	0.400882	0	0	0	0	0	0	0	0.0400882	0	0	0	0	0	0	0	0	0	0	0.320706	0	0.0400882	0	0	0	0	0	0	0	0	0.681499	0	0	0	0	0	0	0	0	0	0	1.12247
565	0	0	0	0	0	0	0	0	0.523276	0	0	0.362268	0	0	0	0.060378	0	0	0	0	0	0	0.040252	0	0	0	10.4856	0	1.44907	0	0.20126	0	0	0	0	0	0	0	0.040252	0.020126	0	0	0.060378	0	0	0	0	0.181134	17.1876
566	0	0	0.481006	0.0114525	0	0	0	0.022905	0.0916202	0.0114525	0	0	0.0114525	0	0	0.377933	0.0114525	0	0	0.0343576	0	0.103073	0	0.0801677	0.0458101	0.022905	1.569	0	0.206145	0	0	0	0.0114525	0	0.0343576	0.0114525	0	0.916202	0.0458101	0.0343576	0	0.0114525	0	0	0	0.0572626	0.0114525	0.0114525	4.21453
567	0	0	0.139246	0	0	0	0	0	0.371322	0	0	0.0309435	0.0309435	0	0	0	0.0154717	0	0	0	0	0	0.0309435	0.0309435	0.247548	0	6.43624	0	1.34604	0	0.0773587	0	0	0	0.0309435	0	0	0.247548	0.0154717	0.0618869	0.0154717	0	0	0.0464152	0	0.0154717	0.108302	0.0154717	9.65436
568	0	0	0.343414	0	0	0	0	0.050502	0.0909036	0.0101004	0	0.0606024	0.0101004	0	0	0.222209	0	0	0	0.0202008	0	0.0303012	0.0101004	0.0606024	0.131305	0	1.47466	0	0.212108	0	0.0101004	0	0	0	0.0202008	0	0	0.808032	0.0101004	0	0	0	0	0.0101004	0	0.0101004	0.0101004	0.0202008	3.41393
569	0	0	0.118227	0	0	0	0	0	0.0429918	0.0322438	0	0.0537397	0	0	0	0.322438	0	0	0	0.0429918	0	0.0107479	0	0.0107479	0.118227	0.0107479	3.11691	0	0.634129	0	0.0322438	0.0107479	0	0	0	0	0	0.333186	0.0107479	0.0107479	0	0	0	0.0107479	0	0.0322438	0.0107479	0.0967315	5.13752
570	0.0135949	0	0.258303	0.0135949	0	0	0	0.0271898	0.135949	0.0407847	0	0.0543796	0.0135949	0	0	0.394252	0	0	0	0.0271898	0.0135949	0.0271898	0	0.0543796	0.0135949	0	0.910858	0	0.0815694	0	0.0135949	0	0	0	0.0407847	0	0	0.679745	0.0135949	0	0	0	0	0	0	0.0271898	0	0.0271898	3.00447
571	0	0	0.148603	0	0	0	0	0.0165115	0.11558	0.0165115	0	0.0330229	0	0	0	0.396275	0	0	0	0.0660458	0	0	0	0	0.0990688	0	3.18671	0	0.891619	0	0.0165115	0	0.0165115	0	0.0165115	0	0	0.363252	0	0.0165115	0	0	0	0	0	0.0495344	0	0.0660458	4.68925
572	0	0	0.0480031	0	0	0	0	0	0.144009	0.016001	0.016001	0.176011	0.016001	0	0	0.192012	0	0	0	0.0640041	0	0	0.032002	0	0.0800051	0	4.09626	0	0.848054	0	0.016001	0	0	0	0.016001	0.016001	0.016001	0.400026	0	0	0.016001	0	0	0	0	0.032002	0	0.0480031	5.32834
573	0	0	0	0	0	0	0	0	0.101156	0	0	0.126445	0	0	0	0.0126445	0	0	0	0	0	0	0	0	0.0126445	0	6.30959	0	1.34031	0	0.0252889	0	0	0	0	0	0	0.0505779	0.0126445	0	0.0126445	0	0	0.0126445	0	0	0	0.0758668	7.82692
574	0	0	0	0	0	0	0	0	0.298981	0	0	0.137991	0	0	0	0.0229986	0	0	0	0.0229986	0	0	0	0	0.0459971	0	11.2693	0	2.13887	0	0.0459971	0	0	0	0.0229986	0	0.0229986	0	0	0	0	0	0	0.0229986	0.0229986	0	0.0459971	0.229986	18.0769
575	0	0	0	0	0	0	0	0	0	0	0	0	0	0	0	0	0	0	0	0	0	0	0	0	0.0338444	0	0.0676888	0	0	0	0	0	0	0	0	0	0	0.0338444	0	0	0	0	0	0	0	0	0	0	0.913798
576	0.023515	0	0.32921	0	0	0	0	0.023515	0.129333	0.0352725	0	0.0352725	0.0117575	0	0	0.211635	0	0	0	0.0352725	0	0.0470301	0	0.0940601	0.0823026	0.0117575	1.18751	0	0.129333	0	0.0117575	0	0.0117575	0	0.0352725	0	0	0.893571	0.0352725	0	0	0	0	0	0.0117575	0.105818	0	0.0117575	3.25683
577	0	0	0.0381577	0	0	0	0	0	0.17171	0	0	0.209868	0	0	0	0.267104	0	0	0	0	0	0	0	0.0190789	0.0572366	0	2.57565	0	0.648682	0	0	0	0	0	0	0	0	0.248025	0	0	0.0190789	0	0	0	0	0	0	0	3.73946
578	0	0	0.0333539	0	0	0	0	0.016677	0.233477	0	0	0.200123	0	0	0	0	0	0	0	0.016677	0	0	0	0.016677	0.0500309	0	6.97097	0	0.950586	0	0.0667078	0	0	0	0	0	0	0.016677	0	0.016677	0.0333539	0	0	0	0	0	0	0.100062	10.273
579	0	0	0.1871	0.0124733	0	0	0	0.0124733	0.07484	0.0124733	0	0.0124733	0	0	0	0.349253	0	0	0.0249467	0.0124733	0	0.0249467	0	0.0498934	0.0623667	0.0124733	1.43443	0	0.361727	0	0	0.0124733	0.0124733	0	0.0124733	0	0.0249467	0.67356	0.0249467	0	0.0124733	0	0	0	0.0124733	0.124733	0	0	2.75661
580	0	0	0.0795621	0	0	0	0	0	0.0477373	0	0	0.111387	0	0	0	0.318248	0	0	0	0	0	0	0	0.0318248	0.0318248	0	1.95723	0	0.636497	0	0.0159124	0	0	0	0.0159124	0	0.0159124	0.318248	0.127299	0	0	0	0	0	0	0.0477373	0.0159124	0	3.34161
581	0	0	0.0153633	0	0	0	0	0	0.0307267	0	0	0.199723	0	0	0	0.0768167	0	0	0.0307267	0	0	0	0	0	0.18436	0	1.73606	0	0.798894	0	0.0307267	0	0	0	0	0	0	0.0614534	0.0153633	0	0	0	0	0.0153633	0	0.0153633	0.0153633	0.0153633	3.77938
582	0	0	0.153359	0	0	0.0127799	0	0.0127799	0.230038	0.0383396	0	0.0638994	0	0	0	0.255598	0	0	0	0.0127799	0	0.0894592	0	0.0894592	0.0127799	0	0.511195	0	0.396176	0	0	0	0	0	0.0638994	0	0	1.35467	0.0127799	0	0.0127799	0	0	0	0	0	0	0	1.75084
583	0	0	0.394364	0	0	0.0151678	0	0.0151678	0.13651	0	0	0.0151678	0	0	0	0.273021	0	0	0	0.0151678	0	0.106175	0.0303357	0.0151678	0.0455035	0	0.849399	0	0.288189	0	0.0151678	0	0	0	0.0303357	0	0	1.50162	0.0303357	0	0	0	0	0	0	0.0151678	0.0303357	0.0151678	2.62403
584	0	0	0.209765	0	0	0	0	0	0.0349608	0.122363	0	0.104882	0	0	0	0	0	0	0	0	0	0.0874019	0	0.0349608	0.0874019	0.0349608	2.72694	0	0.92646	0	0.0349608	0	0	0	0	0	0.0174804	0.489451	0.0524411	0	0.0174804	0	0	0	0	0.0524411	0	0.0349608	4.6323
585	0	0	0.220075	0	0	0	0	0	0.0110038	0	0	0.132045	0	0	0	0.0660226	0	0	0	0	0	0.0220075	0	0	0.0550188	0.0220075	0.748256	0	0.440151	0	0.0110038	0	0	0	0.0110038	0.0110038	0	0.858294	0.0220075	0	0	0	0	0	0.0110038	0.0220075	0	0.0110038	1.82662
586	0	0	0	0	0	0	0	0.178955	0	0	0	0.178955	0	0	0	0	0	0	0	0	0	0	0	0	0.0447387	0	0.0447387	0	0	0	0	0	0	0	0.0447387	0	0	0.0447387	0	0	0	0	0	0	0	0	0	0	0.447387
587	0	0	0.0897896	0	0	0	0	0	0.128271	0.0256542	0	0.0641355	0	0	0	0.128271	0	0	0	0	0	0.0128271	0	0.0513084	0.0384813	0.0256542	0.833761	0	0.79528	0	0.0128271	0	0	0	0.0256542	0	0	1.01334	0.0128271	0	0	0	0	0	0	0	0	0.0897896	2.84761
588	0	0	0.156807	0	0	0	0	0.0196009	0.117606	0.0196009	0	0.0784037	0.0196009	0	0	0.274413	0	0	0	0.0980046	0	0.176408	0	0	0.0588028	0	0.725234	0	0.235211	0	0	0	0.0196009	0	0.0196009	0	0	1.54847	0	0	0	0	0	0	0	0.0196009	0	0	1.72488
589	0	0	0.155674	0	0	0.0172971	0	0.0172971	0.0691886	0.0172971	0	0.0518914	0	0	0	0.190269	0	0	0.0172971	0.0345943	0	0.12108	0	0.0345943	0.0518914	0.0172971	0.743777	0	0.657292	0	0	0	0	0	0.0518914	0.0172971	0	1.10702	0.0172971	0	0	0.0172971	0	0	0	0	0.0172971	0	2.95781
590	0	0	0.0895913	0	0	0	0	0.0179183	0.197101	0.0179183	0	0	0	0	0	0	0	0	0	0.0179183	0	0.0179183	0	0.0179183	0.179183	0	7.72277	0	2.20395	0	0.179183	0	0	0	0.0537548	0.0358365	0.0358365	0.358365	0	0	0	0	0	0.0179183	0	0	0.0179183	0.10751	15.4814
591	0	0	0.217445	0.0155318	0	0	0	0.0931909	0.186382	0.0621272	0	0.0465954	0	0	0	0.3417	0	0.0155318	0	0	0	0.0310636	0.0155318	0.0310636	0.0310636	0.0155318	0.745527	0	0.652336	0	0	0	0	0	0.0465954	0	0	1.92594	0.0310636	0	0	0	0	0.0155318	0	0	0	0.0465954	2.51615
592	0	0	0.188063	0.00895536	0	0	0	0.0447768	0.0895536	0.0358214	0	0.00895536	0	0	0	0.0805982	0	0	0	0.0626875	0.0179107	0.0537321	0.0447768	0.161196	0.125375	0.00895536	2.49854	0	1.37913	0	0.0447768	0	0	0	0.0895536	0	0	0.743295	0.00895536	0	0.00895536	0	0	0.00895536	0	0.0447768	0.00895536	0.0626875	6.73443
593	0	0	0.421576	0	0	0.0105394	0	0.0105394	0.137012	0.0421576	0	0	0	0	0	0.189709	0	0	0	0.0316182	0	0.126473	0.0105394	0.0421576	0.126473	0.0105394	0.948547	0	0.35834	0	0.0105394	0	0	0	0.0632364	0	0.0105394	1.22257	0.0316182	0	0	0	0	0	0	0	0.0210788	0.0843153	2.59269
594	0	0	0.181853	0.0101029	0	0.0202059	0	0	0.131338	0.0808236	0.0101029	0.0303088	0	0	0	0.333397	0	0	0	0	0	0.0202059	0	0.0404118	0.0202059	0	1.17194	0	0.565765	0	0.0101029	0.0202059	0	0	0.0404118	0.0101029	0	1.51544	0	0	0	0	0	0.0101029	0	0.0202059	0.0202059	0	2.84903
595	0	0	0.263823	0	0	0.0202941	0.010147	0	0.10147	0.0811762	0	0.0710292	0	0	0	0.294264	0	0	0	0.010147	0	0.0202941	0.010147	0.0304411	0.0608822	0.010147	0.842204	0	0.507352	0	0	0	0	0	0.0507352	0	0	1.27853	0.010147	0	0.0405881	0	0	0.0202941	0.010147	0	0.010147	0.0304411	2.36426
596	0	0	0.264863	0	0	0	0	0	0.0551797	0.0551797	0.0220719	0.0662157	0	0	0	0.320042	0	0	0	0	0	0.110359	0.0441438	0.0220719	0.0441438	0	0.584905	0	0.386258	0	0	0	0.0110359	0	0.0331078	0.0110359	0.0110359	1.10359	0.0441438	0.0110359	0	0	0	0	0	0.0220719	0	0.0331078	2.29548
597	0	0	0	0	0	0	0	0.0333411	0	0	0	0.166706	0	0	0	0	0	0	0	0	0	0	0	0	0.0666822	0	0.100023	0	0	0	0	0	0	0	0	0	0	0.0333411	0	0	0	0	0	0	0	0	0	0	1.10026
598	0	0	0.307783	0	0	0	0	0	0.0256486	0.0384729	0	0.0256486	0	0	0	0.0641215	0	0	0	0.0128243	0.0128243	0.102594	0	0.128243	0.0512972	0	1.21831	0	0.62839	0	0.0128243	0.0128243	0	0	0.0256486	0.0128243	0.0256486	0.730985	0.0256486	0	0.0128243	0	0	0.0128243	0	0	0	0.0769458	3.38561
599	0	0	0.20945	0	0	0	0	0	0.0616029	0.0123206	0	0.0739235	0	0	0	0.135526	0	0	0	0.0369617	0	0.110885	0	0.0123206	0.0616029	0	0.924044	0	0.714594	0	0.0123206	0.0123206	0	0	0.0369617	0.0123206	0.0123206	1.18278	0.0492823	0	0	0	0	0.0123206	0	0.0369617	0	0	2.6366
600	0	0	0.210516	0	0	0.0116954	0	0	0.15204	0.0116954	0	0.0935629	0	0	0	0.210516	0	0	0	0.0350861	0	0.0584768	0	0.0350861	0.0350861	0	1.55548	0	0.888847	0	0	0	0.0116954	0	0.0233907	0	0.0116954	1.12275	0.0116954	0	0	0.0116954	0	0.0116954	0	0	0.0233907	0.0584768	3.50861
601	0	0	0.287825	0	0	0	0	0.0159903	0.0959417	0.0159903	0	0.0159903	0	0	0	0.0479708	0	0	0	0	0	0.0959417	0	0.191883	0.0639611	0	0.991397	0	0.463718	0	0.0639611	0	0	0	0.0319806	0	0.0319806	1.11932	0	0.0159903	0	0	0	0	0	0.0479708	0	0	4.04554
602	0	0	0.308747	0.0106465	0	0	0	0	0.117111	0.0425858	0.0106465	0.0532323	0	0	0	0.117111	0	0	0	0.0425858	0	0.117111	0	0.0319394	0.0851716	0	0.787837	0	0.436505	0	0.0425858	0	0	0	0.0532323	0	0	1.20305	0.0425858	0	0.0106465	0	0	0	0	0.0106465	0	0.0212929	3.24717
603	0	0	0.233456	0	0	0	0	0.041198	0.109861	0.041198	0	0.0823961	0	0	0	0.109861	0	0	0	0	0	0.0549307	0	0.041198	0.0823961	0	0.865159	0	0.56304	0	0	0	0	0	0.0823961	0	0	1.16728	0.0549307	0	0	0	0	0	0	0	0	0.0137327	2.44442
604	0	0	0.0942241	0	0	0.0134606	0	0	0.24229	0	0	0.0538423	0	0	0	0.0134606	0	0	0	0.0538423	0.0269212	0.0538423	0.0269212	0.0269212	0.0942241	0	6.31301	0	3.06901	0	0.0269212	0	0	0	0.0134606	0	0	0.161527	0	0.0134606	0	0	0	0.0134606	0	0	0	0.148066	15.1835
605	0	0	0.121255	0.00866108	0	0.00866108	0	0.0173222	0.0952719	0.00866108	0	0.0952719	0	0	0	0.199205	0	0	0	0.00866108	0	0.121255	0.00866108	0.0519665	0.0346443	0.00866108	0.848786	0	0.511004	0	0.00866108	0	0	0	0.0779497	0.00866108	0.0173222	1.09996	0.0173222	0.00866108	0	0	0	0	0	0.0173222	0	0.0259832	2.29519
606	0	0	0.238873	0	0	0.0113749	0	0.0227498	0.147873	0.0341246	0	0.0341246	0	0	0	0.159248	0	0	0	0.0113749	0	0.0568744	0.0113749	0.0227498	0.159248	0.0113749	0.887241	0	0.693868	0	0.0113749	0	0	0	0.0568744	0	0	0.909991	0.0341246	0	0	0	0.0113749	0.0227498	0	0.0113749	0	0	3.12809
607	0	0	0.118074	0	0	0.0472294	0	0.0118074	0.0590368	0.0590368	0	0.165303	0	0	0	0.271569	0	0	0	0.0590368	0	0.0472294	0	0.0708441	0.0236147	0	0.590368	0	0.543138	0	0.0118074	0	0	0	0.0590368	0	0	1.19254	0.0118074	0	0	0	0	0	0.0236147	0.0118074	0	0.0236147	2.34966
608	0	0	0.147641	0	0	0	0	0	0.0295281	0	0	0	0	0	0	0.354338	0.0885844	0	0	0	0	0.0295281	0.0295281	0.0590563	0.265753	0	1.80122	0	0.265753	0	0.0295281	0	0	0	0	0	0	1.50594	0	0	0	0	0	0.0295281	0	0.147641	0	0.0295281	3.89771
609	0	0	0.158891	0	0	0	0	0.00993068	0.0794455	0.129099	0	0.0397227	0	0	0	0.0496534	0	0	0	0	0	0.0496534	0.00993068	0.0397227	0.0397227	0	1.63856	0	0.863969	0	0.00993068	0.00993068	0	0	0.0794455	0.0297921	0.00993068	0.536257	0	0.00993068	0.0198614	0	0.00993068	0	0	0.218475	0	0.0297921	4.73694
610	0	0	0.121699	0.0110635	0	0	0	0.0110635	0.121699	0.0553177	0.0110635	0.0442542	0.0110635	0	0	0	0	0	0.0110635	0.0110635	0.0221271	0.199144	0	0.0663812	0.0774448	0.0221271	2.45611	0	1.25018	0	0.0221271	0	0	0	0.0553177	0.0110635	0	0.56424	0.0110635	0	0	0	0.0110635	0	0	0.0331906	0	0.0663812	7.02535
611	0	0	0.164379	0.0164379	0	0	0	0	0.115065	0.0164379	0	0.0986274	0	0	0	0.0821895	0	0	0	0	0	0.0164379	0	0.0328758	0.0328758	0.0164379	1.62735	0	1.77529	0	0.0328758	0	0.0164379	0	0.0164379	0	0	0.789019	0.0164379	0	0.0164379	0	0	0	0	0.0164379	0	0.0328758	3.35333
612	0	0	0.326733	0	0	0	0	0.023338	0.0816831	0	0	0.0583451	0	0	0	0.151697	0	0	0	0.011669	0.011669	0.128359	0	0.11669	0.0700141	0.023338	0.945191	0	0.315064	0	0.011669	0	0	0	0.0700141	0.023338	0	1.45863	0.0583451	0	0	0	0.023338	0	0	0.011669	0.023338	0.0350071	2.52051
613	0	0	0.19006	0	0	0	0	0	0.0316766	0	0	0.0316766	0	0	0	0.126707	0	0	0	0	0	0.0316766	0.0950299	0.0316766	0.221737	0	1.74222	0	0.0633533	0	0.0950299	0	0	0	0.0633533	0	0	1.14036	0.0633533	0	0	0	0	0	0	0.158383	0	0	4.3397
614	0	0	0.0839842	0	0	0	0	0.0419921	0.0419921	0	0	0	0	0	0	0.125976	0	0	0	0	0.0419921	0.0419921	0	0	0	0	2.22558	0	0.461913	0	0.0419921	0	0	0	0.0839842	0	0	0.839842	0	0	0	0	0	0	0	0.461913	0	0	6.46678
615	0	0	1.23688	0	0	0.0162747	0	0	0	0	0	0.0488242	0	0	0	0.0325494	0	0	0	0.0976483	0	0.146472	0.0325494	0.341769	0.179022	0.195297	0.27667	0	4.76849	0	0	0	0	0	0.0162747	0	0	0.634714	0.0650989	0	0	0	0	0	0	0.0325494	0	0.130198	13.1011
616	0	0	0	0	0	0	0	0	0	0	0	0	0	0	0	0	0	0	0	0	0	0	0	0	0	0	1.20135	0	0.223507	0	0.614645	0	0	0	0	0	0.0838153	0	0	0	0	0	0	0	0	0	0	0.0558768	4.55396
617	0	0	0	0	0	0	0	0	0	0	0	0	0	0	0	0	0	0	0	0	0	0	0	0	0	0	0.517438	0	0.103488	0	0.362206	0	0	0	0	0	0	0	0	0	0	0	0	0	0	0	0	0	4.08776
618	0	0	0	0	0	0	0	0.0533276	0	0	0	0	0	0	0	0	0	0	0	0	0	0.0533276	0	0	0.0533276	0	1.81314	0	0.213311	0	0.746587	0	0	0	0	0	0	0.0533276	0.319966	0	0	0	0	0	0	0	0	0	7.41254
619	0	0	0.777033	0	0	0	0	0	0	0.0408965	0	0	0	0	0	0.0408965	0	0	0	0.0817929	0.122689	0.0817929	0	0.0408965	0.940618	0	0.899722	0	0.449861	0	0.0817929	0	0	0	0.122689	0	0	0.531654	0.0408965	0	0	0	0	0	0	0	0	0.122689	3.55799
620	0	0	0.307078	0	0	0	0	0	0	0	0	0	0	0	0	0	0.153539	0	0	0	0	0	0	0	0.767695	0	2.14955	0	2.14955	0	0.153539	0	0	0	0	0	0	0.153539	0	0	0	0	0	0	0	0	0	0	12.4367
621	0	0	0.536636	0	0	0	0	0	0	0	0	0	0	0	0	0	0	0	0	0	0.0412797	0.165119	0	0.206398	0.371517	0.0412797	1.19711	0	0.784314	0	0.0825593	0	0.0412797	0	0	0	0	0.165119	0.0825593	0	0	0	0	0	0	0	0	0.0412797	5.53148
622	0	0	0.356286	0	0	0	0	0.0237524	0.118762	0	0	0	0	0	0	0.213772	0	0	0	0.0475048	0.142514	0.0237524	0	0.142514	1.56766	0.0237524	1.73393	0	0.190019	0	0.0475048	0	0.0237524	0	0.0712572	0	0	0.855087	0	0	0	0.0237524	0	0	0	0.0950096	0	0	7.4345
623	0	0	0.501737	0	0	0	0	0	0.154381	0.0385951	0.0385951	0	0	0	0	0.154381	0	0	0	0	0.0771903	0.0385951	0	0.154381	0.887688	0.0385951	2.04554	0	0.192976	0	0.0771903	0	0	0	0	0	0	0.463142	0.0385951	0	0	0	0	0.0385951	0	0.0385951	0	0	9.18564
624	0	0	0.955195	0	0	0	0	0.0298499	0.0298499	0	0	0	0	0	0	0.119399	0	0	0	0.0895496	0	0.0298499	0	0.0596997	0.716397	0	1.85069	0	0.208949	0	0	0	0	0	0	0	0	0.895496	0.0298499	0	0	0	0	0	0	0.179099	0	0	5.46252
625	0	0	0.0323217	0	0	0	0	0.129287	0	0	0	1.1959	0	0	0	0.646433	0.0323217	0	0	0	0	0.0323217	0	0	0	0	1.74537	0	0.77572	0	0	0	0	0	0	0	0	0.161608	0	0	0	0	0	0	0	0.0323217	0.0646433	0	4.3311
626	0	0	0.60906	0	0	0.0761325	0	0	0.050755	0.0253775	0	0.0761325	0	0	0	0.71057	0	0.0253775	0	0.0761325	0	0.20302	0.0253775	0.10151	0.126887	0.0253775	0.253775	0	3.01992	0	0	0	0.0253775	0	0.0253775	0	0.050755	1.90331	0.0253775	0.0253775	0	0	0	0	0	0.0253775	0.0253775	0	6.34437
627	0	0	0.349023	0	0	0.0498604	0.0249302	0.0249302	0.0249302	0.124651	0	0.623255	0	0	0	2.04428	0	0	0	0	0	0.124651	0	0	0	0	0.174511	0	0.0997208	0	0	0	0	0	0	0	0	0.947347	0	0	0	0	0	0	0	0.398883	0	0	0.897487
628	0	0	0.217581	0	0	0.0271976	0	0.0271976	0.0271976	0	0	0.0815927	0	0	0	1.93103	0	0	0	0.0543951	0	0.380766	0	0.0271976	0.0271976	0.0815927	0.407963	0	0.380766	0	0	0	0	0	0	0	0	1.90383	0.0271976	0	0	0	0	0.0271976	0	0	0	0	2.36619
629	0	0	0.031028	0	0	0	0	0	0	0	0	0	0	0	0	0.15514	0	0	0	0	0	0	0	0	0	0	1.95476	0	0.217196	0	0.527475	0	0	0	0	0	0	0.744671	0.031028	0	0	0	0	0	0	0.0620559	0	0	6.45381
630	0	0	0.140249	0	0	0	0	0.0560994	0	0	0	0	0	0	0	0.0841491	0	0	0	0	0	0	0	0	0.0841491	0	1.54273	0	0.140249	0	0.252447	0	0.0280497	0.0560994	0	0	0	1.31834	0.0280497	0	0	0.0280497	0	0	0	0	0	0	4.48795
631	0	0	0	0	0	0	0	0.0555942	0.0277971	0	0	0	0	0	0	0.166782	0	0	0	0	0	0.0555942	0	0.0555942	0.19458	0	1.25087	0	0.111188	0	0.0833912	0	0	0	0	0	0.0277971	1.38985	0	0	0	0	0	0	0	0.0555942	0	0.0277971	3.64142
632	0	0	0	0	0	0	0	0	0	0	0	0	0	0	0	0	0	0	0	0	0	0	0	0	0	1.1655	2.91375	0	2.331	0	0.582751	0	0	0	0	0	0	0	0	0	0	0	0	0	0	0	0	0	9.90676
633	0	0	0.360639	0	0	0	0	0	0	0.0515198	0	0.0515198	0	0	0	0	0	0	0	0	0	0	0	0.10304	0.721278	0.0515198	1.13344	0	0.515198	0	0	0.0515198	0.0515198	0	0.0515198	0	0	0.824317	0	0	0	0	0	0	0	0	0	0.0515198	3.81247
634	0	0	1.1686	0	0	0	0	0	0.0649224	0	0	0	0	0	0	0.0649224	0	0	0	0.0649224	0.0649224	0	0	0.194767	0.714147	0.129845	0.649224	0	0.908914	0	0	0	0	0	0	0	0	0.389535	0	0	0	0	0	0	0	0	0	0.129845	5.90794
635	0	0	0	0	0	0	0	0.0438347	0	0	0	0	0	0	0	0	0	0	0	0	0	0	0	0	0	0	0.131504	0	0.0438347	0	0.0438347	0	0	0	0	0	0	0	0	0	0	0	0	0	0	0	0	0	1.27121
636	0	0	0	0	0	0	0	0.208921	0.0522302	0	0	0	0	0	0	0.0522302	0	0	0	0	0	0	0	0	0.10446	0	0.10446	0	0.0522302	0	0.0522302	0	0	0	0	0	0	0.470072	0	0	0	0	0	0	0	0	0	0	2.45482
637	0	0	0.147351	0	0	0.122793	0	0	0	0	0	0.0736757	0.0245586	0	0	0.466613	0.0245586	0	0	0	0	0.0736757	0.0245586	0.0245586	0.0491171	0.0982342	0.196468	0	4.49422	0	0	0	0	0	0	0	0.0245586	0.884108	0.0491171	0	0	0	0	0	0	0.0245586	0	0	6.23787
638	0	0	0.037294	0	0	0	0	0.0745879	0.0745879	0.037294	0	0	0	0	0	0.111882	0	0	0	0	0	0.037294	0	0	0.37294	0	0	0	0.0745879	0	0	0	0	0	0	0	0	1.97658	0	0	0	0	0	0	0	0.037294	0	0	0.820467
639	0	0	0.0283238	0	0	0	0	0.0283238	0.0283238	0	0	0.0566476	0	0	0	0.141619	0	0	0	0	0	0.141619	0	0	0.0566476	0	0.679771	0	0.283238	0	0.0283238	0	0	0	0	0	0	1.75608	0.0283238	0	0	0.0849714	0	0	0	0.113295	0	0	5.18325
640	0	0	0.0381796	0	0	0	0	0.152718	0	0	0	0.152718	0	0	0	0.458155	0	0	0	0.0381796	0	0.0381796	0	0	0	0	1.18357	0	0.343616	0	0	0	0	0	0	0	0	2.44349	0	0	0	0	0	0	0	0	0	0	6.07056
641	0	0	0	0	0	0.13132	0	0	0	0	0	0.26264	0	0	0	0.13132	0	0	0	0	0	0	0	0	0	0	4.72751	0	0.656599	0	0	0	0	0	0	0	0	0	0	0	0	0	0	0	0	0	0	0	19.8293
642	0	0	0	0	0	0	0	0	0	0	0	0	0	0	0	0	0	0	0	0	0	0	0	0	0	0	4.0228	0	0	0	1.0057	0	0	0	0	0	0	0	0	0	0	0	0	0	0	0	0	0	9.38652
643	0	0	0	0	0	0	0	0	0	0	0	0.342583	0	0	0	0	0	0	0	0	0	0	0	0.171292	0	0	3.08325	0	0	0	1.54162	0	0	0	0	0	0	0.171292	0	0	0	0	0	0	0	0	0	0	11.3052
644	0	0	0	0	0	0	0	0	0	0	0	0	0	0	0	0.172444	0	0	0	0	0	0	0	0	0	0	4.31109	0	0	0	0.517331	0	0	0	0	0	0	0	0	0	0	0	0	0	0	0	0	0	11.3813
645	0	0	0	0	0	0	0	0	0.241984	0	0	0.362976	0	0	0	0	0	0	0	0	0	0	0	0	0	0	1.81488	0	1.08893	0	0	0	0	0	0	0	0	0	0	0	0	0	0	0	0	0	0	0	13.9141
646	0	0	0	0	0	0	0	0	0	0	0	0.421408	0	0	0	0.0602011	0	0	0	0	0	0	0	0	0.120402	0	2.16724	0	1.38462	0	0	0	0	0	0	0	0.120402	0.120402	0	0	0	0	0	0	0	0	0	0	10.9566
647	0	0	0	0	0	0	0	0	0	0	0	0.502449	0	0	0	0	0	0	0	0	0	0	0	0	0	0	1.75857	0	0.502449	0	0	0	0	0	0	0	0	0	0	0	0	0	0	0	0.125612	0	0	0.125612	12.5612
648	0	0	0.0412014	0	0	0	0	0	0	0	0	0.0824029	0	0	0	0	0	0	0	0.0412014	0	0	0	0.206007	0	0	1.07124	0	15.1209	0	0.28841	0	0	0	0	0	0	0.123604	0.0412014	0	0	0	0	0	0	0	0	0.741626	97.0706
649	0	0	0.137779	0	0	0	0	0.0459263	0.0459263	0	0	0.0918527	0	0	0	0.826674	0	0	0	0	0	0.137779	0	0.0459263	0	0	0.229632	0	0.183705	0	0	0	0	0	0	0	0	1.7452	0.0459263	0	0	0	0	0	0	0.0459263	0	0	2.89336
650	0	0	0.0647962	0	0	0	0	0	0	0	0	0.0647962	0	0	0	1.16633	0	0	0	0	0	0.453574	0	0	0.0647962	0	0.583166	0	0.129592	0	0	0	0	0	0.0647962	0	0	3.62859	0	0	0	0	0	0	0	0	0	0	5.70207
651	0	0	0	0	0	0	0	0	0	0	0	0	0	0	0	0.160927	0	0	0	0	0	0	0	0	0	0	4.34503	0	0.804635	0	0.482781	0	0	0	0	0	0	0.321854	0	0	0	0	0	0	0	0	0	0	9.49469
652	0	0	0	0	0	0	0	0	0	0	0	0.52063	0	0	0	0.260315	0.52063	0	0	0	0	0	0	0	0	0	7.80945	0	2.08252	0	0.130157	0	0	0	0	0.130157	0	0	0	0	0	0	0	0	0	0	0	1.69205	40.0885
653	0	0	0	0	0	0	0	0	0	0	0	0	0	0	0	0	0	0	0	0	0	0	0	0.0632951	0	0	9.43098	0	1.20261	0	0.253181	0	0	0	0	0	0	0	0	0	0	0	0	0	0	0	0	0.696247	41.3317
654	0	0	0	0	0	0	0	0	0	0	0	0	0	0	0	0	0	0	0	0	0	0	0	0	0	0	6.70921	0	1.63639	0	0.163639	0	0	0	0	0	0	0	0	0.327279	0	0	0	0	0	0	0	0	44.019
655	0	0	0	0	0	0	0	0	0	0	0	0	0	0	0	0	0.680735	0	0	0	0	0	0	0	0	0	2.04221	0	7.48809	0	0	0	0	0	0	0	0	0	0	0	0	0	0	0	0	0	0	0	46.29
656	0	0	0	0	0	0	0	0	0	0	0	0	0	0	0	0	0.439947	0	0	0	0	0	0	0	0	0	4.69277	0	2.49303	0	1.09987	0	0	0	0	0	0	0	0.0733245	0	0	0	0	0	0	0	0	0.513272	43.9947
657	0	0	0.580855	0	0	0	0	0	0	0	0	0.232342	0	0	0	0.116171	0	0	0	0.232342	0	0.116171	0	0	0.232342	0	5.69238	0	3.6013	0	0	0	0	0	0	0	0	0.232342	0.116171	0	0	0	0	0	0	0	0	0.116171	24.9768
658	0	0	0.0577301	0	0	0	0	0	0	0	0	0	0	0	0	0.46184	0.0577301	0	0	0.0577301	0	0.0577301	0	0	0.0577301	0	2.02055	0	0.46184	0	0	0	0	0	0	0	0	1.7319	0	0	0	0	0	0	0	0.23092	0	0.0577301	4.32975
659	0	0	0.120945	0	0	0.169323	0	0	0.217702	0	0	0.0967562	0.0483781	0	0	0.894995	0	0	0	0	0	0.120945	0	0.0725672	0.120945	0	0.0967562	0	3.12039	0	0.0241891	0.0241891	0.0241891	0	0.0241891	0	0	2.24958	0	0	0	0	0	0	0	0.0241891	0.0241891	0.0241891	3.87025
660	0	0	0.134801	0	0	0.0898674	0	0	0.0224669	0.112334	0.0224669	0.0449337	0	0	0	0.471804	0	0	0	0	0	0.134801	0	0	0.0224669	0	0.157268	0	2.06695	0	0	0	0	0	0.0224669	0	0.0449337	0.876208	0.0224669	0	0	0	0.0224669	0	0	0	0	0.0674006	2.47135
661	0	0	0.141737	0	0	0	0	0.0472456	0	0.141737	0	0	0	0	0	0.0944912	0	0	0	0	0	0	0.0472456	0	0.0472456	0	1.98431	0	0.141737	0	0.0944912	0	0	0	0	0	0	1.70084	0.0944912	0	0	0	0	0	0	0.188982	0	0.0472456	2.36228
662	0	0	0	0	0	0	0	0	0	0	0	0	0	0	0	0	0	0	0	0	0	0	0	0	0	0	48.2218	0	0	0	1.20555	0	0	0	0	0	3.61664	0	0	0	0	0	0	0	0	0	0	0	44.0024
663	0	0	0	0	0	0	0	0	0	0	0	0	0	0	0	0.328587	0	0	0	0	0	0	0	0	0	0	10.4053	0	0.328587	0	0.109529	0	0	0	0	0	0.219058	0.985761	0	0	0	0	0	0	0	0	0	0	21.6867
664	0	0	0	0	0	0	0	0.356549	0	0	0	0	0	0	0	0	0	0	0	0	0	0	0	0	0	0	5.94248	0	0.475398	0	0.237699	0	0	0	0	0	0	0.356549	0.11885	0	0	0	0	0	0	0.237699	0	0	31.0197
665	0	0	0	0	0	0	0	0	0.355872	0	0	0	0	0	0	0	0	0	0	0	0	0	0	0	0	0	17.2598	0	0	0	0.177936	0	0	0	0	0	0	0	0	0	0	0	0	0	0	0	0	0	21.3523
666	0	0	0	0	0	0	0	0.0422726	0	0	0	0.0211363	0	0	0	0.0211363	0.0211363	0	0	0	0	0.0211363	0	0.0422726	0.0422726	0.0634089	0.634089	0	0.338181	0	0	0	0	0	0	0	0	0.0211363	0	0	0	0	0	0	0.0422726	0	0	0	1.73318
667	0	0	0.101516	0.0169193	0	0	0	0.0338387	0	0	0	0.0338387	0	0	0	0.219951	0	0	0	0	0	0	0	0.101516	0.0338387	0.118435	0.338387	0	0.152274	0	0.0169193	0	0	0	0.0169193	0	0	0.541419	0.0338387	0	0	0	0	0	0	0.050758	0	0	9.4579
668	0	0	0	0	0	0	0	0	0	0	0	0	0	0	0	0.112886	0.112886	0	0	0	0	0	0	0	0	0	8.97443	0	4.40255	0	0.282215	0	0	0	0	0	0	0	0	0	0	0	0	0	0	0	0	0.056443	15.5218
669	0	0	1.31671	0	0	0	0	0	0	0.0387267	0	0.11618	0	0	0	0.0387267	0	0	0	0.0193633	0.11618	0.11618	0.0193633	0.154907	1.12307	0.0387267	0.193633	0	0.135543	0	0.0193633	0.0193633	0.05809	0	0	0	0.0968167	0.87135	0.63899	0	0	0	0	0	0	0.05809	0	0.251723	7.80342
670	0	0	2.34379	0	0	0	0	0	0	0	0	0.154536	0	0	0	0	0	0	0	0.0515119	0.0515119	0.283315	0	0.334827	0.69541	0.154536	0.206047	0	0.437851	0	0.0257559	0	0.154536	0	0	0	0.0772678	0.772678	0.360583	0	0	0	0	0.0515119	0	0.0257559	0	0.103024	9.5297
671	0	0	0.0776687	0	0	0.0466012	0	0	0.279607	0	0.0155337	0.0932024	0.062135	0	0	0.761153	0	0	0	0	0	0.062135	0	0.155337	0.0466012	0.0932024	0.0310675	0	2.08152	0	0.0310675	0	0	0	0.0776687	0	0	3.06015	0.0466012	0	0	0	0	0.0155337	0	0.0310675	0	0.0466012	2.59413
672	0	0	1.68118	0	0	0	0	0	0	0	0	0.168118	0	0	0	0	0	0	0	0.100871	0.0336236	0.134494	0.100871	0.336236	0.975085	0.100871	0.134494	0	0.336236	0	0.0336236	0	0.0336236	0	0	0	0.0336236	0.470731	0.36986	0	0	0	0	0	0	0	0	0.168118	9.24649
673	0	0	0.840957	0	0	0	0	0	0.0764507	0	0.0254836	0.203868	0	0	0	1.14676	0	0	0	0.101934	0	0.101934	0	0.152901	0.331286	0.178385	0.101934	0	0.739023	0	0.0509671	0	0	0	0.0509671	0	0.127418	1.12128	1.19773	0	0	0	0.0254836	0	0	0.0509671	0.0254836	0.101934	5.17316
674	0	0	1.92634	0	0	0	0	0	0	0	0	0.154107	0	0	0	0.385267	0	0	0	0.23116	0	0.0770535	0.0770535	0.154107	0.0770535	0.23116	0.770535	0	6.39544	0	0.0770535	0	0	0	0.23116	0	0.154107	0.385267	0.0770535	0.154107	0	0	0	0	0	0	0.0770535	0.539374	26.1211
675	0	0	0.972548	0	0	0	0	0	0.0884134	0	0	0.0442067	0	0	0	0.707307	0	0	0	0.0884134	0.221034	0.0884134	0	0.751514	0.26524	0.309447	0.353654	0	0.839928	0	0.13262	0	0	0	0.0884134	0	0.13262	0.972548	0.574687	0	0	0.0442067	0	0	0	0	0.0442067	0.176827	4.42067
676	0	0	2.19876	0	0	0	0	0	0.0483244	0	0.0483244	0.0966487	0	0	0	0	0	0	0	0.169135	0.0966487	0.241622	0	0.990649	2.00546	0.0241622	0.120811	0	0.676541	0	0.0483244	0	0.0966487	0	0.0241622	0	0	0.55573	0.434919	0	0	0	0	0	0	0	0	0.579892	7.94936
677	0	0	1.50444	0.021492	0	0	0	0	0.0859679	0	0.0644759	0.10746	0	0	0	0	0	0	0	0.150444	0.193428	0.150444	0	0.924155	1.52593	0	0.0859679	0	1.03161	0	0.0429839	0	0	0	0	0	0.021492	1.01012	0.279396	0	0	0	0	0	0	0	0	0.644759	8.98364
678	0	0	2.24937	0	0	0	0	0	0	0	0	0.118388	0	0	0	0	0	0	0	0.0473552	0.0236776	0.0710328	0.0473552	0.59194	1.13653	0.0236776	0.0947104	0	0.544585	0	0.0236776	0	0	0	0	0	0	0.805039	0.213098	0	0	0	0	0	0	0	0	0.449875	11.9098
679	0	0	2.39156	0	0	0	0	0	0.0659739	0.0164935	0	0.0989609	0	0	0	0.0164935	0	0	0.0164935	0.0659739	0.032987	0.181428	0	0.808181	3.72753	0	0	0	0.263896	0	0	0	0	0	0	0	0	0.412337	0.263896	0	0	0	0	0	0.0164935	0	0	0.874155	4.13986
680	0	0	0.328395	0	0.0182442	0	0.200686	0	0.0912209	0.0547325	0	0.0547325	0	0	0.0182442	0	0	0	0	0.127709	0.0182442	0.237174	0	1.2406	1.20412	0.0182442	0.0547325	0	0.857476	0	0.0182442	0	0.0729767	0	0.21893	0	0	0.0182442	0.255419	0	0	0	0	0	0	0	0	0.419616	7.2247
681	0	0	1.85857	0	0	0	0	0	0.0447848	0	0	0.179139	0	0	0	0.0447848	0	0	0	0.0671772	0.0671772	0.111962	0	1.11962	3.94106	0	0.0895696	0	0.0223924	0	0.0223924	0	0.0447848	0	0.0447848	0.0223924	0	0.425456	0.223924	0	0	0	0	0	0	0	0	0.828519	5.57571
682	0	0	0.114224	0	0	0.0571122	0	0.0342673	0.148492	0	0	0.0913795	0.0114224	0	0	0.593967	0	0	0	0	0	0.285561	0.0114224	0.308406	0.0913795	0.0342673	0.148492	0	1.81617	0	0	0	0	0	0.0571122	0.0114224	0	3.6666	0.0114224	0	0	0	0	0.0114224	0	0.0228449	0	0.0456897	1.75906
683	0	0	0.150893	0	0	0	0	0.0150893	0.0301787	0	0	0.150893	0	0	0	0.603573	0	0	0	0	0	0.0150893	0	0.045268	0.0150893	0	0.0301787	0	0.045268	0	0	0	0	0	0.0754466	0	0	1.56929	0.0150893	0	0	0.0150893	0	0	0	0.0150893	0	0	0.558305
684	0	0	0.10385	0	0	0	0	0.0593428	0.0445071	0	0	0.10385	0	0	0	0.400564	0	0	0	0	0	0	0	0.0741785	0	0.0148357	0.0148357	0	0.0593428	0	0	0	0	0	0.0296714	0	0	1.23136	0.0296714	0	0	0	0	0	0	0.0445071	0.0148357	0	0.637935
685	0	0	0.112806	0	0	0.0225611	0	0.0225611	0.0676834	0.0225611	0	0.157928	0	0	0	0.609151	0	0	0	0	0	0	0	0.0451223	0	0	0	0	0.0902446	0	0	0	0	0	0.135367	0	0	2.91039	0.135367	0	0	0	0	0.0225611	0	0.0225611	0	0	0.744518
686	0	0	0.749923	0	0	0	0	0	0	0	0	0	0	0	0	1.45573	0	0	0	0.0882262	0.0441131	0.0441131	0	0.132339	0.0441131	0	0.352905	0	0.838149	0	0	0	0	0	0.0441131	0	0	1.80864	0.661697	0	0	0	0	0	0	0.176452	0	0	2.55856
687	0	0	1.22199	0	0	0	0	0	0.0244397	0.0244397	0	0.0244397	0	0	0	0.244397	0	0	0	0.195518	0.0244397	0.122199	0	0.268837	0.0977589	0.268837	0.219957	0	0.366596	0	0	0	0.171078	0	0.0244397	0	0.0244397	0.659872	0.415475	0	0	0	0	0	0	0.195518	0	0.0733192	3.15272
688	0	0	1.40351	0.0226372	0	0	0	0.0452745	0.113186	0	0	0.113186	0.0226372	0	0	1.56197	0	0.0226372	0	0.792303	0.0452745	0.0679117	0.0226372	0.271647	0.0679117	0.24901	0.113186	0	0.294284	0	0	0	0.0452745	0	0.135823	0	0	2.10526	0.679117	0	0	0	0	0	0	0.158461	0	0.0452745	1.42615
689	0	0	1.26818	0	0	0	0	0	0	0	0	0	0	0	0	0	0	0	0	0.0845451	0	0.16909	0	0.0845451	0.338181	0	0	0	3.5509	0	0.253635	0	0	0	0	0	0	0	0.0845451	0	0	0	0	0	0	0	0	0.507271	56.5607
690	0	0	0	0	0	0	0	0	0	0	0	0	0	0	0	0	0	0	0	0	0	0	0	0	1.69779	0	0	0	8.48896	0	0	0	0	0	0	0	0	0	0	1.69779	0	0	0	0	0	0	0	1.69779	108.659
691	0	0	2.44499	0	0	0	0	0	0	0	0	0	0	0	0	0	0	0	0	0.0905551	0	0.0905551	0	1.08666	1.90166	0	0.0905551	0	0.905551	0	0.0905551	0	0	0	0.0905551	0	0	0.452776	0.0905551	0	0	0	0	0	0	0	0	1.53944	15.8471
692	0	0	1.43297	0	0	0	0	0	0.0774578	0.0193645	0.0193645	0.309831	0	0	0	1.2006	0	0	0	0.193645	0.0774578	0.464747	0	0.387289	0.387289	0.116187	0.0968223	0.0193645	0.464747	0	0.0968223	0	0	0	0.271102	0.0193645	0.271102	0.91013	0.213009	0	0	0	0	0	0	0.0387289	0	0.213009	3.33069
693	0	0	0.157552	0	0	0.295409	0	0	0.0393879	0.0984698	0	0.19694	0	0	0	0.649901	0.0787758	0	0.019694	0	0.0590819	0.0787758	0	0.0393879	0.0393879	0.019694	0.393879	0	5.17951	0	0.019694	0	0	0	0	0	0.0393879	0.866534	0.0984698	0.019694	0	0.0590819	0	0.0590819	0	0.0984698	0.019694	0.137858	7.68064
694	0	0	0.606105	0	0	0	0	0	0.0591322	0	0	0.0591322	0	0	0	0.886984	0	0	0	0.0591322	0.0147831	0.133048	0	0.310444	0.413926	0.118264	0.19218	0	0.709587	0	0.0739153	0	0.0295661	0	0.0295661	0	0	0.842634	0.103481	0.0147831	0	0	0	0.0147831	0	0.0739153	0.0147831	0.0591322	5.30712
695	0	0	1.15222	0	0	0.0177264	0	0.0177264	0	0	0	0.194991	0	0	0	0.531792	0	0	0	0.106358	0	0.0531792	0.0177264	0.159538	0.141811	0.0709056	0.230443	0	1.2763	0	0.0354528	0	0.0354528	0	0	0	0.265896	0.815415	0.212717	0.0177264	0	0	0	0.0177264	0	0.0709056	0.0354528	0.106358	4.11253
696	0	0	0	0	0	0	0	0	0	0	0	0	0	0	0	0	0	0	0	0	0	0	0	0	0	0	6.24185	0	12.2042	0	0	0	0	0	0	0	0	0	0	0.0931619	0	0	0	0.279486	0	0	0	0	24.3153
697	0	0	0	0.024083	0	0	0	0	0	0	0	0.192664	0	0	0	0.144498	0	0	0	0.024083	0.024083	0	0	0.024083	0.0481661	0.168581	1.20415	0	3.87737	0	0.024083	0	0	0	0.024083	0	0	0.120415	0	0	0	0	0	0	0	0.024083	0	0	5.56318
698	0	0	0	0	0	0	0	0	0	0	0	0	0	0	0	0	0.125471	0	0	0	0	0	0	0	0	0	8.15558	0	19.6989	0	3.3877	0	0	0	0	0	0.250941	0	0	0	0	0	0	0	0	0	0	0	35.0063
699	0	0	1.84847	0	0	0	0	0	0.163789	0	0.14039	0.0701951	0	0	0	0.0233984	0	0	0	0.0467968	0	0.0701951	0	0.538163	0.912537	0.0233984	0.163789	0	1.00613	0	0	0	0.0701951	0	0.0233984	0	0.163789	0.795545	0.14039	0	0	0	0	0	0	0.0233984	0	0.444569	9.35935
700	0	0	2.95244	0	0	0	0	0	0.0638366	0	0	0.175551	0	0	0	0.0478774	0	0	0	0.0478774	0.127673	0.127673	0	0.734121	1.29269	0.0319183	0.143632	0	1.0533	0	0.0638366	0	0	0	0	0	0	0.526652	1.93106	0.0319183	0	0.0319183	0	0	0	0	0	0.303224	6.73476
701	0	0	2.23836	0	0	0	0	0	0	0.0260274	0	0.494521	0	0	0	0	0	0	0	0	0.0520549	0.234247	0	0.364384	1.79589	0.0780823	0	0	0.312329	0	0.156165	0	0	0	0.0260274	0	0	0.989042	0.572604	0	0	0	0	0	0	0	0	0.624658	4.86713
702	0	0	0.0542748	0	0	0.0271374	0	0	0	0	0	0.149256	0	0	0	0.230668	0	0	0	0	0	0	0	0.0542748	0.0407061	0	0.0271374	0	0.189962	0	0	0	0	0	0.0135687	0	0.0135687	0.773416	0	0	0	0	0	0	0	0.0814122	0	0.0135687	1.15334
703	0	0	0.0775705	0	0	0.0129284	0	0.0129284	0	0	0	0.206855	0.0129284	0	0	0.452495	0	0	0	0	0	0	0	0.0387852	0	0.0129284	0	0	0.0387852	0	0	0	0	0	0.0387852	0	0.0387852	1.03427	0.0129284	0	0	0	0	0	0	0.0258568	0	0	0.581779
704	0	0	0.089415	0.017883	0	0.143064	0	0.017883	0.17883	0	0	0.107298	0.053649	0	0	0.71532	0	0	0	0	0	0.160947	0	0.053649	0.035766	0.107298	0.196713	0	3.05799	0	0.035766	0	0.017883	0	0.071532	0	0.035766	5.23972	0	0	0	0	0	0	0	0.071532	0	0.017883	3.80908
705	0	0	0.0140323	0	0	0	0	0.0280647	0	0	0	0.266614	0	0	0	0.126291	0	0	0	0	0	0.0280647	0	0.0561293	0.0280647	0	0.0140323	0	0.084194	0	0.0280647	0	0	0	0.0280647	0	0	0.757746	0.0140323	0	0	0	0	0	0	0.042097	0.0140323	0	0.813875
706	0	0	2.56774	0.0166736	0	0	0	0	0.0500208	0.0166736	0	0.200083	0	0	0	0.266778	0	0	0	0.150063	0.0666945	0.100042	0.466861	0.0500208	0.800333	0	0.0666945	0	0.283451	0	0.0166736	0	0.200083	0	0	0	0	0.583576	0.41684	0	0	0	0	0	0.0166736	0.533556	0	0.18341	4.13506
707	0	0	1.98246	0	0	0	0	0	0.0233231	0	0	0.0699692	0	0	0	0.0233231	0	0	0	0	0.0699692	0.163261	0	0.0699692	0.443138	0.0233231	0.139938	0	0.466461	0	0.0233231	0	0	0	0	0	0	0.326523	0.116615	0	0	0	0	0	0	0.163261	0.0233231	0.0932923	5.97071
708	0	0	0.733931	0.0183483	0	0	0	0	0	0	0	0	0	0	0	0.183483	0	0	0	0.146786	0.183483	0.0917414	2.03666	0.0550449	0.311921	0.0366966	0.0917414	0	0.183483	0	0.0183483	0.0366966	0	0	0	0.0183483	0	0.0917414	0.477055	0.0183483	0	0	0	0	0	4.40359	0.0183483	0.128438	2.6605
709	0	0	2.08196	0	0	0	0	0.0547885	0.602674	0	0.0273943	0.0821828	0	0	0	0.712251	0	0	0	0.0821828	0.19176	0.164366	0.0547885	0.164366	0.273943	0.38352	0.410914	0	2.41069	0	0	0	0	0	0	0	0.0273943	1.67105	0.273943	0	0	0	0	0	0	0.0273943	0	0.0273943	4.13653
710	0	0	0	0	0	0	0	0	0	0	0	1.16525	0	0	0	0.302102	0	0	0	0.17263	0	0	0.129472	0.129472	0	0.0863148	1.16525	0	3.92732	0	0	0	0	0	0	0.0431574	0	1.12209	0	0	0	0	0	0	0	0	0	0	5.95572
711	0	0	0.135358	0	0	0	0	0	0	0.108287	0	0.081215	0.0270717	0	0	1.10994	0	0	0	0	0	0.0541433	0	0.0541433	0.0541433	0.081215	0.216573	0	1.29944	0	0	0	0	0	0	0	0.0270717	2.0033	0.16243	0.081215	0	0	0	0	0	0.64972	0	0.0270717	2.05745
712	0.0354359	0	0.318923	0	0	0	0	0	0	0	0.106308	0.0354359	0	0	0	0	0	0	0	0.0354359	0	0.0708717	0.0354359	0.177179	0.283487	0	0.566974	0	5.70517	0	0	0	0.0354359	0	0.0708717	0	0	0.42523	0	0	0	0	0	0	0	0.0708717	0	0.177179	11.8001
713	0	0	0.220432	0	0	0	0	0	0	0.0200393	0	0.0801571	0	0	0	0.0400786	0	0	0	0.0801571	0.0400786	0.100196	0	0.28055	0.28055	0.0400786	0.82161	0	5.81139	0	0.0601178	0	0.100196	0	0.160314	0.0200393	0.0801571	0.240471	0.260511	0	0	0	0	0	0	0.0400786	0.140275	0.180353	11.8633
714	0	0	0.200808	0.025101	0	0	0	0	0.025101	0	0	0.025101	0	0	0	0.025101	0.0502021	0	0	0.0753031	0.025101	0	0	0.276111	0.100404	0	0.627526	0	6.25016	0	0.0502021	0	0.0502021	0	0	0	0	0.100404	2.18379	0	0	0	0	0	0.025101	0.125505	0.025101	0.0502021	6.57647
715	0	0	0.706599	0	0	0	0	0	0.0543537	0	0.0271769	0	0	0	0	0.570714	0	0.0543537	0	0.271769	0	0.217415	0.0271769	0.108707	0.135884	0.0271769	0.190238	0	3.94065	0	0	0	0	0	0	0	0	0.679422	2.01109	0	0	0	0	0.0815306	0	0.0271769	0.0543537	0.135884	10.2729
716	0	0	0	0	0	0	0	0	0	0	0	0	0	0	0	0	0.0713674	0	0	0	0	0	0	0.0356837	0.0356837	0	3.85384	0	26.7985	0	0.856409	0	0	0	0	0	0	0	0.0356837	0	0	0	0	0	0	0	0.178418	0.178418	59.3777
717	0	0	0.13876	0	0	0	0	0	0	0	0	0.0462535	0	0	0.0462535	0.13876	0.0925069	0	0	0.0925069	0	0.0462535	0	0.231267	0.13876	0	1.57262	0	16.05	0	0.416281	0	0	0	0	0	0.13876	0.13876	0.231267	0.0925069	0	0	0	0	0	0	0	0	43.2932
718	0	0	2.03478	0	0	0	0	0	0	0.12332	0	0.0616599	0	0	0	0	0	0	0	0	0	0	0	0.18498	0.678259	0	0.739919	0	8.94068	0	0.0616599	0	0	0	0.0616599	0	0	0.18498	0.18498	0	0	0	0.0616599	0	0	0	0	0.369959	24.9106
719	0	0	0.275375	0	0	0	0	0.0229479	0.0229479	0.114739	0.0229479	0.160635	0	0	0	0	0	0	0	0	0	0	0	0.114739	0.0917915	0.0458958	0.252427	0	1.23919	0	0	0	0	0	0.0458958	0	0	0.229479	0.0458958	0	0	0	0	0	0.0229479	0.0458958	0	0.0229479	3.18976
720	0	0	0	0	0	0	0	0	0	0	0	0	0	0	0	0	0	0	0	0	0.17188	0.0429701	0	0	0.343761	0	4.1681	0	10.6566	0	0.945342	0	0	0	0	0	0	0.17188	0	0.687521	0	0	0	0	0	0	0	0	38.7161
721	0.0471461	0	0.0785768	0	0	0	0	0	0.0785768	0.0314307	0.0157154	0.110008	0	0	0	0.0471461	0	0	0	0.0157154	0.0157154	0.0157154	0	0.188584	0.0942922	0.0157154	1.28866	0	5.51609	0	0.0314307	0	0	0	0.0314307	0	0.0471461	0.377169	0.157154	0	0	0	0	0	0	0.0942922	0	0.172869	10.0264
722	0	0	0.2	0	0	0	0	0.025	0	0	0	0.075	0	0	0	0	0.025	0	0	0	0.1	0.15	0	0.2	0.125	0	4.2	0	12.55	0	0.425	0	0	0	0	0	0	0.3	0.325	0	0	0	0	0	0	0	0	0.125	27.5
723	0	0	0.504682	0.0186919	0	0	0	0.0934597	0.0373839	0.0373839	0.0373839	0.130844	0	0	0.0373839	0	0	0	0	0.205611	0.0373839	0.130844	0	0.149536	0.224303	0.0186919	0.971981	0	5.7945	0	0.0747678	0	0	0	0	0.0560758	0.112152	0.261687	0.336455	0	0	0	0	0.0560758	0	0	0	0.0934597	11.6077
724	0	0	0.0512072	0	0	0	0	0	0.179225	0	0	0	0	0	0	0.0512072	0	0	0	0.102414	0	0.0256036	0	0.153622	0.0256036	0	4.48063	0	11.0608	0	0.614487	0	0.0256036	0	0	0	0	0.0256036	0.0256036	0.102414	0	0	0	0	0	0	0	0.204829	41.6571
725	0	0	0.797002	0.0215406	0	0	0	0	0.0215406	0.0215406	0	0.129243	0	0	0.0430812	0	0	0	0	0	0	0.0861623	0	0.193865	0.236946	0	0.409271	0	1.33552	0	0.0215406	0	0	0	0.0430812	0	0	0.344649	0.280028	0	0	0	0	0	0	0	0.0215406	0.0430812	4.24349
726	0	0	0	0	0	0.46249	0	0	0.121708	0	0	0.194732	0.0486831	0	0	1.04669	0	0	0	0	0	0.0486831	0	0	0	0	0.0730247	0	2.4585	0	0	0	0	0	0.0243416	0	0	2.1664	0	0	0	0	0	0.0243416	0	0	0	0.121708	1.92298
727	0	0	0.688975	0	0	0	0	0	0.0558628	0.0372419	0	0.130347	0	0	0.0372419	0	0	0	0.0186209	0.0372419	0.0931047	0.186209	0.0186209	0.186209	0.279314	0.0186209	0.540007	0	4.39454	0	0.0558628	0	0	0	0.186209	0	0.0186209	0.372419	0.372419	0	0	0	0	0	0	0.0558628	0.0372419	0.130347	12.1781
728	0	0	1.09938	0	0	0	0	0	0.031411	0	0	0.0942329	0	0	0.031411	0	0	0	0	0.031411	0.031411	0.219877	0	0.439754	0.31411	0	0.565398	0	4.02061	0	0.062822	0	0.157055	0	0.062822	0	0.219877	0.345521	0.188466	0	0	0	0	0	0	0.062822	0	0.157055	12.8471
729	0	0	0.220015	0	0	0	0	0	0	0.0942922	0.0628615	0.220015	0	0	0	0.0628615	0	0	0	0.0314307	0	0.0628615	0	0.282877	0.188584	0	2.64018	0	5.84612	0	0.157154	0	0	0	0	0	0	0.534322	0.0942922	0	0	0	0	0	0	0.345738	0	0.0628615	17.7269
730	0	0	1.04406	0	0	0	0	0	0	0.0639223	0	0.213074	0	0	0	0	0	0	0	0	0.0213074	0.0639223	0.0426148	0.0852297	0.362226	0	0.298304	0	2.21597	0	0.127845	0	0	0	0.0213074	0	0.0426148	0.553993	0.276997	0	0	0	0	0	0	0.170459	0	0.0426148	6.39223
731	0	0	1.02587	0	0	0	0	0	0	0	0	0.122127	0	0	0	0.122127	0	0	0	0.146552	0.244254	0.0732762	0	0.146552	0.341955	0.0732762	0.439657	0	2.61352	0	0.122127	0	0.146552	0	0.0488508	0	0	0.390806	0.341955	0	0	0	0	0	0.0488508	0.244254	0	0.0244254	6.93681
732	0	0	0.169226	0.0211533	0	0	0	0	0.0211533	0	0	0	0	0	0	0	0	0	0	0.105766	0	0.0634598	0.0211533	0.253839	0.105766	0.0211533	1.9461	0.0211533	5.03448	0	0.169226	0	0	0	0	0	0.0634598	0.571138	0.867284	0	0	0.0211533	0	0	0	0.296146	0.0211533	0.0846131	11.7824
733	0	0	0	0	0	0	0	0	0	0	0	0	0	0	0	0.0978115	0	0	0	0	0.0244529	0.0244529	0	0	0.0978115	0	4.20589	0	8.36288	0	0.391246	0	0	0	0	0.0244529	0.0489057	0.0244529	0.17117	0.34234	0	0	0	0	0.0244529	0.0978115	0.0244529	0.0244529	23.3036
734	0.0170876	0	0.102526	0	0	0	0	0	0.0512628	0	0	0.0512628	0	0	0	0.598066	0	0	0	0.085438	0	0.0170876	0.0341752	0.102526	0.222139	0.0683504	0.358839	0	2.0676	0	0	0	0	0.0170876	0.0170876	0	0	0.187964	0.42719	0	0	0.0341752	0	0.0170876	0	1.55497	0	0.0170876	4.11811
735	0	0	1.14529	0	0	0	0	0	0.0409031	0	0	0.245419	0	0	0	0.286322	0	0	0	0	0.0818063	0	0	0	0.449935	0	3.9676	0	6.74902	0	0.490838	0	0	0	0	0	0	0	0	0	0	0	0	0	0.0409031	0.77716	0	0	17.3429
736	0	0	0.0725531	0	0	0.10883	0	0	0.145106	0	0	0.126968	0	0	0	0.344627	0.0362766	0.0906914	0	0.10883	0	0.10883	0.0725531	0.0544149	0.0181383	0.10883	0.943191	0	2.12218	0	0.0725531	0	0.0181383	0	0	0	0	0.399042	0.126968	0	0	0.0181383	0	0	0.0181383	0.489734	0	0.0362766	4.4983
737	0	0	0.359081	0	0	0.0797957	0	0	0.0797957	0	0	0.0797957	0	0	0	0.55857	0	0.0398979	0.0398979	0.0398979	0.0398979	0.319183	0	0.0797957	0.0797957	0.0797957	0.478774	0	3.94989	0	0.0398979	0	0	0	0	0	0.0398979	0.917651	0.0797957	0	0	0	0	0	0	0.119694	0	0.0797957	8.45835
738	0	0	0.530619	0	0	0	0	0	0.0482381	0	0	0.0241191	0	0	0	0	0	0	0	0.0723572	0	0.313548	0	0.0241191	0.144714	0.144714	1.15771	0	3.20783	0	0.0723572	0	0	0	0	0	0	0.26531	0.578857	0	0	0.144714	0	0	0.0241191	2.36367	0	0.144714	9.79233
739	0	0	0.149686	0	0	0	0	0	0.0498952	0.249476	0.0997904	0	0	0	0	0	0	0	0	0.0498952	0.249476	0	0	0.0997904	0.249476	0.199581	2.59455	0	9.67967	0	0.0498952	0	0	0	0	0	0	0.199581	0.199581	0	0	0.0498952	0	0	0	0	0	0.199581	26.7438
740	0	0	0.0328084	0	0	0	0	0	0.0328084	0.0328084	0.0328084	0.0328084	0	0	0	0.0656168	0	0	0	0	0	0	0	0	0.164042	0	2.39501	0	16.5682	0	0.131234	0	0	0	0	0	0	0	0.0656168	0	0	0	0	0	0.0984252	0.0328084	0.0328084	0.0984252	40.9777
741	0	0	0.0304813	0	0	0	0	0	0.0914439	0	0	0	0	0	0	0.121925	0	0	0	0	0.0609626	0	0	0.213369	0.152406	0	5.7	0	15.9112	0	0.335294	0	0	0	0	0	0.0304813	0.152406	0	0.0609626	0	0	0	0	0	0	0.24385	0.335294	52.6717
742	0	0	0.299541	0	0	0	0	0	0	0.0332823	0	0.0332823	0.0332823	0	0	0.599081	0	0	0	0	0	0	0.0332823	0	0.0332823	0	1.89709	0	3.82746	0	0.0332823	0	0	0	0	0	0	0	0.0998469	0	0	0.0332823	0	0	0	0.0998469	0	0.0998469	8.85309
743	0	0	0.0630676	0	0	0	0	0	0	0	0	0	0	0	0.0630676	0.126135	0.0630676	0	0	0	0	0	0	0	0	0	1.32442	0	3.91019	0	0.315338	0	0	0	0	0	0	0	0	0	0	0	0	0	0	0.0630676	0	0	10.4692
744	0	0	0.0812678	0	0	0	0	0	0.0812678	0	0	0	0	0	0	0.650142	0	0	0	0	0	0	0	0.0812678	0	0	2.1536	0	6.01382	0	0.365705	0	0	0	0	0	0	0	0	0.0812678	0	0	0	0	0	0.487607	0.0812678	0	13.1654
745	0	0	1.03881	0	0	0	0	0	0.185501	0	0	0	0	0	0	0.0742005	0	0	0	0.0371002	0.0371002	0.0371002	0	0.185501	0.185501	0.111301	2.11471	0	3.52452	0	0.408103	0	0	0	0.0371002	0	0	0.185501	0	0	0	0.0371002	0	0	0	0.964606	0.0371002	0.148401	11.9463
746	0	0	0.54752	0	0	0	0	0	0.0912534	0	0	0	0.0912534	0	0	0.0456267	0	0	0	0.228133	0	0.0456267	0	0.0912534	0.182507	0	3.69576	0	4.56267	0	0.27376	0	0	0	0	0	0	0.365013	0.0912534	0	0	0	0	0	0	1.41443	0.0456267	0.182507	10.5854
747	0	0	0.752296	0	0	0	0	0	0.0395946	0.0395946	0.0395946	0.0395946	0	0	0	0	0	0	0	0	0	0.237567	0	0.0395946	0.237567	0.0791891	0.752296	0	1.4254	0	0	0	0.0395946	0	0	0.0395946	0	0.197973	0.158378	0	0	0.118784	0	0	0	2.13811	0	0.0395946	4.63256
748	0	0	0.927196	0	0	0	0	0	0.0579497	0	0.0579497	0.115899	0	0	0	0.0193166	0	0	0	0.173849	0.115899	0.154533	0	0.67608	0.405648	0	0.251116	0	5.38933	0	0.0193166	0.0193166	0	0	0	0	0.270432	0.67608	0.444281	0	0	0	0	0	0.0193166	0.0579497	0.0193166	0.173849	14.951
749	0	0	0	0	0	0	0	0	0.0398279	0	0	0	0	0	0	0	0	0	0	0	0	0	0	0	0	0	7.00972	0	19.2767	0	0.677075	0	0	0	0	0.0398279	0	0.0398279	0	0.0796559	0	0	0	0	0	0	0.0796559	0.398279	56.2371
750	0	0	0.304368	0	0	0	0	0	0.0507279	0	0	0.0507279	0	0	0.0507279	0	0	0	0	0.0507279	0	0.0507279	0	0.152184	0.202912	0	2.43494	0	8.62375	0	0.101456	0	0	0	0.0507279	0	0.0507279	0.25364	0.558007	0	0	0.202912	0	0	0	0.760919	0	0.202912	20.2912
751	0	0	0	0	0	0	0	0	0	0	0	0.1459	0	0	0	0.0729501	0	0	0	0.0729501	0	0	0	0.364751	0.1459	0	7.07616	0	17.9457	0	0.656551	0	0	0	0.1459	0	0	0	0.0729501	0	0.0729501	0	0	0	0	0.0729501	0	0.1459	47.5635
752	0	0	0	0	0	0	0	0	0.830105	0	0	0	0	0	0	0	0	0	0	0	0	0	0	0	0	0	12.7283	0	23.2429	0	0.276702	0	0	0	0	0	0	0	0	0.276702	0	0	0	0	0	0	0	0.553403	94.0786
753	0	0	0.0789017	0.0394508	0	0	0	0	0.0789017	0	0	0.0789017	0	0	0	0.0394508	0	0	0	0.0789017	0	0.0394508	0	0.118353	0.118353	0	4.93136	0	14.3601	0	0.355058	0	0.0394508	0	0	0	0	0.47341	0.0789017	0	0	0.0394508	0	0	0	0	0.0789017	0.276156	33.0993
754	0	0	0.667408	0	0	0	0	0	0	0.0317813	0	0.127125	0	0	0.0317813	0	0	0	0	0.158907	0.0635627	0.111235	0	0.190688	0.317813	0.0158907	1.55729	0	7.42094	0	0.111235	0	0	0	0	0.0158907	0	0.206579	0.270141	0.0794534	0	0	0	0	0	0.127125	0	0.254251	17.6545
755	0	0	0.242807	0	0	0	0	0	0.169965	0	0	0	0	0	0	0.0971227	0.0728421	0	0	0.0242807	0.0242807	0	0	0	0.194245	0.121403	4.58905	0	5.46315	0	0.388491	0	0	0	0.0242807	0	0	0.0485614	0.169965	0	0	0	0	0	0	0	0.0485614	0.0971227	16.5109
756	0	0	0	0	0	0	0	0	0	0	0	0	0	0	0	0.204834	0	0	0	0	0	0	0.034139	0	0	0	5.32569	0	5.70122	0	0.477946	0	0	0	0	0	0.068278	0.034139	0.034139	0.068278	0.034139	0	0	0	0.068278	0	0	0.102417	22.0879
757	0	0	0.225187	0	0	0	0	0	0	0	0	0	0	0	0	0	0	0	0	0	0	0	0	0.112594	0.619265	0.112594	5.51709	0	8.50082	0	0.562968	0	0	0	0	0.337781	0	0	0	0	0	0	0	0	0	0	0.16889	0.112594	26.4595
758	0	0	1.5625	0.0205592	0	0	0	0.0205592	0	0	0	0.0822368	0	0	0.0205592	0	0	0	0	0.123355	0.0205592	0.123355	0	0.308388	1.13076	0	1.37747	0	1.0074	0	0.0822368	0	0.0205592	0	0.0411184	0	0.0205592	0.493421	0.185033	0.0411184	0	0	0	0	0	0.123355	0	0.370066	12.6234
759	0	0	0.889656	0	0	0.0539185	0	0.107837	0	0	0	0.0808778	0	0	0	0.269593	0.0539185	0	0	0.943574	0	0.188715	0.134796	0.0808778	0.161756	0.0808778	0.215674	0.0269593	3.34295	0	0.0269593	0	0	0	0	0	0.0808778	0.404389	0.0539185	0	0	0	0	0	0	0.242633	0	0.134796	6.4163
760	0	0	1.43491	0	0	0	0	0	0.0260892	0	0	0	0	0	0	0.0260892	0.0521785	0	0	0	0.0521785	0.0782677	0	0.208714	0.521785	0	2.73937	0	2.58283	0.0521785	0.234803	0	0.0782677	0	0	0	0	0.130446	0.0782677	0	0	0	0	0	0	0	0.0260892	0.730498	25.5153
761	0	0	1.40368	0	0	0	0	0	0.021595	0.04319	0	0.17276	0	0	0	0.021595	0	0	0	0.04319	0.064785	0.17276	0	0.151165	0.971775	0.107975	2.24588	0	2.00834	0	0.04319	0	0.064785	0	0.04319	0	0.04319	0.194355	0.12957	0	0	0.107975	0	0	0.021595	0.107975	0	0.194355	14.4255
762	0	0	0.570041	0	0	0	0	0	0.123922	0	0	0	0	0	0	0.0247844	0	0	0	0.0247844	0	0.0495688	0	0.0991375	0.743531	0.0247844	3.4946	0	1.88361	0	0.0743531	0	0.0247844	0	0.0495688	0	0.247844	0.272628	0.0991375	0	0	0	0	0	0.0495688	0	0	0.371766	27.4611
763	0	0	1.39319	0	0	0	0	0	0.0348299	0	0	0.0348299	0	0	0	0	0	0	0	0.0348299	0.0348299	0.0348299	0	0.10449	0.766257	0	2.29877	0	1.18422	0	0.0348299	0	0	0	0.0348299	0	0.0348299	0.522448	0.10449	0	0	0.0696597	0	0	0	0	0	0.174149	18.425
764	0	0	0.623303	0	0	0	0	0	0	0	0	0	0	0	0	0	0	0	0	0.133565	0	0.0890432	0	0.0890432	0.0890432	0	4.67477	0	3.69529	0	0.0445216	0	0	0	0.133565	0	0	0	0.0445216	0	0	0	0	0.0445216	0	0	0	0.400695	31.8775
765	0	0	1.46838	0	0	0	0	0	0.0312422	0	0	0	0	0	0	0	0	0	0	0.0624844	0.0312422	0.0312422	0	0.531117	1.37466	0.0312422	1.34341	0	1.31217	0	0.187453	0	0.0937266	0.0312422	0	0.0312422	0	0.312422	0.187453	0	0	0	0	0.0312422	0	0.0312422	0	0.187453	15.7148
766	0	0	0.885936	0	0	0	0	0	0.0885936	0.0442968	0	0.0885936	0	0	0	0	0	0	0	0.0885936	0.0442968	0.0885936	0	0.177187	0.265781	0	1.86047	0	1.72757	0	0.221484	0	0.0885936	0	0	0	0	0.177187	0.0442968	0.0885936	0	0	0	0	0	0	0	0.531561	19.9779
767	0	0	0.29795	0	0	0	0	0	0.148975	0	0	0.0677158	0	0	0	0	0	0	0	0.0270863	0.0406295	0.0135432	0.0270863	0.29795	0.162518	0	4.38798	0	3.45351	0	0.176061	0	0	0	0	0.0270863	0.0541726	0.0135432	0.121888	0.0948021	0	0	0.0406295	0.0270863	0.0406295	0	0	0.77196	34.4132
768	0	0	0.932367	0	0	0	0	0	0.0537904	0	0	0.0358603	0	0	0.0179301	0	0	0	0	0.0358603	0.0537904	0.0537904	0	0.107581	0.753066	0	2.20541	0	2.16955	0	0.107581	0	0.0717206	0	0.0717206	0	0.0179301	0.197232	0.0537904	0.0179301	0	0	0.0179301	0	0	0	0.0179301	0.376533	24.0264
769	0	0	0.711238	0	0	0	0	0	0.0592698	0	0.0296349	0.0592698	0	0	0	0	0	0	0	0	0.0296349	0.0889047	0	0.148174	0.355619	0	3.43765	0	2.01517	0	0	0	0	0	0.0889047	0	0	0.11854	0.0592698	0.0296349	0.0296349	0	0	0	0.0592698	0.0296349	0	0.444523	23.2041
770	0	0	0.938869	0	0	0	0	0.0695459	0.0695459	0.0347729	0	0.104319	0	0	0	0.0347729	0	0	0	0	0.104319	0.173865	0	0.765005	0.625913	0.208638	0.278183	0	6.50254	0	0.0347729	0	0	0	0	0	0	0.382502	0.173865	0	0	0	0	0	0	0.0695459	0	0.208638	23.4717
771	0	0	0.493253	0	0	0	0	0	0.0704647	0	0.0704647	0.176162	0	0	0	0.0352324	0	0	0	0.387556	0.0704647	0.105697	0	0.634182	0.880809	0.140929	0.422788	0	5.9895	0	0.0352324	0	0	0	0	0	0	0.528485	0.246627	0	0	0	0	0	0	0	0	0.352324	21.7736
772	0	0	0.0804052	0	0	0.0536035	0	0	0.0536035	0	0	0	0	0	0	0	0	0	0	0	0	0	0.0804052	0.0268017	0.0804052	0	4.47589	0	2.76058	0	0.0804052	0	0	0	0.0268017	0.0536035	0	0	0.107207	0.0536035	0	0	0.0268017	0	0	0	0	0.830854	33.7434
773	0	0	0.403787	0	0	0	0	0	0.224326	0.0448652	0	0	0	0	0.0897304	0	0	0	0	0	0	0.0897304	0.0897304	0.0897304	0.0897304	0	7.71681	0	5.69788	0	0.314056	0	0	0	0.179461	0	0	0	0.0897304	0.269191	0	0	0.0897304	0	0	0	0	1.25623	36.2959
774	0	0.0346993	0	0	0	0	0	0	0.381693	0	0	0.138797	0	0	0	0.0346993	0	0	0	0	0.138797	0	0.0346993	0.138797	0.173497	0	9.36882	0	6.80107	0	0.0693987	0	0	0	0	0	0	0.0693987	0	0.902183	0.0346993	0	0	0.0346993	0	0.0346993	0	1.31857	52.9512
775	0	0	1.62999	0	0	0	0	0	0.141738	0	0	0.0354346	0	0	0	0.0354346	0	0	0	0.106304	0.0708692	0.0708692	0.0354346	0.389781	0.141738	0.0354346	3.47259	0	3.54346	0	0.318911	0	0.0354346	0	0.0354346	0	0	0.177173	0.106304	0.106304	0	0	0.106304	0.0354346	0	0	0.0708692	0.496084	26.5405
776	0	0	1.071	0	0	0	0	0.036931	0.110793	0.036931	0.0553965	0.0553965	0	0	0	0.0738621	0	0.036931	0	0.0738621	0.0184655	0.627828	0.0738621	0.517034	0.498569	0.0738621	1.31105	0	1.08947	0	0.110793	0	0.0923276	0	0.036931	0.0184655	0	0.830948	0.036931	0.0553965	0	0	0	0	0	0.036931	0	0.184655	6.07515
777	0	0	1.27423	0.0303389	0	0	0	0	0.182033	0	0	0	0	0	0	0	0	0	0	0.0910167	0.0303389	0.333728	0.0303389	0.879828	0.5461	0.0606778	1.51694	0	1.24389	0	0.0606778	0	0	0	0.0303389	0	0	0.758472	0.242711	0.0303389	0	0	0	0	0	0	0.0303389	0.27305	6.06778
778	0	0	7.57254	0	0.0605804	0	0	0	0	0.0302902	0	0	0	0	0	0	0	0	0	0.0302902	0.0605804	0.0605804	0	0.0908705	0.272612	0	1.09045	0	1.2419	0	0	0	0.0302902	0	0.0302902	0	0.181741	0.0908705	0.666384	0.121161	0	0	0	0.0605804	0	0.0605804	0	0.212031	10.0866
779	0	0	0.761981	0	0	0	0	0	0	0.120313	0	0.120313	0	0	0	0	0	0	0	0.200521	0.160417	0.0802085	0	0.28073	0.160417	0	5.05314	0	6.17606	0	0.0802085	0	0.0401043	0	0.0401043	0	0	0.200521	0	0.0802085	0	0	0	0	0.0401043	0	0	1.00261	23.5412
780	0	0	0	0	0	0	0	0	0.131666	0	0	0	0	0	0	0	0	0	0	0.0658328	0.131666	0	0.131666	0.131666	0	0	13.8907	0	7.8341	0	0.197498	0	0	0	0.0658328	0	0	0	0	0.329164	0	0	0.263331	0	0.0658328	0	0	2.04082	41.4088
781	0	0	0	0	0	0	0	0	0.207846	0	0	0.207846	0	0	0	0.103923	0	0	0	0	0	0	0.0519615	0.415692	0.207846	0	15.9522	0	10.2364	0	0.0519615	0	0	0	0.207846	0	0	0	0	0.207846	0	0	0	0.207846	0	0.155885	0	2.23435	42.2447
782	0	0	0.0951045	0	0	0.0237761	0	0	0.570627	0	0	0.0713284	0	0	0	0.689508	0	0.0237761	0	0.0713284	0	0.0713284	0.0951045	0.404194	0.0237761	0.0237761	0.237761	0	5.23075	0	0.0475522	0.118881	0.142657	0	0.0237761	0.0713284	0.0951045	0.190209	0.0475522	0	0	0	0	0	0	0	0.118881	0.0237761	8.06011
783	0	0	1.14151	0	0.0393623	0	0	0	0.0787247	0	0	0.0590435	0	0	0	0.0196812	0	0	0	0.0787247	0.0984058	0.0984058	0.0787247	0.17713	0.236174	0	3.54261	0	2.95217	0	0.118087	0	0.0393623	0	0.0196812	0	0	0.118087	0.216493	0.0393623	0	0	0	0	0.0393623	0	0	0.413304	24.4243
784	0	0	0	0	0.1178	0	0	0	0.294499	0	0	0	0	0	0	0.235599	0	0	0	0	0	0	0	0.0588998	0	0	7.18577	0	5.30098	0	0.176699	0	0	0	0.0588998	0.0588998	0	0	0.1178	0.353399	0	0	0.353399	0.235599	0	0	0.0588998	0.942396	34.4564
785	0	0	1.39232	0	0	0	0	0	0.0224568	0	0	0.0224568	0	0	0	0	0.0224568	0	0	0	0.112284	0.202111	0	0.179654	0.741073	0	1.77408	0	1.41478	0	0.0673703	0	0.0224568	0	0	0	0	0.247024	0.134741	0	0	0.0449135	0	0	0	0	0	0.224568	10.5996
786	0	0	1.04951	0	0	0	0	0	0.0403657	0	0	0.100914	0	0	0	0.0605486	0.0201829	0	0	0.0605486	0.0201829	0.0201829	0	0.161463	2.30085	0	2.01829	0	1.95774	0	0.0807314	0	0	0	0	0	0.0201829	0.0807314	0.100914	0.0403657	0	0	0	0	0.0201829	0.100914	0.0201829	0.161463	14.3702
787	0	0	1.03199	0	0	0	0	0	0	0	0	0	0	0	0	0	0	0	0	1.03199	0	0	0	0	6.19195	0	0	0	0	0	0	0	0	0	0	0	0	0	0	0	0	0	0	0	0	0	0	0	10.3199
788	0	0	1.53032	0	0	0	0	0	0	0	0	0.17561	0	0	0	0	0	0	0	0.100349	0.0752615	0.0250872	0	0.17561	1.78119	0	1.32962	0	1.32962	0	0.0250872	0	0.0250872	0	0	0	0.125436	0.275959	0.17561	0	0	0	0	0	0	0	0	0.275959	16.3067
789	0	0	1.53297	0	0	0	0	0	0.0629987	0.0419992	0	0.104998	0	0	0	0	0	0	0	0.0629987	0	0.0839983	0	0.50399	3.80092	0	1.04998	0	1.25997	0	0.125997	0	0	0	0	0	0.0629987	0.377992	0.125997	0.0839983	0	0	0	0	0.0209996	0.0209996	0	0.293994	10.5208
790	0	0	1.24427	0	0	0	0	0	0.141395	0	0	0.0848368	0	0	0	0	0	0	0	0.141395	0.0565579	0.311068	0	0.367626	3.98733	0	1.41395	0	2.29059	0	0.141395	0	0.0282789	0	0	0.0282789	0.0282789	0.282789	0.169674	0.0565579	0	0	0	0	0	0.0282789	0	0.565579	17.0522
791	0	0	1.82367	0	0	0	0	0	0.0628852	0.0209617	0	0.104809	0	0	0	0.0209617	0	0	0	0.104809	0.104809	0.0628852	0.0209617	0.272502	2.43156	0.0209617	1.19482	0	1.65598	0	0.0838469	0	0.0628852	0	0	0	0.0209617	0.398273	0.12577	0	0	0	0	0	0	0.209617	0	0.209617	10.5857
792	0	0	0.490587	0	0	0	0	0	0.091985	0	0	0.122647	0	0	0	0.091985	0	0	0	0.0613234	0.0613234	0.0306617	0	0.306617	0.827865	0.0306617	1.77838	0	1.56375	0	0.153308	0	0.0306617	0	0.0306617	0	0.0306617	0.245293	0.214632	0.122647	0	0	0	0	0	1.28779	0.0613234	0.245293	9.4438
793	0	0	0.103833	0	0	0.3115	0.0173055	0	0.173055	0	0.0173055	0.103833	0.0692221	0	0	1.36714	0	0	0	0	0	0.103833	0	0.0692221	0.0346111	0.0173055	0.0519166	0	1.31522	0	0	0	0.0346111	0	0.0692221	0	0.0173055	3.66877	0	0	0	0	0	0	0	0	0	0.0519166	1.73055
794	0	0	1.57081	0	0	0	0	0	0.0402771	0	0	0	0	0	0	0.0402771	0	0	0	0	0.0402771	0	0.0402771	0.28194	1.9333	0	1.97358	0	2.05413	0	0.120831	0	0	0	0.0402771	0	0.0402771	0.161108	0.241663	0	0	0	0	0	0	0.0805542	0	0.483325	15.7081
795	0	0	1.67408	0	0	0	0	0	0.0239154	0.0478309	0	0.0358732	0	0	0	0.0119577	0	0	0	0.083704	0.083704	0.15545	0.0239154	0.406562	4.38848	0.0239154	1.13598	0	1.76974	0	0.0956617	0	0.765294	0	0.0478309	0.0239154	0.0239154	0.310901	0.0597886	0.0239154	0	0	0.0119577	0	0.0239154	0.0358732	0	0.322858	14.2416
796	0	0	1.99811	0	0	0	0	0	0.0808482	0.0115497	0.0115497	0.0115497	0	0	0	0	0	0	0	0.115497	0.0230995	0.0346492	0	0.346492	2.4601	0.0115497	1.28202	0	1.23582	0	0.0692985	0	0.0115497	0	0	0.0115497	0	0.346492	0.196346	0	0	0	0	0	0	0.0346492	0.0115497	0.161696	16.1696
797	0	0	1.62658	0	0	0.0182762	0	0	0.0182762	0.0182762	0	0.0913809	0	0	0	0.0731048	0	0	0	0.109657	0	0.201038	0	0.292419	3.72834	0.0182762	1.09657	0	2.24797	0	0.0548286	0	0.0365524	0	0.0365524	0.0913809	0.109657	0.23759	0.127933	0.0182762	0	0	0	0	0.0182762	0.0182762	0	0.23759	13.7985
798	0	0	2.15248	0	0	0	0	0	0.0347174	0.0347174	0	0.0867935	0	0	0	0.0173587	0	0	0	0.0347174	0.121511	0.243022	0	0.642272	4.07929	0.0347174	1.02416	0	0.972087	0	0.0347174	0	0.0347174	0.0173587	0	0	0.0694348	0.39925	0.295098	0	0	0	0.0173587	0	0	0.0173587	0	0.190946	10.8318
799	0	0	1.44495	0	0	0	0	0	0.0917431	0	0	0.0458716	0	0	0	0	0	0	0	0.114679	0.114679	0.0229358	0	0.0917431	0.366972	0	1.46789	0	3.1422	0	0.114679	0	0	0	0.0229358	0.0229358	0.275229	0.0917431	0.16055	0	0	0	0	0	0	0.0229358	0	0.642202	18.0734
800	0	0	1.44058	0	0	0	0	0	0.031317	0.0156585	0	0.031317	0	0	0	0	0	0	0	0.031317	0.0469756	0.0939511	0.0156585	0.328829	1.14307	0	1.0178	0	2.12956	0	0.0782926	0	0	0	0.031317	0	0.266195	0.187902	0.203561	0.0469756	0	0	0.0156585	0	0.031317	0.0469756	0.031317	0.140927	13.6073
801	0	0	1.44521	0	0	0	0	0	0.0656915	0	0	0.0437943	0	0	0	0	0	0	0	0.0437943	0.0437943	0.109486	0	0.240869	2.343	0.0656915	0.897784	0	1.59849	0	0.218972	0	0	0	0.0656915	0	0.0875887	0.262766	0.437943	0.0218972	0	0	0	0	0	0	0.0218972	0.175177	16.5105
802	0	0.0169428	1.40626	0	0	0	0	0	0.0508285	0	0	0.0338857	0	0	0	0.0847142	0	0	0	0.0508285	0.0338857	0.0508285	0	0.152486	0.864085	0	0.813256	0	1.05046	0	0.0677713	0.0169428	0.0338857	0	0	0	0.254143	0.169428	0.745485	0	0	0.101657	0.0338857	0	0	0.0847142	0	0.220257	8.79333
803	0	0	0.933238	0	0	0	0	0	0.0717875	0	0.0358938	0.107681	0	0	0	0	0	0	0.0358938	0.107681	0	0.143575	0	0.430725	1.36396	0	1.1486	0	1.86648	0	0.107681	0	0	0	0	0	0.358938	0.466619	0.215363	0.0717875	0	0.0358938	0	0	0	0.143575	0.0358938	0.215363	17.3726
804	0	0	0.137382	0	0	0.314015	0	0	0.157007	0	0	0.157007	0	0	0	0.471022	0.0392519	0.0196259	0	0	0	0.0785037	0	0.0196259	0.0196259	0.0785037	0.235511	0	4.08219	0	0.0196259	0	0.0196259	0	0	0.0392519	0.0196259	1.64858	0	0	0	0	0	0.0196259	0	0	0	0.0588778	5.24012
805	0	0	1.25117	0	0	0	0	0	0.024061	0.024061	0.024061	0.048122	0	0	0	0	0	0	0.024061	0.0962441	0.024061	0.168427	0	0.24061	0.769953	0	1.08275	0	2.43016	0	0	0	0.048122	0	0	0	0.168427	0.24061	0.433098	0.048122	0	0.024061	0	0	0	0.024061	0	0.384976	15.8322
806	0	0	2.50845	0	0	0	0.020731	0	0.020731	0	0.020731	0.0829239	0	0	0	0	0	0	0	0.0829239	0.020731	0.186579	0	0.891432	2.0731	0	1.07801	0	2.30114	0	0.020731	0	0.290234	0	0.124386	0	0.020731	0.0829239	0.186579	0.020731	0	0	0.0829239	0	0	0.0621929	0.020731	0.310965	10.8008
807	0	0	0.0763825	0	0	0	0	0	0.30553	0.0763825	0	0.0763825	0	0	0	0.0763825	0	0	0	0	0	0.229148	0.0763825	0.0763825	0.152765	0	3.74274	0	4.04827	0	0.30553	0	0	0	0	0	0.0763825	0	0.0763825	0.0763825	0	0	0	0	0	0	0	0.687443	22.2273
808	0	0	1.11068	0	0	0	0	0	0.0914674	0.0392003	0	0.0653339	0	0	0.0130668	0.0261335	0	0	0	0.0261335	0.143734	0.0522671	0	0.287469	1.09761	0	1.34588	0	2.84856	0	0.0784006	0	0.0261335	0	0	0	0.0130668	0.117601	0.36587	0	0	0.0130668	0	0.0130668	0	0.0522671	0.0130668	0.300536	13.7201
809	0	0	1.13095	0	0	0	0	0	0.0611322	0	0	0.137547	0	0	0	0.0305661	0	0	0	0.122264	0.0764152	0.183397	0.0305661	0.55019	2.01736	0	1.10038	0	2.6134	0	0.0916983	0	0.0305661	0	0	0.0458491	0.015283	0.213963	0.259812	0	0	0	0	0	0	0	0.0305661	0.626605	19.2413
810	0	0	0.840922	0	0	0	0	0	0.0961053	0	0.0240263	0.144158	0	0	0	0.0480527	0	0	0	0	0.0480527	0.0961053	0	0.336369	0.961053	0	3.50784	0	5.42995	0	0.0240263	0	0	0	0	0	0.240263	0.168184	0.600658	0.0240263	0	0.0480527	0	0	0.0480527	0	0	0.888974	24.0504
811	0	0	1.27679	0	0	0	0	0	0	0.0227998	0	0.0455996	0	0	0	0.0455996	0.0227998	0	0	0.0227998	0.0455996	0.0227998	0.0683995	0.182399	0.683995	0	1.73279	0	3.89877	0	0.0911993	0	0	0	0	0	0.136799	0.0455996	0.205198	0.0227998	0	0.0227998	0	0	0	0.0683995	0	0.341997	15.6179
812	0	0	1.89726	0	0	0	0	0	0	0.0364857	0	0.0729714	0	0	0.0182428	0.0364857	0.0182428	0	0	0.0182428	0.0912142	0.602014	0	0.310128	1.9155	0	0.218914	0	0.437828	0	0.0182428	0	0	0	0.0182428	0	0	0.364857	0.273643	0.0364857	0	0	0	0	0	0	0.0182428	0.182428	13.372
813	0	0	0.506831	0	0	0	0	0	0.0661084	0	0	0.110181	0	0	0	0	0.0440723	0	0	0.0220361	0.110181	0.0220361	0.0661084	0.0661084	0.396651	0	0.705156	0	1.91714	0	0.264434	0	0	0	0.0881446	0.0661084	0.110181	0.0881446	0.440723	0.110181	0	0.0440723	0.0440723	0	0.0440723	0.0661084	0	0.462759	24.0635
814	0	0	0.945821	0	0	0	0	0	0.0485037	0	0.0242518	0.0242518	0	0	0	0.0242518	0	0	0	0.0485037	0	0.0970073	0	0.169763	0.848814	0	1.11558	0	1.9644	0	0.0727555	0	0.0485037	0	0.0242518	0	0.0242518	0.218266	0.194015	0.0970073	0	0	0	0	0	0	0	0.606296	20.3958
815	0	0	1.4227	0	0	0	0	0	0.0316156	0	0	0	0	0	0	0.0474233	0.0158078	0	0	0.0632311	0.205501	0.189693	0.0632311	0.458426	0.537464	0.173886	0.300348	0.0158078	3.92033	0	0.0474233	0	0	0	0	0.0158078	0.0158078	0.458426	0.252924	0	0	0	0	0	0	0.110654	0	0.268732	11.4132
816	0	0	0.0756468	0	0	0	0	0	0.151294	0	0	0	0	0	0	0	0	0	0	0.0504312	0.0504312	0.0252156	0.100862	0	0.0756468	0	1.4625	0	2.87458	0	0.0756468	0	0	0	0.100862	0.0504312	0.100862	0.0252156	0	0.151294	0	0	0	0	0.0252156	0	0.100862	1.26078	32.2255
817	0	0	2.42226	0	0	0	0	0	0.0196932	0.0196932	0	0.196932	0	0	0	0.0393864	0.0196932	0	0	0.0393864	0.0393864	0.157545	0.0196932	0.393864	1.92993	0	0.334784	0	1.12251	0	0.0984659	0	0.0393864	0	0.0196932	0	0	0.295398	0.295398	0	0	0.0393864	0	0	0	0	0	0.236318	13.155
818	0	0	1.32975	0	0	0	0	0	0	0	0	0.141463	0	0	0	0.0848776	0.0565851	0	0	0.11317	0.0282925	0.0565851	0	0.0565851	0.735606	0	0.339511	0	1.55609	0	0.254633	0	0	0	0	0	0.0282925	0.0565851	0.11317	0	0	0	0	0	0	0	0	0.480973	23.3696
819	0	0	0.295596	0	0	0	0	0	0	0	0	0.131376	0	0	0	0	0	0	0	0	0.032844	0	0	0.16422	0.229908	0	1.31376	0	2.85742	0	0.131376	0	0	0	0	0.0656879	0	0.426971	0.0985319	0.16422	0	0	0	0	0	0	0	0.262752	28.5086
820	0	0	1.59593	0	0	0	0	0	0.0759965	0.0379983	0	0.151993	0	0	0	0.0379983	0	0	0	0	0.0759965	0.455979	0	0.721967	1.70992	0	0.721967	0	1.10195	0	0.0379983	0	0.0379983	0	0.113995	0	0.0379983	0.265988	0.22799	0.113995	0	0	0	0	0	0.0379983	0	0.683969	19.1891
821	0	0	1.6237	0	0	0	0	0	0.0498067	0	0.0199227	0.0597681	0	0	0	0.00996135	0	0	0	0.0398454	0.189266	0.0498067	0.0199227	0.0796908	0.796908	0	1.02602	0	1.69343	0	0.258995	0	0.00996135	0	0.0398454	0	0.0398454	0.14942	0.0398454	0.0796908	0	0.00996135	0.00996135	0.0398454	0	0.0199227	0.0498067	0.697294	26.7064
822	0	0	1.21868	0	0	0	0.051313	0	0.051313	0.0384847	0	0.0897977	0	0.0128282	0.0128282	0.051313	0	0	0	0.0769695	0.128282	0.0769695	0.0128282	0.205252	0.756866	0.051313	0.474645	0	1.93706	0	0.0769695	0	0	0	0	0	0.0641412	0.307878	0.525958	0.153939	0	0.0641412	0	0	0.0128282	0	0	0.320706	15.7787
823	0	0	3.0684	0	0	0	0	0	0.0331719	0.0165859	0	0.132688	0	0	0	0	0	0	0	0.0497578	0.0165859	0.0497578	0.0165859	0.0663438	0.281961	0.0165859	0.563922	0	1.74152	0	0.0829297	0	0	0	0.0165859	0	0.0165859	0.315133	0.630266	0.0663438	0	0	0.0165859	0.0663438	0.0165859	0.0331719	0.0165859	0.447821	19.107
824	0	0	0.770772	0	0	0	0	0	0	0	0	0.0963465	0	0	0	0.0578079	0	0	0	0.0192693	0.0385386	0	0	0.0578079	0.423925	0	0.790042	0	1.31031	0	0.0963465	0	0	0	0	0	0	0.115616	0.211962	0	0	0	0.0192693	0	0.0385386	0	0	0.539541	25.2813
825	0	0	1.08043	0.0122776	0	0	0.0122776	0	0.0122776	0.0122776	0	0.245552	0	0	0.0122776	0	0	0	0	0.0491105	0.0736657	0.20872	0	0.920822	0.908544	0.0613881	0.454272	0	5.50037	0	0.0736657	0	0.0122776	0	0	0	0.0368329	0.478827	0.196442	0	0	0.0122776	0	0	0.0245552	0.0368329	0.0245552	0.736657	15.6662
826	0	0	1.3569	0	0	0	0	0	0	0.0371754	0	0.111526	0	0	0	0.0557631	0.0185877	0	0	0.0557631	0.185877	0.260228	0.0185877	0.278816	0.594807	0.167289	0.278816	0	2.24911	0	0.0371754	0	0.0743508	0	0	0	0.0371754	0.446105	0.260228	0	0	0	0	0	0	0	0	0.297403	8.14142
827	0	0	0.680643	0	0	0	0	0	0.0628285	0	0.0837714	0.230371	0	0.0418857	0	0.0104714	0	0	0	0.125657	0.0628285	0.157071	0	1.15186	1.27751	0.0314143	0.534043	0	5.864	0	0.136129	0	0	0	0	0	0	0.492157	0.0523571	0	0	0	0	0	0.0314143	0.0104714	0.0104714	0.6597	15.6443
828	0	0	1.03123	0	0	0	0	0	0.0661043	0.0132209	0.0396626	0.105767	0	0	0	0.0132209	0	0	0	0.118988	0.0793252	0.370184	0.0132209	0.819694	0.938682	0.0528835	0.528835	0	8.01185	0	0.330522	0	0	0	0	0	0	0.489172	0.171871	0.0132209	0	0.0132209	0	0	0	0.0132209	0	0.700706	17.5441
829	0	0	0.471138	0	0	0	0	0	0.0294461	0.00981537	0.0196307	0.0883384	0	0	0.0196307	0.0196307	0	0	0	0.0883384	0.0196307	0.166861	0	1.08951	0.706707	0.0196307	0.304277	0	3.32741	0	0.0196307	0	0	0	0	0	0	0.3828	0.107969	0.00981537	0	0.00981537	0	0	0.0294461	0.00981537	0.00981537	0.569292	16.4211
830	0	0	0.277166	0	0	0	0.0652156	0	0.114127	0.0489117	0.114127	0.0652156	0	0	0	0	0	0	0.0163039	0.146735	0.0163039	0.440205	0.0163039	1.05975	0.96193	0.0326078	0.0978234	0	1.36953	0	0.0489117	0	0.0326078	0	0.114127	0.0326078	0	0.260862	0.0652156	0.0163039	0	0	0	0	0.0326078	0.0163039	0.0163039	0.521725	11.7388
831	0	0	0.3135	0	0	0	0.0495	0	0.0660001	0.0660001	0	0.0495	0	0	0.0165	0	0	0	0	0.0990001	0.033	0.429	0	1.386	0.759001	0.0825001	0.33	0	2.7555	0	0.0825001	0	0	0	0.2145	0.033	0	0.297	0.0495	0.0165	0	0	0	0	0	0	0.033	0.495	12.078
832	0	0	0.676974	0	0	0	0	0	0.0365932	0	0	0.0548898	0	0	0	0	0.0182966	0	0	0.237856	0.146373	0.0914829	0	0.658677	0.713567	0.0182966	0.475711	0	9.27637	0	0.219559	0	0	0	0	0	0	0.384228	0.128076	0.0365932	0	0	0	0.0182966	0	0	0.0182966	0.75016	30.1345
833	0	0	0.924362	0	0	0	0	0	0.0637491	0	0	0.0637491	0	0	0	0	0.0318745	0	0	0.0318745	0.0318745	0.127498	0.0637491	0.478118	0.892487	0	0.796864	0	8.06426	0	0.286871	0	0.0318745	0	0	0	0.0637491	0.382495	0.223122	0	0	0	0	0	0	0.0637491	0	0.733114	29.2608
834	0	0	1.02649	0	0	0	0	0	0.0565041	0	0.028252	0.103591	0	0.00941735	0	0.00941735	0	0	0	0.0376694	0.028252	0.0941735	0	0.687466	0.762805	0.113008	0.367277	0	8.45678	0	0.216599	0.00941735	0	0	0	0.0188347	0.0753388	0.404946	0.0847561	0.0376694	0	0.00941735	0	0	0	0	0.0470867	0.574458	20.8594
835	0.030077	0	0.200513	0	0	0	0.180462	0.0200513	0.0200513	0.110282	0	0.0802053	0	0	0.0100257	0.0100257	0	0	0	0.0802053	0.0100257	0.83213	0.0100257	0.681745	0.501283	0.0802053	0.541386	0	3.73957	0	0.0701797	0.0100257	0	0	0.120308	0	0.0401027	0.511309	0.030077	0.030077	0	0	0.0200513	0	0.0100257	0.0100257	0.0100257	0.53136	9.30382
836	0	0	0.829501	0	0	0	0.101869	0	0.043658	0	0.0727633	0.101869	0	0	0	0.0145527	0	0.0145527	0.0145527	0.0291053	0.203737	0.145527	0	0.640317	0.654869	0.0727633	0.800396	0	11.1328	0	0.43658	0.0145527	0	0	0	0	0.0145527	0.407474	0.101869	0.0145527	0	0.0145527	0	0	0	0	0	1.03324	20.9995
837	0	0	2.95188	0	0	0	0	0.0185653	0.0371306	0.0185653	0.0371306	0.129957	0	0	0	0	0	0	0.0185653	0.0556958	0.0928264	0.0185653	0.0185653	0.241349	0.594089	0.0928264	0.427001	0	2.43205	0	0.0742611	0	0.31561	0	0	0.0185653	0.111392	0.259914	0.501262	0	0	0	0	0	0	0.204218	0	0.185653	7.20333
838	0	0	0.86955	0	0	0	0	0	0.086955	0	0.052173	0.034782	0	0	0	0	0	0	0	0.086955	0.034782	0.156519	0	0.643467	0.817377	0.086955	0.243474	0	5.16513	0	0	0	0.086955	0	0	0	0	0.469557	0.069564	0.017391	0	0	0	0	0.017391	0.034782	0	0.69564	17.2171
839	0	0	0.481949	0	0	0	0	0	0.0547669	0.0438135	0.0219068	0.186208	0	0	0.0109534	0	0	0	0.0109534	0.0876271	0.0109534	0.339555	0	0.963898	1.21583	0.0438135	0.372415	0	2.51928	0	0.0109534	0	0	0	0	0.0109534	0	0.240974	0.175254	0.0219068	0	0.0109534	0	0	0	0	0	0.558623	15.7948
840	0	0	0.602319	0	0	0	0	0	0.122346	0.0188225	0.0188225	0.0658786	0	0	0	0.0188225	0.00941123	0	0	0.159991	0.00941123	0.621141	0.00941123	1.28934	1.06347	0.0188225	0.282337	0	2.33399	0	0.0282337	0	0	0	0.0188225	0.0188225	0	0.159991	0.263515	0	0	0	0	0	0.00941123	0.00941123	0.0188225	0.799955	17.5614
841	0	0	0.0799936	0	0	0	0	0	0.0799936	0	0	0	0	0	0	0	0	0	0	0.159987	0	0	0	0.0799936	0.11999	0	2.27982	0	27.1978	0	0.519958	0	0	0	0.11999	0	0	0	0	0.0399968	0	0	0	0	0	0	0	3.83969	116.191
842	0	0	0.589011	0	0	0	0	0	0.0841444	0	0.0140241	0.196337	0	0	0	0	0.0140241	0	0	0.0841444	0.140241	0.126217	0	0.603035	0.869492	0.0280481	0.967661	0	14.2344	0	0.182313	0	0.0280481	0	0	0.0420722	0.0140241	0.224385	0.392674	0.0140241	0	0	0	0	0	0.0560963	0	1.0518	29.5347
843	0	0	1.0896	0	0	0	0	0	0.23183	0.023183	0	0.0927321	0	0	0.023183	0	0	0	0	0.023183	0.0463661	0.417295	0	0.579576	0.834589	0.0695491	0.23183	0	7.53448	0	0.486844	0	0.023183	0	0.23183	0	0	0.486844	0.115915	0.023183	0	0	0	0	0	0.0463661	0	0.880955	22.0702
844	0	0	0.907051	0	0	0	0	0	0.107414	0.0477395	0	0.202893	0	0	0	0	0	0	0	0.214828	0.0954791	0.0477395	0.0238698	0.751898	1.10994	0.0477395	0.596744	0	11.2427	0	0.441591	0	0.0477395	0	0	0.0358046	0	0.525135	0.0835442	0.0238698	0	0	0	0	0	0.0119349	0	0.620614	27.1877
845	0	0	2.10574	0	0	0	0	0	0.0226424	0	0.0226424	0.0905695	0	0	0	0.0226424	0	0	0	0	0.0226424	0.113212	0	0.883052	0.815125	0.0226424	0.520774	0	2.26424	0	0.0679271	0	0	0	0	0	0.0679271	0.430205	0.0679271	0	0	0	0	0	0	0	0	0.815125	14.1288
846	0	0	0.582549	0	0	0	0	0	0	0	0.0472337	0.0472337	0	0	0	0.0314891	0.0157446	0	0	0.0629782	0.0472337	0.0629782	0	1.19659	0.409359	0.141701	0.34638	0	3.77869	0	0.110212	0	0	0	0	0	0	0.771483	0.0472337	0	0	0	0	0	0	0	0	0.629782	17.0356
847	0	0	1.87878	0	0	0	0.0347923	0	0	0	0.0347923	0	0	0	0	0	0	0	0	0.139169	0	0.382715	0	0.76543	0.76543	0.104377	0.278338	0	2.40067	0	0.0695846	0	0	0	0	0	0	0.417507	0.139169	0.0347923	0	0.0347923	0	0	0	0	0	0.939392	19.0662
848	0	0	2.01463	0.0111305	0	0	0	0	0.0111305	0	0.0111305	0.155827	0	0	0	0	0.0111305	0	0	0.256002	0.100175	0.122436	0	0.701223	0.84592	0.0445221	0.289394	0	8.65955	0	0.122436	0	0.0333916	0	0	0	0.0111305	0.42296	0.445221	0	0	0.0111305	0	0	0.0111305	0	0.0111305	0.367307	17.653
849	0	0	0.672131	0	0	0	0	0	0.0746812	0	0.112022	0.205373	0	0	0	0.0560109	0	0	0	0.149362	0.0560109	0.130692	0	1.23224	1.02687	0.0933515	0.392076	0.0186703	4.59289	0	0.0373406	0.0186703	0	0	0	0.0560109	0	0.354736	0.149362	0	0	0	0	0.0186703	0	0	0.0186703	0.970856	25.653
850	0	0	1.32333	0	0	0	0	0	0	0	0.0145421	0.130879	0	0	0	0.0145421	0	0	0	0.101794	0.261757	0.0727104	0	0.756188	0.814356	0.159963	0.407178	0	4.15903	0	0.101794	0	0.0727104	0	0	0	0.0872524	0.34901	0.130879	0	0	0	0	0	0.0290841	0	0	0.523515	20.6934
851	0	0	0.559636	0	0	0	0	0	0.0349773	0	0	0.198205	0	0	0	0	0	0	0	0.116591	0.0582954	0.12825	0	1.15425	0.851113	0.0932727	0.547977	0	4.92014	0	0.0349773	0	0.0466364	0	0	0.0233182	0	0.652909	0.151568	0.0233182	0	0	0	0	0	0.0116591	0	0.839454	17.6752
852	0	0	1.34094	0	0	0	0	0	0.114938	0	0	0.0383127	0	0	0	0.0383127	0	0	0	0.0383127	0.153251	0.191564	0	0.498065	0.651316	0.306502	1.91564	0	18.8499	0	0.383127	0	0	0	0	0	0	0.114938	0.0766254	0.0383127	0	0.0766254	0	0	0	0	0	1.03444	53.0631
853	0	0	0.299777	0	0	0	0.0545048	0	0.136262	0.0817572	0	0.163514	0	0	0.0272524	0.0545048	0	0	0	0.0272524	0	0.572301	0	0.981087	0.599553	0.0545048	1.11735	0	15.0433	0	0.545048	0	0	0	0.136262	0	0	0.136262	0.0817572	0.0272524	0	0.0272524	0	0	0	0	0	0.926582	26.0533
854	0	0	13.6652	0	0	0	0	0	0	0	0	0.236832	0	0	0	0	0	0	0	0.0236832	0.0236832	0.165782	0.0236832	0.378931	0.307882	0.0473664	0.615764	0	7.36548	0	0.0473664	0	0.0236832	0	0	0	0	0.213149	9.21277	0.0236832	0	0	0	0	0	0.0236832	0.0236832	0.686813	14.9678
855	0	0	0.987342	0.00632911	0	0	0	0	0.0316456	0	0.0126582	0.0253165	0	0	0	0	0	0	0	0.189873	0.0696203	0.107595	0.00632911	1.00633	0.905063	0.0759494	1.03797	0	14.0443	0	0.316456	0	0	0	0.00632911	0.00632911	0	0.316456	0.0506329	0	0	0	0	0	0.00632911	0	0	0.639241	29.1709
856	0	0	1.51338	0	0	0	0.0175974	0	0.0527923	0.00879871	0	0.0703897	0	0	0	0.0263961	0	0	0	0.158377	0.184773	0.105585	0	0.871072	0.879871	0.0703897	0.27276	0	4.0738	0	0.061591	0	0.0175974	0	0.0439936	0.00879871	0.0263961	0.299156	0.0175974	0	0	0.00879871	0	0	0	0	0	0.783085	16.0752
857	0	0	1.50896	0	0	0	0	0	0.0237631	0.0237631	0.0118816	0.106934	0	0	0	0.0237631	0	0	0	0.0475263	0.0950525	0.201987	0	0.76042	1.14063	0.130697	0.261394	0.0118816	2.20997	0	0.0475263	0	0.0356447	0	0.0237631	0	0.0118816	0.439618	0.0950525	0	0	0.0118816	0	0	0	0	0	0.570315	17.0857
858	0	0	1.19896	0	0	0	0	0	0.0985448	0	0.0492724	0.0821207	0	0	0	0	0	0	0	0.164241	0	0.295634	0	0.936176	1.0183	0.131393	0.27921	0	2.46362	0	0.0656965	0	0.0164241	0.0328483	0	0	0.180666	0.312059	0.0821207	0	0	0	0	0	0.0164241	0.0164241	0.0328483	0.739086	14.5189
859	0	0	1.02734	0	0	0	0	0	0	0.0273958	0.0273958	0.136979	0	0	0	0	0	0	0	0.0821873	0.178072	0.109583	0.0273958	0.808175	0.698592	0.0958852	0.273958	0	4.534	0	0.123281	0	0.164375	0	0	0	0.0273958	0.301353	0.71229	0.0136979	0	0.0136979	0	0	0	0.0136979	0	0.246562	13.9033
860	0	0	0.738308	0	0	0	0	0.0220391	0.0771367	0.0110195	0	0.143254	0	0	0.0440781	0.0220391	0	0	0.0110195	0.0440781	0.0881562	0.639133	0	1.11297	0.573015	0.0661172	0.352625	0	3.23974	0	0.0220391	0	0.0110195	0	0.110195	0	0	0.154273	0.0771367	0.0110195	0	0	0	0	0.0220391	0	0.0110195	0.903601	14.0719
861	0	0	1.53561	0	0	0	0	0	0.0529521	0.0176507	0	0.0176507	0	0	0	0	0	0	0	0.176507	0	0.211808	0	1.83567	0.794281	0.0176507	0.123555	0	1.94158	0	0.0353014	0	0.0176507	0	0.0529521	0	0	0.24711	0.123555	0	0	0	0	0	0	0.0882535	0	0.600124	14.703
862	0	0	0.615105	0	0	0	0	0	0.131808	0	0	0.0439361	0	0	0	0.0292907	0	0	0	0.0732268	0	1.12769	0.0146454	0.79085	0.702977	0.0732268	0.21968	0	2.89978	0	0.0732268	0	0	0	0.0439361	0	0	0.117163	0.0585815	0	0	0.0292907	0	0	0	0.0585815	0	0.336843	8.24534
863	0	0	0.616973	0	0	0	0	0	0.178598	0.0162361	0	0.0974168	0	0	0.0162361	0	0	0	0	0.129889	0.0162361	0.535793	0	1.08782	1.15277	0.0324723	0.21107	0	2.61402	0	0.0974168	0	0.0162361	0	0.21107	0	0.0162361	0.129889	0.0649446	0	0	0	0	0	0	0.0162361	0.0162361	0.746862	11.6088
864	0	0	1.56461	0	0	0	0	0	0.0434613	0.0144871	0.0144871	0.0724354	0	0	0	0.0289742	0	0	0	0.144871	0.0289742	0.478074	0	1.08653	1.04307	0.0144871	0.188332	0	2.36139	0	0	0	0.0144871	0	0.144871	0.0144871	0.0144871	0.492561	0.130384	0.0144871	0	0.0144871	0	0	0	0	0.0289742	0.463587	12.908
865	0	0	0.0206646	0	0	0	0	0.22731	0.0206646	0	0	0.0826583	0.0206646	0	0	0.0413291	0	0	0	0	0	0	0	0.0206646	0.0206646	0.0206646	2.29377	0	12.0268	0	0.268639	0	0	0	0	0	0	1.05389	0.0413291	0	0	0	0	0.0206646	0	0.0206646	0	0.144652	16.1597
866	0	0	0	0	0	0	0	0.168984	0.0241406	0.0241406	0	0.120703	0	0	0	0.0241406	0	0	0	0	0	0	0	0	0.0482812	0	3.71765	0	14.9189	0	0.313828	0	0	0	0	0	0	0.0241406	0.0241406	0	0	0	0	0	0	0	0	0.0724218	22.0645
867	0	0	0	0	0	0	0	0.0242889	0	0	0	0.121445	0	0	0	0.0242889	0	0	0	0	0	0	0	0	0.0242889	0	7.09237	0	20.0384	0	0.437201	0	0	0	0	0	0	0	0	0	0	0	0	0	0	0	0.0242889	0.315756	26.2563
868	0	0	0.0570737	0	0	0	0	0.0171221	0.0399516	0.154099	0.0171221	0.0570737	0.00570737	0	0	0.13127	0	0	0	0.0285369	0	0.0228295	0.0171221	0.382394	0.0684885	0.119855	1.10152	0	5.23366	0	0.102733	0.0171221	0.00570737	0	0.0171221	0	0	0.861813	0.0913179	0	0.00570737	0.00570737	0	0	0	0.0228295	0	0.0513663	3.43584
869	0.0192931	0	0.0192931	0	0	0	0	0.0578793	0.0482328	0.00964655	0	0	0	0	0	0.0771724	0	0	0	0.0482328	0	0.0385862	0.00964655	0.385862	0.086819	0.115759	2.43093	0	15.8203	0	0.173638	0	0	0	0.0482328	0	0.0289397	1.61097	0.0675259	0.00964655	0	0.00964655	0	0.00964655	0	0.00964655	0	0.0482328	11.4215
870	0	0	5.5379	0	0	0	0	0.0131855	0.0131855	0	0	0.0791129	0	0	0	0	0	0	0	0.026371	0.0395564	0.0922984	0.026371	0.632903	0.435121	0.0791129	0.276895	0	3.3623	0	0	0	0	0	0.0131855	0	0.0395564	0.329637	0.487863	0	0	0.026371	0	0	0	0.237339	0.026371	0.290081	10.878
871	0	0	0.0126374	0	0	0	0	0.0252749	0	0.126374	0.0505497	0.0252749	0	0	0	0.0758246	0	0	0	0.0252749	0.0126374	0.0631872	0.0126374	0.328573	0.113737	0.0758246	0.859345	0	3.22255	0	0.0379123	0.0126374	0	0	0.0379123	0	0	0.871983	0.0631872	0	0	0	0	0	0	0.101099	0	0.0758246	2.83078
872	0	0	0.286012	0.00969532	0	0	0.00969532	0.0533243	0.014543	0.014543	0	0.0630196	0.00484766	0	0	1.05194	0	0	0	0.00484766	0.00484766	0.00969532	0	0.242383	0.106649	0.0921056	0.82895	0	5.34212	0	0.043629	0.00484766	0.00969532	0	0.0339336	0.00484766	0	2.23477	0.0581719	0.00484766	0	0.00484766	0	0.014543	0	0.101801	0	0.029086	4.56165
873	0	0	0.172382	0	0	0	0	0.049252	0.012313	0	0	0.024626	0	0	0	0.160069	0.024626	0	0	0.049252	0.012313	0.024626	0.012313	0.357077	0.073878	0.049252	1.39137	0	6.48895	0	0.049252	0	0	0	0.024626	0	0	1.85926	0.049252	0	0	0	0.012313	0	0	0.049252	0	0.036939	7.14154
874	0	0	0.942339	0	0	0	0	0.0314113	0.0628226	0.0418817	0.0104704	0.0209409	0	0	0	0.439758	0.0523522	0	0	0.0104704	0.0314113	0.0314113	0.0104704	0.335054	0.0418817	0.0314113	0.460699	0	1.19363	0	0.0523522	0	0	0	0.0104704	0	0	2.61761	0.115175	0	0	0	0	0	0	0.23035	0	0	3.60183
875	0	0	0.0594064	0	0	0	0	0.083169	0	0	0	0.0594064	0	0	0	0.392082	0	0	0	0	0	0	0	0.142575	0.0594064	0	0.570302	0	0.938621	0	0.0237626	0	0	0	0.0118813	0	0	1.47328	0.0118813	0	0	0	0	0	0	0.0356438	0	0	3.33864
876	0	0	0	0	0	0	0	0.312276	0.0130115	0	0	0.156138	0	0	0	1.70451	0	0	0	0	0	0	0	0	0	0	2.30304	0	9.7196	0	0.208184	0	0	0	0	0	0.0520461	0.0390345	0.026023	0	0	0	0	0	0	0	0	0.0390345	16.5376
877	0	0	0.0123851	0	0	0	0	0.0743108	0.0123851	0	0	0.0371554	0	0	0	0.346784	0	0	0	0	0	0.0247703	0	0.148622	0.0371554	0.0247703	0.681182	0	2.21694	0	0.0247703	0	0	0	0	0.0123851	0	1.4986	0.0247703	0	0	0	0	0	0	0.0743108	0	0	6.0811
878	0.0164276	0	0.591395	0	0	0	0	0	0.0657106	0	0	0.0821382	0	0	0	0	0	0	0.0164276	0.131421	0.0328553	0.164276	0	0.55854	0.492829	0.0164276	0.574968	0	3.18696	0	0.0328553	0	0	0	0	0	0.0164276	0.673533	0.131421	0	0	0	0	0.0164276	0	0.0328553	0	0.131421	5.99609
879	0.0134834	0	0.593272	0	0	0	0	0	0.0134834	0.0269669	0	0.107868	0	0	0.0404503	0.0134834	0	0	0	0.0269669	0.0674172	0.148318	0	0.728106	0.889908	0.0134834	0.485404	0	2.23825	0	0.0539338	0	0	0	0.188768	0.0269669	0.0674172	0.512371	0.161801	0	0	0	0	0	0	0.0404503	0	0.215735	5.52821
880	0	0	1.10803	0.0183145	0	0	0	0	0.0457863	0.00915726	0	0.036629	0	0	0.00915726	0.00915726	0	0	0	0.036629	0.0549435	0.10073	0	0.622694	0.66848	0.036629	0.357133	0	2.17027	0	0.00915726	0	0	0	0.036629	0	0.00915726	0.695952	0.10073	0.0183145	0	0	0	0.00915726	0.00915726	0.0824153	0	0.219774	5.97969
881	0	0	0.431779	0	0	0.0411218	0	0	0.0205609	0.0205609	0.0205609	0.185048	0	0	0	0.411218	0	0	0.0411218	0.185048	0.0205609	0.328974	0	0.143926	0.0205609	0.102805	0.185048	0	2.07665	0	0	0	0	0	0.0205609	0	0.0205609	0.884119	0.0205609	0	0	0.0822436	0	0.0205609	0	0	0	0	4.46172
882	0	0	0.0162912	0	0	0	0	0	0.0162912	0	0	0	0	0	0	0.309532	0.0325823	0	0	0	0	0.0651646	0	0	0	0	3.77955	0	0.57019	0	0.42357	0	0	0.0325823	0	0	0	1.31958	0.0488735	0	0	0	0	0	0	0.0488735	0	0.0162912	10.3612
883	0	0	0	0	0	0	0	0.185143	0.042078	0	0	0.0673248	0	0	0	0.0504936	0	0	0	0	0	0	0	0.042078	0	0	7.37206	0	29.2863	0	0.193559	0	0	0	0	0	0.0168312	0.0252468	0.0084156	0.0504936	0	0	0	0	0	0	0	0.126234	32.7619
884	0	0	0.0207473	0	0	0	0	0.331957	0.124484	0	0	0.165979	0	0	0	0.145231	0	0	0	0.0414946	0	0.0207473	0	0.0414946	0	0	2.44818	0	6.68064	0	0.0414946	0	0	0	0.0207473	0	0	0.580925	0.0207473	0	0	0	0	0	0	0.0207473	0	0.0414946	16.2037
885	0	0	0	0	0	0	0	0.012436	0.0870517	0	0	0.111924	0	0	0	0.0248719	0	0	0	0.012436	0	0	0	0	0	0	7.03875	0	37.1213	0	0.174103	0	0	0	0	0	0	0.012436	0.012436	0.0621798	0	0	0	0	0	0	0	0.161667	24.8222
886	0	0	0.214161	0	0	0	0.00549131	0.071387	0.0219652	0	0	0.0329478	0	0	0	0.488726	0	0	0	0.0164739	0.0219652	0.0494218	0.00549131	0.186704	0.0219652	0.0329478	0.411848	0	1.09826	0	0.0274565	0	0.00549131	0	0.0274565	0	0.00549131	1.85057	0.0549131	0	0	0	0	0	0	0.0494218	0	0.0274565	4.83784
887	0	0	0.190093	0	0	0	0	0.135781	0.0271562	0.0135781	0	0.0950467	0	0	0	0.244406	0	0	0	0.0543124	0.0135781	0.0407343	0.0678905	0.203672	0.0135781	0.0135781	1.16772	0	2.96003	0	0.0814686	0	0	0	0.0271562	0	0	2.19965	0.0678905	0	0	0	0	0	0	0.0135781	0	0.0135781	5.7028
888	0	0	0.126662	0	0	0	0	0.253325	0	0	0	0.0844416	0	0	0	0.0422208	0	0	0	0	0	0	0	0.0844416	0	0	5.53093	0	14.9884	0	0.379987	0	0	0	0	0	0	0.126662	0	0	0	0	0	0	0	0	0	0.253325	29.8501
889	0	0	0	0	0	0	0	0.507052	0.0187797	0.0563391	0	0.225356	0	0	0	0.0187797	0	0	0.0751188	0	0	0	0	0	0.0187797	0	0.0187797	0	0.131458	0	0.0187797	0	0	0	0.0375594	0	0	0.995324	0.0375594	0	0	0	0	0	0	0.0751188	0	0	0.338035
890	0	0	0	0	0	0	0	0.432167	0	0.0116802	0	0.338726	0	0	0	0.151843	0	0	0.058401	0	0	0.0116802	0	0	0.0233604	0	0.0700812	0	0.210244	0	0.0116802	0.0116802	0	0	0	0	0	1.40162	0.0116802	0	0	0	0	0	0.0116802	0.0934416	0	0.0233604	0.747533
891	0	0	0	0	0	0	0.0366213	0.604252	0	0.0183107	0	0.256349	0	0	0	0.0183107	0	0	0.0183107	0	0	0	0	0	0	0	0.109864	0	0.476077	0	0.054932	0	0	0	0	0	0.0183107	0.622562	0	0	0	0	0	0	0	0	0	0	0.750737
892	0	0	0.0194981	0	0	0	0	0.214479	0.0194981	0	0	0.155985	0	0	0	0.233977	0	0	0.0194981	0	0	0	0	0.0194981	0.0194981	0	0.0779925	0	0.0584944	0	0.0194981	0	0	0	0	0	0	3.50966	0.0974906	0	0	0	0	0	0	0.116989	0	0	0.194981
893	0	0	0	0	0	0	0	0	0	0	0	0	0	0	0	0.52154	0	0	0	0	0	0	0	0	0.026077	0	8.00563	0	0.443309	0	1.46031	0	0	0	0	0	0	0.104308	0	0	0	0	0	0	0	0	0.052154	0	18.958
894	0	0	0	0	0	0	0	0.314917	0.0524861	0.0174954	0	0.0699815	0	0	0	0.0174954	0	0	0	0.0174954	0	0.0174954	0	0.0349907	0.0174954	0	0.0524861	0	0.0174954	0	0	0	0	0	0.0174954	0	0	3.16666	0.157458	0	0	0.0174954	0	0	0	0.0524861	0	0	0.367403
895	0	0	0.00507074	0	0	0	0	0.202829	0.0253537	0	0	0.0862025	0	0	0	0.116627	0	0	0	0.00507074	0	0.00507074	0	0.0152122	0.0202829	0	0.0304244	0	0.0912733	0	0	0.0101415	0	0	0.00507074	0	0	2.86497	0.126768	0	0	0.00507074	0	0	0	0.0659196	0	0	0.451296
896	0	0	1.50253	0	0	0	0	0.0199451	0.0265934	0.0199451	0	0.0997254	0	0	0.0265934	0.00664836	0	0	0	0.0332418	0.0332418	0.0864287	0.0199451	0.518572	0.684781	0.0132967	1.05709	0	6.56858	0	0.0265934	0.00664836	0	0	0.113022	0	0.0332418	0.631594	0.106374	0.00664836	0	0.0132967	0	0	0.0265934	0.0797803	0	0.299176	9.79968
897	0.00671218	0	0.0738339	0	0	0.00671218	0	0.00671218	0.0738339	0.0805461	0.00671218	0.0738339	0	0	0	0.0201365	0	0	0	0.0134244	0	0.0201365	0.0201365	0.510125	0.201365	0.0402731	0.946417	0	2.38953	0	0.0335609	0	0.00671218	0	0.0469852	0	0	0.805461	0.0134244	0.0201365	0	0	0.0134244	0	0.00671218	0.0268487	0	0.0469852	4.03402
898	0.00697525	0	0.390614	0	0	0	0	0.0139505	0.0139505	0.0139505	0	0.104629	0	0	0	0.0139505	0	0	0.00697525	0.0139505	0.0209258	0.111604	0.0139505	0.669624	0.467342	0.027901	0.620797	0	2.61572	0	0.0348763	0	0.0209258	0	0.111604	0.0139505	0	0.732401	0.027901	0.027901	0	0	0.0418515	0.00697525	0.0139505	0.055802	0.0139505	0.14648	5.48255
899	0	0	0.339164	0	0	0	0	0.0323013	0.0161507	0	0	0.048452	0	0	0	0	0.0323013	0	0	0.048452	0	0.24226	0	0.209958	0.306862	0	3.32703	0	11.5639	0.0807533	0.25841	0	0	0	0.0161507	0.0646026	0	0.290712	0.113055	0	0	0	0	0	0	0.161507	0.0323013	0.113055	25.0981
900	0	0	0.416849	0	0	0	0	0	0.0595498	0	0	0.198499	0	0	0.0198499	0.0198499	0	0	0	0	0.0992497	0.0595498	0	0.258049	0.357299	0	4.78383	0	11.8504	0	0.357299	0	0.178649	0	0.0396999	0	0.0198499	0.258049	0.0992497	0.0396999	0	0	0	0	0	0	0	0.337449	37.3377
901	0	0	0.126968	0	0	0	0	0.0211613	0.0211613	0	0	0	0	0	0	0	0	0	0	0	0.126968	0.0211613	0	0.275097	0.402065	0.0211613	4.65549	0	13.5644	0	0.380904	0	0.0211613	0	0	0.0846453	0	0.296259	0.126968	0.063484	0	0	0	0	0.063484	0.0846453	0.105807	0.275097	31.869
902	0	0	0.264572	0.0139249	0	0	0	0.0278497	0.0278497	0.0417746	0.0139249	0.097474	0	0	0	0.0139249	0	0	0	0.0696243	0	0.125324	0.0139249	0.320272	0.445596	0.0696243	0.877266	0	4.31671	0	0.0835492	0	0	0	0.0278497	0	0	0.765867	0.139249	0	0	0	0	0	0.0139249	0.097474	0.0278497	0.125324	7.8954
903	0	0	0.0171596	0	0	0	0	0	0.0857979	0	0	0	0	0	0	0.111537	0	0	0	0.0600585	0.0772181	0	0	0.0772181	0	0	11.025	0	37.6824	0	1.08105	0	0	0	0	0	0	0	0.00857979	0.0428989	0	0.00857979	0	0	0	0.0171596	0.171596	0.540527	78.5565
904	0	0	0	0	0	0	0	0	0	0	0	0	0	0	0	0	0	0	0	0	0	0	0	0.0387402	0.0774803	0	20.9972	0	1.23969	0	3.37039	0	0	0.116221	0	0	0	0.658583	0	0	0	0	0	0	0	0	0	0	34.0526
905	0	0	0.474074	0.0197531	0	0	0	0.0197531	0.0197531	0.0395062	0	0.138272	0	0	0.0197531	0.0197531	0	0	0	0.0592593	0.0790123	0.138272	0	0.217284	0.177778	0.0197531	1.79753	0	7.19012	0	0.138272	0	0.0395062	0	0.0197531	0	0	0.276543	0.296296	0.0197531	0.0197531	0	0	0.0197531	0	0.0987654	0.0197531	0.0395062	13.4716
906	0	0	1.00165	0	0	0	0	0	0.0232943	0	0	0.0232943	0	0	0	0.0232943	0	0	0	0.0931771	0.116471	0.0931771	0	0.232943	0.302826	0	2.65555	0	10.4125	0	0.116471	0	0	0	0.0232943	0	0	0.232943	0.116471	0	0	0	0	0	0	0.0232943	0.0465886	0.209648	26.2294
907	0	0	0	0	0	0	0	0	0	0	0	0	0	0	0	0	6.14574	0	0	0	0	0	0	0	0	0	0	0	2.63389	0	0.877963	0	0	0	0	0	0.877963	0	0	0	0	0	0	0	0	0	0	0	1.75593
908	0	0	0	0	0	0	0	0	0.104237	0	0	0	0	0	0	0.0173729	0.0347457	0	0	0.0521186	0	0	0	0.0521186	0.12161	0	9.62457	0	29.5339	0	0.555932	0	0	0	0	0.0173729	0	0	0	0.0173729	0	0	0	0	0	0	0.0694915	0.295339	62.3339
909	0	0	0.855078	0	0	0	0	0	0.0142513	0	0	0.142513	0	0	0	0.0356283	0	0	0	0.0783822	0	0.0926335	0.021377	0.0855078	0.199518	0.106885	3.14241	0	2.92152	0	0.206644	0	0.021377	0	0.00712565	0	0	0.256524	0.391911	0.00712565	0.00712565	0	0	0	0	0.21377	0	0.11401	9.46999
910	0	0	0	0	0	0	0	0	0.253801	0.0761402	0	0.0507601	0	0	0	0	0	0	0	0.10152	0	0.15228	0.0253801	0	0.10152	0	9.54291	0	11.6495	0	0.659882	0	0	0	0.10152	0.0253801	0	0.279181	1.29438	0	0	0	0	0	0.0253801	0.0507601	0	0.10152	21.2685
911	0	0	0.299723	0	0	0	0	0	0.0249769	0	0	0	0	0	0	0.262257	0	0	0	0	0	0.0249769	0	0	0.0249769	0.0124884	9.26643	0	8.92924	0.0874191	0.874191	0	0	0	0	0	0.0374653	0.0374653	0.0749307	0	0	0	0	0	0.0374653	0	0.0124884	0.0249769	25.1143
912	0	0	0.187164	0	0	0	0	0	0.0561493	0	0	0.0655075	0	0	0	0.0467911	0	0	0	0.0655075	0.0655075	0	0	0.131015	0.149731	0.00935821	5.8676	0	12.8675	0	0.467911	0	0	0	0	0	0	0.0561493	0.131015	0.0187164	0	0	0	0	0	0.187164	0.0280746	0.0467911	18.7539
913	0	0	0.150847	0	0	0	0	0	0.0251411	0	0	0.0251411	0	0	0	0.515393	0	0	0	0.0502822	0	0	0	0.0879939	0.0125706	0.0251411	2.4764	0	5.95844	0	0.22627	0	0	0	0	0	0	0.125706	0.289123	0	0.0251411	0.0628528	0	0	0	0.540534	0.0125706	0.113135	10.9364
914	0	0	0.172404	0	0	0	0	0	0.057468	0	0	0.057468	0	0	0	0.19156	0	0	0	0.019156	0.0766239	0	0	0.019156	0.0766239	0.057468	9.06078	0	10.5933	0	0.593836	0	0	0	0	0	0	0.134092	0.0766239	0.019156	0	0	0	0	0	0.325652	0	0.057468	27.8336
915	0	0	0	0	0	0	0	0.0202204	1.43565	0	0	0	0	0	0	0.121322	0	0	0	0	0	0.0202204	0	0	0	0	2.7702	0	0.9908	0	0.444849	0	0	0	0	0	0	1.84006	0	0	0	0	0	0	0	0.101102	0	0.0202204	8.10838
916	0	0	0	0	0	0	0	0	0.0503322	0	0	0	0	0	0	0.654319	0	0	0	0.0335548	0	0	0	0	0	0	5.80498	0	10.704	0	0.369103	0	0	0	0	0	0	0	0.0335548	0	0	0	0	0	0	0	0	0	14.6299
917	0	0	0.0516182	0	0	0.0903319	0	0	0.0774273	0	0	0	0	0	0	0.683942	0	0	0	0	0	0.0516182	0.0129046	0.0258091	0.0645228	0.0387137	4.77469	0	10.1946	0	0.335519	0	0.0129046	0	0	0	0	0.2839	0.258091	0.0387137	0	0.0516182	0	0	0	0.567801	0	0.0387137	14.7499
918	0	0	0.945009	0	0	0	0	0	0.0562506	0	0	0.0562506	0	0	0	0.0450005	0	0	0.0112501	0.303753	0.0112501	0.0900009	0.0225002	0.123751	0.438754	0.123751	1.85627	0	4.34254	0	0.0787508	0	0.112501	0	0	0	0.0450005	0.495005	0.326253	0	0	0	0	0	0	0.663757	0	0.157502	9.32634
919	0	0	0.0371892	0	0	0	0	0	0.0557839	0	0	0	0	0	0	0.24173	0	0	0	0	0	0.0185946	0	0.0557839	0.0929731	0	9.85515	0	15.3777	0	1.11568	0	0	0	0	0	0	0	0	0.0185946	0	0.0557839	0	0	0	0.148757	0	0.204541	28.9518
920	0	0	0.291827	0.0224482	0	0	0	0	0.0897928	0	0	0.965273	0	0	0	0.426516	0.0224482	0	0	0.561205	0	0.0673446	0	0.0224482	0.112241	0.0448964	2.53665	0.0224482	6.15081	0	0.291827	0	0	0	0	0	0	0.471412	2.06523	0	0	0	0	0	0	0.0897928	0	0.0224482	6.39774
921	0	0	0.743282	0	0	0	0	0	0	0	0	0	0	0	0	0.13341	0	0	0	0.0571755	0.0952925	0.076234	0	0.0952925	0.190585	0.114351	2.51572	0	5.94626	0	0.13341	0	0.0190585	0	0	0	0.038117	0.247761	0.209644	0	0	0	0	0	0	1.27692	0.0190585	0.076234	11.1302
922	0	0	0.14231	0.00790614	0	0	0	0	0.0948737	0	0	0.0158123	0	0	0	0.379495	0	0	0	0.0948737	0	0.00790614	0.00790614	0.0237184	0.0316246	0	3.09921	0	3.02805	0	0.189747	0	0	0	0	0	0.00790614	0.0790614	0.00790614	0.0158123	0	0	0	0	0	0.0869675	0.0158123	0.0395307	9.70083
923	0	0	0.77368	0	0	0	0	0.0144613	0.101229	0	0	0	0.00723066	0	0	0.274765	0	0	0	0.260304	0	0.0361533	0	0.0650759	0.274765	0.0144613	3.03688	0	3.91179	0	0.187997	0	0.00723066	0	0.0144613	0	0.021692	0.137383	0.426609	0.21692	0	0	0	0	0	0.433839	0.00723066	0.0650759	9.15401
924	0	0	0.391291	0	0	0	0	0	0	0	0	0.0313033	0	0	0	0.156517	0	0	0	0.0156517	0.0939099	0.0156517	0	0	0.0626066	0.0156517	3.86596	0	4.7581	0	0.203472	0	0	0	0	0	0.046955	0.046955	0.0939099	0.0313033	0	0	0	0	0.0156517	0.125213	0.0156517	0	11.5666
925	0	0	0.0295985	0	0	0	0	0	0.0887955	0	0	0	0	0	0	0.310784	0	0	0	0.0443977	0	0	0	0.059197	0.221989	0	5.72731	0	7.39962	0	0.443977	0	0.0295985	0	0	0	0	0.103595	0	0	0	0	0	0.0147992	0	0.103595	0	0.251587	17.8331
926	0	0	0	0	0	0	0	0	0	0	0	0.119289	0	0	0	0	0.0596445	0	0	0	0	0	0	0	0	0	9.06597	0	1.13325	0	2.20685	0	0	0	0	0	0	0.0596445	0	0	0	0	0	0	0	0	0	0.0596445	24.156
927	0	0	0.418638	0	0	0	0	0	0.0863856	0.0730955	0	0.172771	0	0	0	0.0930307	0.00664505	0.0265802	0	0.119611	0.0398703	0.146191	0.00664505	0.119611	0.166126	0.0265802	1.26256	0	2.14635	0	0.0797406	0	0.0199351	0	0.0265802	0	0	0.438573	0.299027	0	0	0	0.0132901	0	0	0.910372	0	0.0132901	4.30599
928	0	0	0.892489	0	0	0	0	0	0.120143	0	0	0.068653	0	0	0	0	0	0	0	0.10298	0.120143	0	0	0.10298	0	0.0171633	5.42359	0	7.67198	0	0.223122	0	0	0	0.0171633	0	0	0.068653	0.068653	0.0171633	0	0	0	0	0	0.205959	0.0514898	0.10298	16.185
929	0	0	0.128353	0	0	0	0	0	0.0855688	0	0	0.0534805	0	0	0	0.641766	0	0	0	0	0	0	0.0213922	0.0213922	0.0427844	0	3.0056	0	4.64211	0	0.106961	0	0	0	0	0	0	0.0106961	0.0106961	0.0106961	0	0	0	0	0	0.106961	0.0534805	0.0855688	11.616
930	0	0	0.0540117	0	0	0	0	0	0.0648141	0	0	0.00540117	0	0	0	1.31248	0.00540117	0	0	0.0270059	0	0	0.0108023	0.0216047	0.0108023	0	3.15969	0	4.24532	0	0.199843	0	0	0	0.00540117	0	0	0.0108023	0.0216047	0.0108023	0	0	0	0	0	0.151233	0	0.0378082	8.85792
931	0	0	0.079674	0	0	0	0	0	0.11382	0	0	0	0	0	0	0.45528	0	0	0	0.022764	0.022764	0.011382	0	0.068292	0.204876	0.034146	2.78859	0	4.02923	0	0.352842	0	0	0	0	0	0	0.159348	0.079674	0.034146	0	0.011382	0	0.022764	0	0.762594	0	0.034146	9.1056
932	0	0	0.700788	0	0	0	0	0.0125141	0.0375422	0	0.0125141	0.0875985	0	0	0	0	0	0	0	0.137655	0.0250282	0.325366	0.0125141	0.412965	0.412965	0	0.500563	0	1.08872	0	0.0125141	0	0	0	0.0250282	0	0	0.488049	0.0750845	0	0	0	0	0	0	0.0250282	0	0.137655	4.4425
933	0	0	0.940575	0	0	0	0	0	0	0.0120587	0	0.156762	0	0.0120587	0	0.0241173	0	0	0	0.0844106	0.144704	0.0723519	0	0.614991	0.397936	0.0602933	1.24204	0	2.07409	0	0.0120587	0	0	0	0.0120587	0	0.0120587	0.385877	0.0844106	0	0	0.0120587	0	0	0.0120587	0	0	0.192938	8.00695
934	0	0	1.0596	0	0	0	0	0	0.0205748	0.0102874	0	0.123449	0	0.0154311	0	0.00514369	0	0.0102874	0	0.0514369	0.108017	0.164598	0	0.504082	0.519513	0.0257184	0.596668	0	1.43509	0	0.00514369	0	0.00514369	0	0.205748	0	0.0360058	0.509225	0.0462932	0	0	0	0	0	0.00514369	0.00514369	0.0102874	0.267472	6.49648
935	0.00597864	0	0.191317	0	0	0	0	0	0	0.322847	0.0239146	0.0298932	0	0	0	0	0	0.00597864	0	0.0239146	0	0.251103	0.0298932	0.35274	0.0179359	0.00597864	0.633736	0	0.902775	0	0	0.00597864	0.0478292	0	0.0418505	0.00597864	0.00597864	0.227188	0.0418505	0	0	0	0	0	0	0	0.00597864	0.143487	3.09096
936	0	0	0.148903	0	0	0	0	0.0170175	0.0553069	0	0	0.0595613	0	0	0.00425438	0.034035	0	0.0212719	0	0.0212719	0	0.246754	0.0212719	0.519034	0.144649	0.00425438	0.548815	0	1.20399	0	0	0	0.140394	0	0.0808332	0	0	0.655174	0.0467982	0	0	0.00425438	0	0	0	0.0425438	0.0297806	0.114868	3.44179
937	0	0	0.0444208	0	0	0	0	0	0	0	0	0	0	0	0	0.266525	0	0	0	0	0	0	0	0	0	0	10.3056	0	1.2882	0	1.46588	0	0	0	0	0	0	0.355366	0	0	0	0	0	0	0	0	0	0	16.4801
938	0	0	0.714988	0.0101417	0	0	0	0	0.0405667	0.0152125	0.0202834	0.0709918	0	0	0.00507084	0.030425	0	0.00507084	0	0.0811334	0.0507084	0.111558	0	0.451305	0.253542	0.0152125	0.562863	0.0202834	1.23728	0	0	0	0.0202834	0	0.141984	0.0101417	0	0.36003	0.167338	0	0	0	0	0	0.00507084	0.0456376	0.00507084	0.212975	5.90753
939	0	0	0.675885	0	0	0	0	0	0.029756	0.0170034	0.00425085	0.0807662	0	0	0	0	0	0	0	0.127526	0.131776	0.0765153	0	0.552611	0.361322	0.0552611	0.403831	0	1.12648	0	0.0340068	0	0.0340068	0	0.0127526	0.0085017	0.00425085	0.688638	0.029756	0	0	0.00425085	0	0.00425085	0.0085017	0.0425085	0.0255051	0.187037	5.97245
940	0	0	1.85352	0	0	0	0	0	0.0109352	0.00546762	0.00546762	0.0273381	0	0	0	0.0218705	0	0	0	0.0546762	0.22964	0.071079	0	0.601438	0.360863	0.00546762	0.71079	0	1.9082	0	0.0109352	0	0.0109352	0	0	0.0109352	0.0218705	0.770934	0.0656114	0.0164029	0	0.00546762	0	0	0.0164029	0.0273381	0.0382733	0.278849	11.225
941	0	0	0.862751	0.00422917	0	0	0	0.00845834	0.0422917	0.0169167	0.00845834	0.0465209	0	0	0.00422917	0	0	0	0.00422917	0.05075	0.05075	0.1015	0	0.710501	0.236834	0.00845834	0.46098	0	1.28567	0.00422917	0.00422917	0	0.025375	0	0.0296042	0	0.0126875	0.61323	0.0465209	0	0	0.00845834	0	0.025375	0	0.0380625	0.00845834	0.173396	6.85971
942	0	0	2.09156	0	0	0	0	0	0.00752361	0	0	0.0225708	0	0	0	0.0150472	0	0	0	0.0451416	0.293421	0.0677124	0	0.526652	0.511605	0.037618	0.639506	0	2.02385	0	0.00752361	0	0.0225708	0	0.0451416	0.0225708	0.0451416	0.91788	0.0225708	0.0150472	0	0	0	0	0.00752361	0.00752361	0.00752361	0.300944	9.6904
943	0	0	1.55188	0	0	0	0	0	0.0757017	0.0378508	0.0189254	0.132478	0	0	0.0189254	0	0	0	0	0.113552	0.0757017	0.113552	0	0.624539	0.302807	0.0757017	0.548837	0	1.81684	0	0.0189254	0	0.0189254	0	0.0189254	0	0	0.90842	0.0567762	0	0	0	0	0	0	0.0567762	0.0189254	0.302807	7.24843
944	0	0	1.18713	0	0	0	0	0	0	0.0242272	0.0242272	0.0242272	0	0	0	0	0	0	0	0.0969086	0.314953	0.121136	0	0.654133	0.605679	0.0484543	1.04177	0	2.13199	0	0	0	0	0	0.0484543	0	0	0.920632	0.0484543	0	0	0.0242272	0	0	0	0	0.0242272	0.33918	11.1929
945	0	0	0.765795	0	0	0	0	0	0.127632	0.0425441	0	0.170177	0	0	0	0	0	0	0	0	0.212721	0.255265	0	0.382897	0.255265	0	0.978515	0	1.99957	0	0	0	0	0	0	0	0	0.51053	0.0425441	0	0	0	0	0	0	0	0.0850883	0.170177	9.0619
946	0	0	0.969904	0	0	0	0	0	0	0.0285266	0	0.0570532	0	0	0.0570532	0.0285266	0	0	0	0.0285266	0.0855798	0.199686	0	0.627585	0.228213	0.0285266	0.313793	0	1.08401	0	0	0	0	0	0.0570532	0.0285266	0	0.399372	2.45329	0	0	0	0	0	0	0.0855798	0.0570532	0.0285266	5.07773
947	0	0	1.70494	0	0	0	0	0	0.0347947	0.0347947	0	0.0347947	0	0	0	0	0	0	0	0.0695894	0.139179	0.0695894	0	0.626305	0.173974	0.104384	1.18302	0	2.15727	0	0	0	0	0	0	0.0347947	0.173974	0.382742	0.0347947	0	0	0	0	0	0	0	0.0347947	0.208768	11.2039
948	0	0	0.634407	0	0	0	0	0.0328141	0.0984424	0.010938	0	0.0218761	0	0	0	1.77196	0.010938	0.010938	0	0.010938	0	0.875044	0.262513	0.0218761	0.153133	0.0984424	0.0437522	0	0.131257	0	0.0437522	0	0.0437522	0	0	0	0	2.2423	0.0656283	0	0	0	0	0.0328141	0	1.22506	0.010938	0.0984424	2.00166
949	0	0	1.36197	0	0	0	0	0	0.419068	0	0	0.104767	0	0	0	0.0698446	0	0	0	0.349223	0.0698446	0.244456	0.0349223	0.523834	0.279378	0	0.768291	0	1.15244	0	0	0	0	0	0	0.0698446	0	0.838135	0	0	0	0.0349223	0	0	0	0	0.0698446	0.174611	6.07648
950	0	0	1.63276	0	0	0	0	0	0.0979656	0	0	0.163276	0	0	0	0	0	0	0	0.0326552	0.0326552	0.0979656	0.0326552	0.653104	0.228586	0.0326552	0.587793	0	1.50214	0	0	0	0.0979656	0	0.0653104	0	0	0.555138	0	0	0	0	0	0	0	0.0653104	0	0.0653104	5.55138
951	0	0	1.76192	0	0	0	0	0	0.0734134	0.0367067	0	0.183533	0	0	0	0	0	0	0	0.0734134	0.183533	0.0734134	0	0.403773	0.403773	0	0.587307	0	1.68851	0	0	0	0.0734134	0	0.0367067	0	0.0367067	0.33036	0.0734134	0.0367067	0	0	0	0	0	0.146827	0.0367067	0.0734134	7.1211
952	0	0	0.30301	0	0	0.0336678	0	0	0.0673355	0	0	0.0673355	0	0	0	0.774359	0	0	0	0.0336678	0	0.0336678	0	0.168339	0.0336678	0	0.471349	0	0.437681	0	0	0	0	0	0	0	0	0.875362	0.0673355	0	0	0.0336678	0	0	0	0	0	0	4.81449
953	0	0	2.08319	0	0	0	0	0	0	0	0.0353082	0.0353082	0	0	0	0	0	0	0	0	0.176541	0.282466	0	0.0353082	0.176541	0	0.670857	0	1.55356	0	0	0	0.105925	0	0.0353082	0	0	0.317774	0	0.0353082	0	0	0	0	0	0.0706165	0	0.0706165	4.13106
954	0	0	0.733774	0	0	0	0	0	0.0333533	0	0.0667067	0.0667067	0	0	0	0	0	0	0.0333533	0.0667067	0	0.0667067	0.0333533	0.466947	0.30018	0	0.60036	0	0.767127	0	0.0333533	0	0	0	0.0333533	0	0	0.366887	0.10006	0	0	0	0	0	0	0.0333533	0.0333533	0.20012	5.80348
955	0	0	0.702391	0	0	0	0	0.0292663	0	0	0	0.0877989	0	0	0	0.0292663	0	0	0	0	0.0292663	0.23413	0	0.0585326	0.117065	0.0585326	0.877989	0	1.55111	0	0.0292663	0	0	0	0.175598	0	0	0.380462	0	0.0292663	0	0	0	0	0	0.175598	0	0.0585326	2.80956
956	0	0	0.206637	0	0	0	0	0	0.0413274	0	0	0	0	0	0	0.16531	0	0	0	0	0	0	0	0.0206637	0.103319	0.0206637	1.30181	0	0.681903	0	0.0206637	0	0.0206637	0	0	0	0	0.971195	0.0413274	0.0206637	0	0	0	0.0206637	0	0.0413274	0	0.0413274	4.56668
957	0	0	1.2134	0	0	0	0	0	0.0311129	0	0	0.124452	0	0	0.0622258	0	0	0.0311129	0.0311129	0.0622258	0.0933387	0.466694	0	0.373355	0.186677	0	0.622258	0	1.49342	0	0	0	0	0	0.0933387	0	0	1.27563	0.155565	0	0	0	0	0	0	0.0933387	0	0.124452	5.5381
958	0	0	0.580674	0	0	0	0	0	0.158366	0	0	0.131971	0.0263943	0	0	0.791828	0	0	0	0.0791828	0	0	0	0.158366	0.0527886	0	0.422308	0	0.36952	0	0	0	0	0	0	0	0	1.53087	0.0527886	0	0	0	0	0.0527886	0	0.290337	0	0	2.745
959	0	0	0.434972	0	0	0	0	0	0	0	0	0	0	0	0	1.03724	0	0	0	0.133837	0	0.200756	0	0	0.133837	0.0669187	0.869943	0	0.468431	0	0	0	0	0	0	0	0	1.53913	0	0	0	0	0	0.0334594	0.0334594	0.267675	0	0	6.62495
960	0	0	1.45529	0.035495	0	0	0	0	0.035495	0	0	0.035495	0	0	0	0.035495	0	0	0	0.035495	0.07099	0.14198	0	0.14198	0.319455	0.035495	0.49693	0	1.49079	0	0	0	0.035495	0	0	0	0	0.461435	0.106485	0.035495	0	0	0	0	0	0	0	0.106485	2.8041
961	0	0	2.44499	0	0	0	0	0	0.0414405	0	0	0.0414405	0	0	0	0	0	0	0	0	0.124321	0.0828809	0	0.0414405	0.372964	0	0.828809	0	1.90626	0	0	0	0.0414405	0	0	0	0	0.663048	0.124321	0	0	0	0	0	0	0	0	0.0828809	6.58903
962	0	0	1.52702	0.0803697	0	0	0	0	0	0	0	0	0	0	0	0	0	0	0	0	0.120555	0.0401849	0	0.0803697	0.482218	0	0.160739	0	1.36628	0	0	0	0	0	0	0	0.0401849	0.482218	0	0	0	0	0	0	0	0	0	0.120555	3.65682
963	0	0	0.942089	0	0	0	0	0	0	0	0	0	0	0	0	0	0	0	0	0.055417	0.387919	0.110834	0	0.221668	0.387919	0	0.886672	0	1.21917	0	0	0	0.110834	0	0	0	0	0.831255	0.110834	0	0	0	0	0	0	0	0.110834	0	4.76586
964	0	0	1.10923	0	0	0	0	0	0.175142	0	0	0.233522	0	0	0	0	0	0	0	0	0.116761	0.0583805	0	0.350283	0.583805	0	0.642186	0	1.69304	0	0	0	0	0	0	0	0	0.291903	0	0	0	0	0	0	0	0	0.0583805	0.233522	8.87384
965	0	0	0.562114	0	0	0	0	0	0	0	0.0624571	0	0	0	0	0	0	0	0	0	0.0624571	0.124914	0	0.187371	0.749485	0	0.374742	0	1.49897	0	0	0	0.0624571	0	0	0	0	0.624571	0.0624571	0	0	0	0	0	0	0.0624571	0	0.249828	7.49485
966	0	0	0.288567	0	0	0	0	0	0	0	0.0577134	0	0	0	0	0.230854	0	0	0	0.115427	0.17314	0	0	0.230854	0.230854	0	2.07768	0	3.11652	0	0	0	0	0	0	0	0	0.288567	0	0.0577134	0	0	0	0	0	0.288567	0.0577134	0.115427	15.0632
967	0	0	1.2897	0	0	0	0	0	0	0.0537374	0	0.0537374	0	0	0	0.0537374	0	0	0	0	0.161212	0.161212	0	0.21495	0.268687	0.0537374	0.644849	0	2.47192	0	0	0	0	0	0	0	0	0.859799	0	0	0	0	0	0	0.0537374	0	0	0.268687	10.3713
968	0	0	1.67154	0	0	0	0	0	0	0	0	0.0522357	0	0	0	0	0	0	0	0	0.0522357	0	0	0.261178	0.7313	0	0.888007	0	2.55955	0	0	0	0	0	0	0	0	0.417885	0.104471	0	0	0	0	0	0	0	0	0.156707	11.4919
969	0	0	1.37548	0	0	0	0	0	0.0292654	0.0292654	0	0.0292654	0	0	0	0.0585309	0	0	0	0.0585309	0.0877963	0.0585309	0	0.380451	0.380451	0	1.11209	0	2.22417	0	0	0	0	0	0	0	0	0.497512	0.0292654	0.0292654	0	0	0	0	0	0	0.0292654	0.117062	9.5698
970	0	0	1.39287	0	0	0	0	0.0671265	0.10069	0.0167816	0	0.0335632	0	0	0	0.72161	0.0335632	0	0	0.0503449	0.0839081	1.02368	0	0.151035	0.805518	0.0503449	0.285288	0	0.704828	0	0.0335632	0	0.0167816	0	0.0503449	0	0	0.755173	0.151035	0.0503449	0	0	0	0	0	0.0671265	0	0	7.60207
971	0	0	0.808532	0	0	0	0	0	0.0385015	0	0.0385015	0.0385015	0	0	0	0	0	0	0	0	0.0385015	0.077003	0	0.115505	0.154006	0	0.577523	0	1.46306	0	0	0	0.077003	0	0.0385015	0	0.0385015	0.385015	0.077003	0	0	0	0	0	0	0	0.0385015	0.154006	2.5026
972	0	0	1.51398	0	0	0	0	0	0	0	0	0	0	0	0	0	0	0	0	0	0.0388199	0.0776398	0.0388199	0.0388199	0.15528	0	0.698758	0	0.931677	0	0	0	0.0388199	0	0	0	0	0.504658	0.0388199	0.0388199	0	0	0	0	0.0388199	0.11646	0	0	3.88199
973	0	0	1.89618	0	0	0	0	0.0274808	0.0274808	0	0	0.137404	0	0	0	0.0274808	0	0	0	0	0.164885	0.0549617	0	0.164885	0.0549617	0.0274808	0.65954	0	1.09923	0	0	0.0274808	0.384732	0	0	0	0.0274808	0.192366	0.0274808	0	0	0	0	0	0	0.0549617	0.0274808	0.0549617	3.02289
974	0	0	0.40827	0	0	0	0	0	0	0	0	0.0291622	0	0	0	0.0874865	0	0	0	0	0	0.0583243	0	0.204135	0	0	0.583243	0	0.26246	0	0	0	0	0	0	0	0	1.89554	0.0583243	0	0	0.0291622	0	0	0	0.0874865	0	0	3.09119
975	0	0	1.61846	0	0	0	0	0	0	0	0	0.124497	0	0	0	0	0	0	0	0	0.0829979	0.124497	0	0.829979	0.207495	0.0414989	0.414989	0	1.28647	0	0	0	0.0829979	0	0.0414989	0	0	0.580985	0	0	0	0	0	0	0	0.0414989	0	0.124497	5.35336
976	0	0	0.0600745	0	0	0	0	0	0	0.0600745	0	0	0	0	0	0.0600745	0	0	0	0	0	0	0	0.300372	0.720894	0	1.32164	0	0.360447	0	0.0600745	0	0	0	0	0	0	0	0	0	0	0	0	0	0.0600745	0	0	0.240298	8.83095
977	0	0	0.689292	0	0	0	0	0	0.0405466	0	0	0	0	0	0	0	0	0.0405466	0	0.0810931	0.0405466	0.0405466	0	0.0810931	0.12164	0.0405466	0.567652	0	0.932571	0	0	0	0.0405466	0	0	0	0	0.0810931	0.0810931	0	0	0	0	0	0	0.0810931	0	0.0405466	2.27061
978	0	0	1.45371	0.0382555	0	0	0	0	0	0	0	0.0765111	0	0	0	0.0382555	0	0	0	0.114767	0.229533	0.0765111	0	0.191278	0.306044	0.0765111	0.956389	0	1.7215	0	0	0	0.0382555	0	0	0	0.0382555	0.650344	0.229533	0	0	0	0	0	0.0765111	0.0382555	0	0.267789	4.1316
979	0	0	1.19904	0	0	0	0	0	0.0285486	0.0856458	0	0.0285486	0	0	0.0285486	0	0	0	0	0.171292	0.114194	0.114194	0.0285486	0.656618	0.628069	0.0285486	0.913555	0	3.22599	0	0	0	0	0	0	0	0	0.39968	0.0570972	0	0	0	0	0	0.0285486	0.0570972	0.0570972	0.142743	9.96346
980	0	0	0.163768	0	0	0	0	0	0.0327536	0	0	0.0327536	0.0327536	0	0	0.655072	0	0	0.0655072	0	0	0	0	0.0327536	0.131014	0	0.262029	0	0.917101	0	0	0	0	0	0	0	0	0.753333	0	0.0327536	0	0.0327536	0	0	0	0.196522	0	0	2.58753
981	0	0	0.547983	0	0	0	0	0.0114163	0.0228326	0.0114163	0	0.0342489	0	0	0	0.821974	0.0114163	0	0.0114163	0.0114163	0.0228326	0.513734	0.0456652	0.0342489	0.159828	0.125579	0.205494	0	0.365322	0	0.0228326	0	0	0	0.0228326	0	0	1.07313	0.0456652	0	0	0.0342489	0	0	0	0.0799141	0	0.0114163	3.07099
982	0	0	0.914832	0	0	0	0	0	0.41315	0	0	0.0885321	0	0	0	0	0	0	0	0	0.0590214	0.177064	0.0295107	0.0295107	0.0885321	0	0.737768	0	1.44602	0	0	0	0	0	0.147554	0	0.236086	0.295107	0.0295107	0	0	0	0	0.0590214	0	0	0.0885321	0.0590214	4.72171
983	0	0	0.887215	0	0	0	0	0	0	0	0	0.0216394	0	0	0	0	0	0	0	0.0216394	0	0.0649182	0	0.0865576	0.519346	0	2.05574	0	1.23345	0	0.0432788	0	0	0	0	0	0	0.0432788	0.0432788	0	0	0	0	0	0	0.0865576	0.0216394	0.36787	9.65117
984	0	0	0.44181	0	0	0	0	0	0.165679	0.0184087	0	0.110452	0.0184087	0	0	0.58908	0	0	0.0368175	0.0184087	0	0	0	0.073635	0.0184087	0	0.478627	0	0.184087	0	0.0184087	0	0	0	0	0	0	1.4727	0.0368175	0	0	0	0	0.0920437	0	0.220905	0	0	3.46084
985	0	0	0.100341	0	0	0	0	0	0.0334471	0.0334471	0	0.0334471	0	0	0	0	0	0	0	0.0334471	0	0	0.0334471	0.100341	0.468259	0.100341	0.836176	0	0.836176	0	0.0668941	0	0	0	0.0334471	0	0	0.100341	0	0	0	0	0	0	0	0.0334471	0.0334471	0.100341	3.77952
986	0	0	1.20685	0	0	0	0	0	0.0251427	0	0	0.125713	0	0	0	0	0	0	0	0.0251427	0.125713	0.100571	0	0.150856	0.326855	0.0251427	1.08114	0	1.30742	0	0	0	0.0502854	0	0	0	0.0754281	0.27657	0.0502854	0	0	0	0	0	0	0.251427	0	0.125713	3.67083
987	0	0	0.234797	0	0	0	0	0	0	0	0	0	0	0	0	0	0	0	0	0	0.234797	0	0	0	0	0	4.69594	0	5.40033	0	0.117398	0	0	0	0	0	0.117398	0.469594	0	0	0	0	0	0	0	0	0.234797	0.352195	19.2533
988	0	0	0.417053	0	0	0.0231696	0	0	0.0231696	0.0231696	0	0.0231696	0	0	0	0.903614	0	0	0	0	0	0	0	0.0926784	0.0695088	0	0.370714	0	0.370714	0	0	0	0	0	0	0	0	1.57553	0.0463392	0	0	0	0	0	0	0.0463392	0	0.0231696	1.85357
989	0	0	1.67364	0	0	0	0	0	0.0261506	0	0	0.0261506	0	0	0	0.0523013	0	0	0	0.0261506	0.0261506	0.0523013	0	0.183054	0.183054	0.0784519	0.732218	0	1.54289	0	0	0	0.0784519	0	0.0523013	0	0.104603	0.313808	0.0784519	0	0	0	0	0	0	0.0523013	0	0.0523013	3.73954
990	0	0	0.490872	0	0	0	0.0233749	0	0.116874	0.0467497	0	0.163624	0	0	0	0.888245	0	0	0.0467497	0	0	0	0.0233749	0.0467497	0.116874	0	0.0934995	0	0.0934995	0	0	0	0	0	0	0	0	1.63624	0.0467497	0	0	0.0467497	0	0	0	0.0934995	0	0	1.61287
991	0	0	0.443873	0	0	0	0	0	0.0700853	0.0233618	0	0.093447	0.0467235	0	0	1.61196	0	0	0	0	0	0	0.0233618	0	0.0233618	0	0.0233618	0	0.0700853	0	0	0	0	0	0	0	0.0233618	2.00911	0	0	0	0	0	0.0467235	0	0.140171	0	0	1.40171
992	0	0	0	0	0	0.182916	0	0.0609719	0	0.121944	0	0.0609719	0	0	0	0	0	0	0	0.121944	0	0	0	0	0	0	2.01207	0	10.4262	0	0	0	0	0	0	0	0	0.121944	0	0.121944	0	0	0	0.0609719	0	0	0	0.121944	57.0087
993	0	0	1.17684	0	0	0	0	0	0.026152	0	0	0.013076	0	0	0	0.549192	0.078456	0	0.013076	0.052304	0.052304	0.339976	0.078456	0.052304	0.143836	0.117684	0.248444	0	0.379204	0	0	0	0.052304	0	0.026152	0	0	1.15069	0.143836	0	0	0	0	0	0	0.13076	0	0.026152	3.96203
994	0	0	0.453412	0	0	0	0	0	0.0251896	0.0251896	0.0503791	0.100758	0	0	0	0.0251896	0	0	0	0.0503791	0.0503791	0.151137	0.0755687	0.251896	0.125948	0	0.982393	0	2.06554	0	0.0251896	0	0	0	0.0503791	0.0251896	0.0503791	0.377843	0.0503791	0	0	0	0	0	0	0	0	0.100758	4.38298
995	0	0	0.346973	0	0	0	0	0	0.0495675	0.173486	0.0247838	0.0743513	0	0	0	0	0	0	0	0.0495675	0	0.173486	0	0.421324	0.0247838	0	1.0657	0	1.71008	0	0	0	0	0	0.0247838	0.0247838	0.0247838	0.39654	0.0743513	0	0	0	0	0	0	0.0743513	0	0.0743513	3.51929
996	0	0	0.238379	0	0	0	0	0	0.0238379	0.0953516	0.0238379	0.0238379	0	0	0	0.0238379	0	0	0	0.0238379	0	0.286055	0	0.262217	0.0715137	0.0238379	1.02503	0	2.16925	0	0	0.0238379	0	0	0	0	0	0.882002	0	0	0.0238379	0	0.0238379	0	0	0	0.0476758	0.0715137	3.00358
997	0	0	0.198736	0	0	0	0	0	0.0397472	0.0397472	0	0.0596208	0	0	0.0198736	0	0	0.0198736	0	0.0198736	0	0.238483	0.0198736	0.317978	0.0397472	0	0.755197	0	1.1328	0	0.0198736	0	0	0	0.437219	0.0596208	0	0.457093	0.0198736	0	0	0	0	0	0	0.0397472	0.0198736	0.0794944	3.19965
998	0	0	0.182253	0	0	0	0	0	0.0810012	0	0	0.0202503	0	0	0	0	0	0	0	0.0405006	0	0.0810012	0.0202503	0.425256	0.121502	0.0202503	0.992264	0	1.62002	0	0	0	0	0	0.0405006	0	0	0.344255	0.0202503	0.0202503	0	0	0	0.0202503	0	0.202503	0	0.0607509	4.81957
999	0.0399122	0	0.0399122	0	0	0	0	0	0	0.0399122	0.0399122	0	0	0	0	0	0	0	0	0.0798244	0	0.0798244	0	0.319298	0.119737	0	1.07763	0	1.91579	0	0	0	0	0	0.0399122	0	0	0.35921	0	0	0	0	0	0	0	0.119737	0	0.0399122	4.23069
1000	0	0	0.157279	0	0	0	0.0196599	0	0	0.0589797	0	0.255578	0	0.0196599	0	1.12061	0.0196599	0	0.0393198	0	0	0	0	0	0.0589797	0	0.0393198	0	0.117959	0	0.0196599	0	0	0	0	0	0	1.57279	0.0196599	0	0	0.0393198	0	0	0	0.393198	0	0.0196599	0.609456
1001	0	0	0.151329	0	0	0	0.0168144	0	0.100886	0.0336287	0	0.302658	0.0168144	0	0	1.91684	0	0	0.0672574	0.0504431	0	0	0	0	0.0336287	0	0.0504431	0	0.0504431	0	0	0	0	0	0	0	0	2.63985	0.0672574	0	0	0	0	0.0168144	0	0.1177	0.0168144	0.0168144	0.521245
1002	0	0	0.0729115	0	0	0	0	0.0182279	0.0182279	0.0911394	0	0.309874	0	0	0	1.18481	0	0	0.328102	0	0	0	0	0.0182279	0.0911394	0	0.218735	0	0.0546837	0	0	0	0	0	0	0	0	1.5676	0.0364558	0	0	0.0182279	0	0	0	0.109367	0	0	0.656204
1003	0	0	0	0	0	0.0768669	0	0	0	0	0	0.269034	0	0	0	0	0	0	0	0	0	0	0	0	0.0384335	0	0.0384335	0	0.192167	0	0.0768669	0	0	0	0	0	0.0384335	0	0	0	0	0	0	0	0	0	0	0	3.30528
1004	0	0	0.512295	0	0	0	0	0	0.204918	0	0	0	0	0	0	0.273224	0	0	0	0	0	0.136612	0	0.034153	0.204918	0	2.11749	0	2.18579	0	0.102459	0	0	0	0	0	0.273224	0.170765	0.068306	0	0	0	0	0	0	0.034153	0	0.034153	15.6421
1005	0	0	0.0793698	0	0	0.0198425	0	0	0.0595274	0.119055	0	0.277794	0	0	0	1.42866	0	0	0.218267	0.0198425	0	0	0	0.0595274	0.138897	0	0.0595274	0	0.0992123	0	0	0	0	0	0	0	0	1.46834	0.0198425	0	0	0.0992123	0	0	0	0.317479	0	0	0.456376
1006	0	0	0.106437	0	0	0.0212875	0	0.0212875	0.0638624	0.0638624	0	0.383174	0.0212875	0	0	1.42626	0	0	0.447037	0	0	0	0	0.0212875	0.0851499	0	0.0212875	0	0.0212875	0	0	0	0	0	0	0	0	2.34162	0.0425749	0	0	0	0	0	0	0.361887	0	0	0.404462
1007	0	0	0.210899	0	0	0	0	0.0210899	0.0843597	0.0421799	0	0.10545	0	0	0	0	0	0	0	0.231989	0.0632698	0.0843597	0.0210899	0.442888	0.316349	0.0210899	0.527248	0	1.13886	0	0	0	0	0	0	0.0210899	0.0632698	0.738147	0.0632698	0	0	0	0	0	0	0.0421799	0.0421799	0.12654	4.78741
1008	0	0	1.60013	0	0	0	0	0	0	0.0842176	0	0.0421088	0	0	0	0	0	0	0	0.0421088	0.210544	0.168435	0	0.842176	0.547415	0.0842176	0.884285	0	1.85279	0	0	0	0	0	0	0	0	0.421088	0.0421088	0	0	0	0	0	0	0.0842176	0	0.0842176	8.50598
1009	0	0	0.810288	0	0	0	0	0	0	0	0	0.15683	0	0	0	0	0	0	0	0.0261383	0.104553	0.0261383	0.0261383	0.601181	0.444352	0.0261383	0.392075	0	1.12395	0	0	0	0	0	0	0	0	0.548905	0.209107	0	0	0	0	0	0	0.15683	0.0261383	0.365937	7.24032
1010	0	0	0.906701	0	0	0	0	0	0	0	0	0.045335	0	0	0	0	0	0	0	0.136005	0.045335	0	0	0.680025	0.18134	0	1.17871	0	1.85874	0	0	0	0.045335	0	0	0	0	0.136005	0.136005	0	0	0	0	0	0	0.045335	0	0.0906701	8.38698
1011	0	0	1.65652	0	0	0	0	0	0.0676133	0.0338066	0	0.10142	0	0	0	0	0	0	0	0	0.20284	0.0338066	0	0.507099	0.30426	0.10142	1.99459	0	3.0426	0	0.0338066	0	0	0	0	0	0	0.473293	0.0676133	0	0	0	0	0	0	0	0.0338066	0.439486	20.2502
1012	0	0	1.24598	0	0	0	0	0	0	0	0	0.196734	0	0	0	0	0.0655781	0	0	0	0.393468	0.0655781	0	0.524625	0.459046	0.0655781	0.721359	0	2.22965	0	0.0655781	0	0.131156	0	0	0	0	0.721359	0.0655781	0	0	0	0	0	0	0	0	0.196734	10.3613
1013	0	0	0.256044	0	0	0	0	0	0	0.0365778	0	0.182889	0	0	0	0.768133	0	0	0	0.0365778	0	0.0731556	0	0	0.0365778	0	0.402356	0	0.219467	0	0	0	0	0.146311	0	0	0	0.146311	0.0365778	0	0	0.0365778	0	0.0365778	0	0.146311	0	0	1.24364
1014	0	0	0.226101	0	0	0	0	0	0	0.0904404	0	0.226101	0	0	0	0.949625	0	0	0.0452202	0	0	0.0452202	0	0	0	0	0.497422	0	0.587863	0	0	0.0452202	0	0	0	0	0	0.497422	0	0	0	0.180881	0	0	0	0.226101	0	0	2.30623
1015	0	0	0	0	0	0	0	0	0	0.0117535	0	0.0822745	0	0	0	0.223317	0	0	0	0	0	0.0352605	0	0.047014	0.105782	0.0117535	1.48094	0	0.305591	0	0.094028	0	0	0	0	0	0	3.22046	0.023507	0	0	0.0352605	0	0.0117535	0	0.141042	0	0	2.89136
1016	0	0	0.17269	0	0	0.0493401	0	0	0.02467	0.0493401	0	0.518071	0	0	0	1.45553	0	0	0	0	0	0.0740101	0	0	0	0	0.32071	0	0.12335	0	0	0	0	0	0	0	0	0.27137	0	0	0	0.02467	0	0	0	0.12335	0	0	0.542741
1017	0	0	1.83676	0	0	0	0	0	0.0382658	0	0	0.153063	0	0	0	0	0	0	0	0	0.114797	0.382658	0	0.344392	0.229595	0.0382658	1.18624	0	2.06635	0	0	0	0.114797	0	0	0	0	0.994911	0.153063	0	0	0	0	0	0	0	0.0765316	0.0382658	6.69651
1018	0	0	4.82284	0	0	0	0	0	0.0477509	0	0	0.0477509	0	0	0	0.0477509	0	0	0	0.0477509	0.143253	0.0955019	0	0.191004	0.238755	0.0955019	1.14602	0	1.52803	0	0	0	0	0	0	0.0477509	0	0.668513	0.143253	0	0	0	0	0	0	0	0.0477509	0	7.73565
1019	0	0	9.70874	0	0	0	0	0	0	0	0	0	0	0	0	0	0	0	0	0	0	0	0	0	0	0	0	0	0	0	0	0	0	0	0	0	0	9.70874	0	0	0	0	0	0	0	0	0	0	9.70874
1020	0	0	0	0	0	0	0	0	0	0	0	0	0	0	0	0	0	0	0	0	0	0	0	0	0	0	0	0	0.685871	0	0	0	0	0	0	0	0	0	0	0	0	0	0	0	0	0	0	0	0
1021	0	0	4.15567	0.0561577	0	0	0	0	0	0.0561577	0	0.0561577	0	0	0	0	0	0	0	0.112315	0.112315	0.168473	0	0.393104	0.0561577	0	0.954681	0	2.41478	0	0	0	0.73005	0	0	0	0	1.067	0.112315	0	0	0	0	0	0	0.0561577	0.0561577	0.112315	8.42365
1022	0	0	0.116734	0	0	0	0	0	0	0	0	0	0	0	0	0	0	0	0	0	0	0	0	0	0	0	0	0	0	0	0	0	0	0	0.0583669	0	0	0	0	0	0	0	0	0	0	0	0	0	0.116734
1023	0	0	2.42774	0	0	0	0	0	0.262459	0	0	0.098422	0	0	0	0.164037	0	0	0	0.0328073	0	0	0.557724	0	0.0328073	0	1.60756	0	0.754568	0	0	0	0	0	0	0	0.0328073	0.164037	0.0328073	0	0	0.0328073	0	0	0	1.18106	0	0.0328073	4.13372
1024	0	0	2.88873	0	0	0	0	0	0	0	0	0	0	0	0	0.157567	0	0	0	0.341396	0.0262612	0.0525224	0	0.236351	0.262612	0	2.44229	0	1.26054	0	0.0525224	0	0.0787836	0	0.0262612	0	0	0.472701	0.236351	0	0	0	0	0	0	0.0525224	0	0.105045	8.82376
1025	0	0	0.080289	0	0	0	0	0	0.240867	0	0	0	0	0	0	0	0	0	0	0	0	0	0.160578	0	0	0	12.4448	0	2.72983	0	0.160578	0	0	0	0	0	0	0	0	0.080289	0	0	0	0	0	0.240867	0.240867	0.080289	22.7218
1026	0	0	0	0	0	0	0	0	0.18828	0	0	0.01569	0	0	0	0.376559	0.01569	0	0	0	0	0	0	0.0313799	0.14121	0	0.784498	0	0.235349	0	0.0627599	0	0	0	0	0	0	3.13799	0.0470699	0	0	0	0	0	0	0.14121	0	0	1.53762
1027	0	0	3.23518	0	0	0	0	0.033012	0.033012	0	0	0.099036	0	0	0	0	0	0	0	0.297108	0.066024	0.396144	0.033012	0.066024	0.264096	0	1.35349	0	0.8253	0	0.033012	0	0.099036	0	0	0	0	0.726264	0.924336	0	0	0	0	0	0	0.033012	0	0.16506	5.90915
1028	0	0	0	0	0	0	0	0	0.0520373	0	0	0	0	0	0	0.104075	0	0	0	0	0	0	0	0	0	0	6.34855	0	1.61316	0	0.0520373	0	0	0	0.0520373	0	0	0	0	0.156112	0	0	0	0	0	0	0.208149	0	18.4212
1029	0	0	1.29662	0	0	0	0	0.0682431	0.102365	0	0	0.0341215	0	0	0	0.102365	0	0	0	0	0.0341215	0.136486	0.0682431	0.170608	0.238851	0.170608	1.05777	0	0.477702	0	0	0	0.0682431	0	0.0341215	0	0	0.238851	0.0341215	0.0341215	0	0	0	0	0	0.477702	0	0	3.03682
1030	0	0	0.480798	0	0	0	0	0	0.0901496	0.0901496	0	0.0300499	0	0	0	0.240399	0	0	0	0	0	0.0600998	0	0.0300499	0	0	0.330549	0	0.210349	0	0.0600998	0	0.0300499	0	0	0	0	0.270449	0.0600998	0	0	0	0	0.0300499	0	0.0300499	0	0	0.811347
1031	0	0	0.322521	0	0	0	0	0	0	0	0	0.230372	0	0	0	0.737191	0	0	0	0	0	0	0	0	0	0	1.42831	0	0.598968	0	0	0	0	0	0	0	0.0460745	0.184298	0	0.0460745	0	0	0	0	0	0.184298	0	0	3.04091
1032	0	0	0.163223	0	0	0.0652891	0	0	0	0.0326445	0	0.0326445	0	0	0	1.86074	0	0	0	0	0	0	0	0	0.0652891	0	0.35909	0	0.195867	0	0	0	0	0	0	0	0.0326445	0.228512	0	0	0	0.0326445	0	0	0	0.163223	0	0	1.469
1033	0	0	0.358637	0	0	0	0	0.0398486	0	0.119546	0.0796972	0	0	0	0	0.0796972	0	0	0	0.0398486	0	0.717274	0.0398486	0	0.478183	0	0.0796972	0	0.199243	0	0	0	0.199243	0	4.66228	0	0	0.796972	0	0	0	0	0	0	0	0.0796972	0	0.159394	3.02849
1034	0	0	0.244529	0	0	0.122264	0	0.122264	0	0	0	0.0815096	0	0	0	0.366793	0	0.122264	0	0.0815096	0.0815096	0.326038	0	0.244529	0	0	0.203774	0	0.570567	0	0	0	0	0	0.122264	0.244529	0	1.50793	0	0	0	0	0	0	0	0.0815096	0.0407548	0.203774	1.95623
1035	0	0	0	0	0	0	0	0	0	0	0	0	0	0	0	0	0.28169	0	0	0	0	0	0	0.140845	0.0704225	0	3.02817	0	3.80282	0	0.0704225	0	0	0	0	0	0.0704225	0	0	0	0	0	0	0	0	0	0	0.56338	24.8592
1036	0	0	2.22023	0	0	0	0	0	0.12809	0	0.0426967	0	0	0	0	0.0426967	0	0	0	0.0853935	0.0426967	0.384271	0	0.384271	0.0426967	0.0426967	0.426967	0	0.725844	0	0	0	0.0426967	0	0	0	0	0.853935	0.170787	0	0	0.0426967	0	0	0	0.170787	0	0.0426967	3.50113
1037	0	0	0	0	0	0	0	0	0.212694	0	0	0	0	0	0	0.0850774	0	0	0	0	0	0	0	0	0	0	9.95406	0	1.44632	0	1.27616	0	0	0	0	0	0	0.893313	0	0	0	0.0850774	0	0	0	0	0	0	21.6947
1038	0	0	1.53352	0	0	0	0	0	0	0	0	0	0	0	0	0	0	0	0	0.0479226	0	0.19169	0	0.19169	0.766761	0.0479226	0.479226	0	1.0543	0	0	0	0.0479226	0	0	0.0479226	0	0.0958451	0.239613	0	0	0	0	0	0	0.0958451	0.0479226	0	3.4025
1039	0	0	1.25935	0	0	0	0	0	0	0	0	0	0	0	0	0	0	0	0	0.0787092	0	0	0.0787092	0.0787092	0.314837	0.0787092	0.157418	0	0.94451	0	0	0	0	0	0	0	0.0787092	0.314837	0.157418	0	0	0	0	0	0	0.629673	0.236128	0.0787092	5.82448
1040	0	0	0	0	0	0	0	0.0734538	0	0	0	0	0	0	0	0	0	0	0	0.0734538	0	0	0	0.0734538	0.514177	0.293815	0.807992	0	0.514177	0	0	0	0	0	0.0734538	0	0	0.220361	0.146908	0	0	0	0	0	0	0	0	0.146908	2.64434
1041	0	0	0.253601	0	0	0	0	0.10144	0.0507202	0	0	0.0507202	0	0	0	0.253601	0	0	0	0	0	0	0	0.152161	0.10144	0	1.47089	0	0.710083	0	0.0507202	0	0	0	0	0	0	1.62305	0.0507202	0	0	0	0	0	0	0.0507202	0	0.0507202	2.99249
1042	0	0	0.466294	0	0	0	0	0	0	0	0	0.0666134	0	0	0	0	0	0	0	0	0.0666134	0	0	0.133227	0.333067	0.133227	0.932587	0	0.19984	0	0.0666134	0	0	0	0	0	0	0.133227	0	0	0	0	0	0	0	0	0	0	4.26326
1043	0	0	1.97318	0	0	0	0	0	0	0	0	0.101189	0	0	0	0	0	0	0	0	0.101189	0.151783	0	0.151783	0.151783	0	0.505945	0	1.51783	0	0	0	0	0	0	0	0	0.404756	0	0	0	0	0	0	0	0.0505945	0	0.0505945	3.28864
1044	0	0	0.759975	0	0	0	0	0	0	0	0	0.126662	0	0	0	0	0	0.126662	0	0	0	0.126662	0	0.379987	0.379987	0	0.379987	0	0.886637	0	0	0	0.126662	0	0	0	0	0.50665	0.126662	0	0	0	0	0	0	0	0	0	4.30652
1045	0	0	1.59975	0	0	0	0	0	0.0627353	0	0	0.0627353	0	0	0.0313676	0	0	0	0	0.0313676	0.188206	0.125471	0.0313676	0.188206	0.470514	0.0627353	0.53325	0	0.972396	0	0	0	0	0	0	0	0	0.815558	0.156838	0	0	0	0	0	0	0.0627353	0	0.125471	3.82685
1046	0	0	1.20301	0	0	0	0	0	0.037594	0	0	0	0	0	0	0	0	0	0	0.075188	0.225564	0	0	0.601504	0.639098	0	0.714286	0	2.66917	0	0	0	0.075188	0	0	0.037594	0	1.05263	0.112782	0	0	0	0	0	0	0.037594	0	0.488722	13.0075
1047	0	0	0.252316	0	0	0	0	0	0.0720903	0.0360451	0	0.0720903	0	0.0360451	0	0.0360451	0	0	0	0.288361	0	0.144181	0	0.432542	0.180226	0.0720903	0.360451	0.0360451	0.612767	0	0	0	0.0720903	0	0	0	0.216271	1.18949	0.144181	0	0	0	0	0.0360451	0	0.144181	0.108135	0.0720903	1.94644
1048	0	0	0.907323	0	0	0	0	0.0199412	0.00997059	0	0	0.0598235	0	0	0	0	0.309088	0	0	0.0797647	0.0997059	0.388853	0.00997059	0.608206	0.668029	0.189441	0.378882	0	2.80173	0	0.0199412	0	0	0	0.0299118	0	0.00997059	0.358941	1.42579	0	0	0.00997059	0	0	0	0.0299118	0	0.388853	8.28556
1049	0	0	2.51694	0	0	0	0	0	0	0.0645369	0	0	0	0	0	0	0	0	0.0322685	0.0968054	0.0968054	0.129074	0	0.677638	0.709906	0.0968054	0.129074	0	0.806712	0	0	0	0.0322685	0	0	0	0	0.580833	0.161342	0	0	0.0322685	0	0	0	0	0.0645369	0.290416	6.00194
1050	0	0	0.459035	0	0	0	0	0	0.236921	0.0444227	0	0.266536	0	0	0	1.1698	0	0	0.0148076	0.0148076	0.0148076	0.0888455	0	0.0296152	0.0296152	0	0.118461	0	0.0888455	0	0	0	0	0	0.0296152	0	0.0148076	2.39883	0	0	0	0.103653	0	0	0	0.444227	0	0.0592303	0.399805
1051	0	0	1.27349	0	0	0	0	0	0.0943329	0	0	0.0943329	0	0	0	0.235832	0.0471665	0	0	0.0235832	0	0.0235832	0	0.0943329	0.117916	0.165083	3.7969	0	3.86765	0	0.0707497	0	0	0	0	0	0	0.259416	0	0	0	0	0	0	0	0.0235832	0.0235832	0.0471665	13.7254
1052	0	0	0.427234	0	0	0	0	0	0.155358	0.077679	0	0.155358	0	0	0	0	0	0	0	0.0388395	0.0388395	0.427234	0	0.543753	0.271876	0	0.271876	0	0.77679	0	0	0	0.0388395	0	0.116518	0	0	0.621432	0.0388395	0	0	0	0.077679	0	0	0.0388395	0	0.310716	4.73842
1053	0	0	0.371932	0	0	0	0	0	0.0413257	0.0413257	0	0.0413257	0	0	0	0.123977	0	0	0	0.206629	0	0.28928	0	0.247954	0.247954	0.165303	2.06629	0	3.51269	0	0	0	0	0	0	0	0.0413257	0.785189	0.0413257	0	0	0	0	0	0	0.123977	0	0.165303	7.52128
1054	0	0	0.517746	0	0	0	0	0.0178533	0.05356	0	0	0.0357066	0	0	0	0.21424	0	0.0178533	0	0.0714133	0.0178533	0.0357066	0.0178533	0.0178533	0.0357066	0.0178533	0.981932	0	1.51753	0	0.05356	0	0	0	0.0892666	0	0	0.731986	0	0	0	0	0	0.0178533	0	1.39256	0.0178533	0.0357066	1.92816
1055	0	0	2.34587	0	0	0	0	0	0.0366542	0.0366542	0	0.0366542	0	0	0	0.0733084	0	0	0	0.329888	0.183271	0.219925	0	0.659776	0.549813	0.0366542	0.219925	0	0.623121	0	0	0	0	0	0.0366542	0	0.109963	0.476505	0.183271	0	0	0	0	0	0	0.109963	0	0.146617	4.3252
1056	0	0	2.32151	0	0	0	0	0	0.0301495	0.0904486	0	0.0602991	0	0.271346	0	0.0602991	0	0	0	0.120598	0.241196	0.150748	0.0301495	0.271346	0.271346	0.0301495	0.391944	0	0.693439	0	0	0	0.0301495	0	0.0301495	0	0	0.844187	0.0602991	0	0	0	0	0	0	0.0904486	0.0301495	0.934636	11.6679
1057	0	0	0.156123	0.0346939	0	0.017347	0	0.017347	0.017347	0.0346939	0	0.0520409	0	0	0	0.312245	0.017347	0.0346939	0	0.0520409	0	0.156123	0.017347	0.346939	0.260204	0.0867348	0.416327	0	0.780613	0	0.104082	0	0	0	0.156123	0	0	1.61327	0.0346939	0	0	0	0	0	0	0.138776	0.017347	0.0693878	5.06531
1058	0	0	0.421934	0	0	0	0	0	0.0527417	0.0175806	0	0.0175806	0	0	0	0.105483	0	0	0.0175806	0.0351611	0.0527417	0.140645	0.0703223	0.0527417	0.0879028	0	0.984512	0	0.738384	0	0	0	0	0	0	0	0	0.6329	0.0527417	0.0175806	0	0	0	0	0	0.509836	0	0	1.49435
1059	0	0	0.0722105	0	0	0	0	0.0144421	0.0144421	0	0	0	0	0	0	0.245516	0.0144421	0	0	0.0288842	0.101095	0.0144421	0.577684	0.0577684	0.173305	0	0.129979	0	3.13394	0	0	0	0	0	0	0	0	0.187747	4.116	0	0	0.0144421	0	0	0	0.736547	0	0.129979	3.27836
1060	0	0	0.4895	0	0	0	0	0	0.024475	0	0	0.0979	0	0	0	0.1958	0	0	0	0.073425	0.024475	0.44055	0	0.660825	0.14685	0.073425	0.367125	0	0.63635	0	0.024475	0	0	0	0.073425	0	0.1958	0.513975	0.024475	0	0	0.024475	0	0	0	0.0979	0.024475	0.14685	4.18523
1061	0	0	0.251181	0	0	0.0334907	0	0.0167454	0.0502361	0	0	0.0167454	0.0167454	0	0	0.90425	0	0.0167454	0	0.0334907	0	0.0502361	0	0.0167454	0.0167454	0	0.43538	0	0.485616	0	0	0	0	0	0	0	0	1.30614	0.0167454	0	0	0	0	0	0.0167454	0.0334907	0.0334907	0.0167454	1.22241
1062	0	0	0.410818	0.0342349	0	0	0	0	0.0684697	0	0	0.0342349	0	0	0	0.0342349	0	0	0	0	0	0.0342349	0	0.239644	0.0684697	0.0342349	8.69565	0	11.0236	0	0.0684697	0	0	0	0	0.0342349	0	0.0342349	0.136939	0	0	0	0	0	0	0	0.0342349	0.308114	50.6676
1063	0	0	0.143554	0	0	0	0	0.0239257	0.16748	0.0478515	0	0.0478515	0	0	0	0.215332	0	0	0	0	0	0.0957029	0	0	0.0239257	0.0239257	1.31592	0	0.550292	0	0	0	0	0	0.0239257	0	0	1.98584	0	0	0	0	0	0	0	0	0	0.0717772	3.44531
1064	0	0	1.33592	0	0	0	0	0	0	0	0	0	0	0	0	0.387847	0	0	0	0.129282	0	0.0430942	0	0.0861883	0.0430942	0.129282	2.13316	0	1.8315	0	0	0	0	0	0	0	0	0.107735	0.0430942	0	0	0	0	0	0	0.0215471	0	0	3.3398
1065	0	0	0.855752	0	0	0	0	0	0.0267423	0.0534845	0	0.106969	0	0	0	0	0	0	0	0.106969	0.0267423	0.0802268	0	0.748783	0.133711	0.0267423	0.320907	0	0.213938	0	0	0	0.0267423	0	0	0	0.106969	0.213938	0.24068	0	0	0	0	0	0	0.0267423	0.0534845	0.0802268	4.73338
1066	0	0	0.78917	0	0	0	0	0	0.0607054	0	0	0.0607054	0	0	0	0	0	0	0	0.121411	0	0.242822	0	0.667759	0.242822	0.0607054	0.121411	0	0.667759	0	0	0	0.0607054	0	0	0	0.0607054	0.546349	0.182116	0	0	0	0	0	0	0.121411	0	0.182116	4.67432
1067	0	0	0	0.0245038	0	0	0	0	0	0.0245038	0	0.0735114	0.0245038	0	0	0.171527	0	0	0	0.0245038	0	0.171527	0	0.367557	0	0.0735114	2.5729	0	1.81328	0	0.0245038	0	0.0245038	0	0	0	0	0.122519	0	0	0	0	0	0.0490076	0	0.0490076	0.0980152	0.122519	6.49351
1068	0	0	1.08532	0	0	0	0	0	0	0	0	0.0602954	0	0	0	0	0	0	0	0	0.0602954	0.211034	0	0.512511	0.633102	0.0904432	0.301477	0	1.14561	0	0	0.0301477	0.301477	0	0	0	0.0301477	0.572807	0	0	0	0	0	0	0	0	0	0.211034	8.35092
1069	0	0	0	0	0	0.0851644	0	0	0.0425822	0	0	0	0	0	0	0	0	0	0	0	0	0	0	0	0	0	0.723897	0	0.298075	0	0	0	0	0	0	0	0	0.0851644	0	0	0	0	0	0	0	0	0	0.0425822	3.70465
1070	0	0	2.25084	0	0	0	0	0	0.0125047	0.0125047	0.0250094	0.0875328	0	0	0	0.0125047	0	0	0	0.0625234	0.300113	0.175066	0.0750281	0.412655	0.537702	0.150056	0.237589	0	4.57672	0	0.0625234	0	0.0250094	0	0	0	0	0.21258	0.425159	0	0	0	0	0.0250094	0.0125047	0.0500188	0	0.125047	10.5164
1071	0	0	0.194759	0	0	0	0	0	0	0.177054	0.0354108	0.0531161	0	0	0	0.106232	0	0	0	0	0	1.06232	0.0708215	0.159348	0	0.0354108	0.885269	0	1.20397	0	0	0.0177054	0.0354108	0	0.177054	0	0	0.247875	0.106232	0	0	0	0	0	0	0.0708215	0	0.0885269	5.71884
1072	0	0	0	0	0	0	0	0	0	0	0	0.0478904	0	0	0	0	0	0	0	0	0	0	0	0	0	0	1.60433	0	0.191562	0	0	0	0	0	0	0	0	0	0	0	0	0	0	0	0	0	0	0	1.748
1073	0.0440344	0	0.572448	0	0	0	0	0	0.0220172	0.0220172	0.0220172	0.0220172	0	0	0	0.220172	0	0	0.0220172	0.638499	0	0.594465	0	0.660517	0.154121	0.0440344	0.154121	0	0.638499	0	0.0220172	0	0.0220172	0	0.0220172	0	0.0220172	0.682534	0.154121	0	0	0.176138	0.0440344	0	0	0.0880689	0	0.0880689	2.95031
1074	0	0	0	0	0	0	0	0	0.0313588	0	0	0.125435	0	0	0	1.4425	0	0	0	0	0	0	0	0	0	0	0.658534	0	0.344947	0	0.125435	0	0	0	0	0	0	0.0313588	0.0313588	0	0	0.0313588	0	0	0	0	0	0	1.9756
1075	0.0229579	0	0.183663	0	0	0	0	0	0.275495	0.0229579	0.0688737	0.0688737	0	0	0	0.0229579	0	0.137747	0	0	0	0.114789	0.0229579	0.482116	0.206621	0.0688737	0.413242	0	0.665779	0	0.0229579	0	0	0	0	0	0	0.895358	0.0459158	0	0	0	0	0	0	0.0229579	0	0.321411	1.97438
1076	0	0	0.0735688	0	0	0.0210197	0.0105098	0	0.0105098	0.0105098	0	0.409883	0	0	0	0.0735688	0	0	0	0	0	0	0.0105098	0	0	0	0.0210197	0	0.0315295	0	0	0	0	0	0.0210197	0	0	1.21914	0	0	0	0.357334	0	0	0	0.0735688	0	0.0105098	0.273256
1077	0	0	0.478297	0	0	0.0149468	0	0	0.119574	0.0298936	0	0	0	0	0	0.702499	0	0	0	0.0149468	0	0	0	0	0.0298936	0	0.46335	0	0.388617	0	0	0	0	0	0	0	0.0149468	2.03276	0.0298936	0	0	0	0	0	0	0	0.0149468	0	1.10606
1078	0	0	0.217182	0	0	0	0	0	0.124104	0.0620521	0.031026	0	0	0	0	0.15513	0	0	0	0	0	0.0930781	0	0.279234	0.031026	0	2.91645	0	2.07874	0	0.031026	0	0	0	0	0	0	0.527443	0	0.031026	0	0	0	0	0	0.031026	0	0.15513	5.52263
1079	0	0	1.68485	0	0	0	0	0	0.177352	0	0	0	0	0	0	0	0	0	0	0.0886761	0	0.0886761	0	0.354704	0.709409	0	0.266028	0	0.620732	0	0	0	0.886761	0	0	0	0	0.709409	0	0	0	0	0	0	0	0	0	0.0886761	5.32056
1080	0	0	1.07847	0.0136515	0	0	0	0	0.0136515	0	0	0.0682575	0	0	0	0	0	0	0	0	0.054606	0.0682575	0	0.109212	0.191121	0.027303	1.41976	0	2.86682	0	0	0.0136515	0.0409545	0	0.0955605	0.0136515	0.0409545	0.313985	0.0682575	0.0136515	0	0	0	0	0.0136515	0	0	0.122864	4.64151
1081	0	0	0	0	0	0	0	0	0.283607	0	0	0	0	0	0	0.189072	0	0	0	0	0	0.378143	0	0	0	0	8.6973	0	2.74154	0	2.07979	0	0	0	0	0	0.141804	1.41804	0	0	0	0	0	0	0	0	0	0	18.2927
1082	0	0	1.27035	0	0	0	0	0	0.0264655	0.0264655	0	0.0529311	0	0	0	0	0	0	0	0	0.0793966	0.105862	0	0.105862	0.0529311	0	0.820431	0	1.535	0	0	0	0.0264655	0	0.0264655	0	0.0529311	0.370517	0.211724	0	0	0	0	0	0	0.0793966	0	0.105862	3.78457
1083	0	0	0.524109	0	0	0	0	0	0	0	0	0.0582343	0	0	0	0	0	0	0	0	0.0873515	0	0	0	0.0873515	0	1.39762	0	1.74703	0	0	0	0.0291172	0	0.20382	0	0.0291172	0.145586	0.0291172	0	0	0	0	0	0	0.0582343	0	0.0582343	2.59143
1084	0	0	0.651574	0	0	0	0	0	0	0	0.0236936	0.0473872	0	0	0	0.0118468	0	0	0	0.0118468	0.118468	0.0118468	0	0.0355404	0.0355404	0	1.04252	0	1.62301	0	0.0236936	0	0.0118468	0	0	0	0.0118468	0.0236936	0.0355404	0.0355404	0	0	0	0	0.0118468	0.0236936	0.0236936	0.106621	3.8739
1085	0	0	1.24095	0	0	0	0	0	0.0121662	0	0	0.0729971	0	0	0	0.0121662	0	0	0	0.0851633	0.182493	0.0729971	0	0.0851633	0.450149	0.0243324	0.754304	0.0364986	1.24095	0	0.0121662	0	0	0	0	0.0121662	0.0121662	0.632642	0.0729971	0	0	0	0	0	0	0.0364986	0	0.109496	4.44066
1086	0	0	0.946192	0	0	0	0	0	0	0.0248998	0	0.0248998	0	0	0	0.0248998	0	0	0	0	0.174298	0.0497996	0	0.0497996	0.373497	0	0.473096	0	0.746993	0	0	0	0	0	0	0	0	0.647394	0.0746993	0	0	0	0	0	0	0	0	0.0497996	4.93016
1087	0	0	0.333385	0	0	0	0	0	0.0384675	0.025645	0.0384675	0.115402	0	0	0	0.141047	0	0	0	0.0641124	0	0.30774	0.128225	0.512899	0.20516	0	0.294917	0	0.743704	0	0	0	0	0	0.025645	0	0	1.05144	0.25645	0	0	0	0	0	0	0.500077	0	0.025645	3.68005
1088	0	0	0.540072	0.0142124	0	0	0	0.0284248	0.0284248	0	0	0.0284248	0	0	0	0.0710621	0	0.0142124	0	0.0426373	0.0284248	0.0568497	0	0.127912	0.170549	0.0284248	1.05172	0	1.23648	0	0.0142124	0	0.0142124	0	0.0284248	0	0	0.753258	0.0568497	0.0284248	0	0	0	0	0	0	0.0142124	0.142124	3.69523
1089	0	0	0	0	0	0	0	0	0	0	0	0	0	0	0	0	0	0	0	0.226912	0	0	0	0.226912	0	0	19.0606	0	10.4379	0	0	0	0	0	0	0	0	0.226912	0	0	0	0	0	0	0	0	0	0	63.0815
1090	0	0	0.029388	0	0	0.014694	0	0.044082	0.058776	0	0	0.029388	0	0	0	0.631842	0.014694	0	0	0	0	0.044082	0	0.058776	0.014694	0	0.793476	0	0.88164	0	0	0	0	0	0	0	0	1.38124	0.014694	0	0	0	0	0	0	0.029388	0	0.058776	1.20491
1091	0	0	0.119329	0	0	0.00795526	0.0238658	0	0.00795526	0	0	0.3023	0	0	0	0.111374	0	0	0	0	0	0.0159105	0	0.0238658	0	0	0.0159105	0	0.0238658	0	0	0	0	0	0.00795526	0	0.00795526	1.22511	0	0	0	0.0238658	0	0	0	0.0397763	0	0	0.222747
1092	0	0	0.138562	0	0	0	0	0	0.277123	0	0	0.138562	0	0	0	0.0692809	0	0	0	0	0	0	0.0692809	0	0	0	6.92809	0	1.31634	0	1.10849	0	0	0	0	0	0.207843	0.346404	0	0	0	0	0	0	0	0	0	0	19.745
1093	0	0	0.0408914	0	0	0	0	0.0204457	0	0	0.0408914	0.0817829	0	0	0	0.0408914	0	0	0	0.368023	0.0204457	0.408914	0.0204457	0.368023	0.122674	0.0204457	1.57432	0	2.31037	0	0	0	0	0	0.102229	0.0204457	0	0.674709	0.0204457	0	0	0	0	0.0408914	0.0408914	0.184011	0.0204457	0.0613371	6.89021
1094	0	0	0.0400056	0	0	0	0	0.0200028	0	0.0200028	0.0200028	0.0200028	0	0	0	0.220031	0	0.0200028	0	0.0400056	0	0.100014	0.0200028	0.0800112	0.0400056	0.0200028	1.78025	0	1.94027	0	0	0	0	0	0.0200028	0	0	0.400056	0	0	0	0	0	0	0	0.0200028	0	0.0600084	4.96069
1095	0	0	0.391579	0.0156632	0	0	0	0.0156632	0.0156632	0.0313264	0	0.0313264	0	0	0	0.0469895	0	0	0	0.0156632	0.0156632	0.0783159	0	0.140969	0.0626527	0.0469895	2.47478	0.0156632	3.00733	0	0	0	0	0	0.0626527	0	0.0156632	0.454232	0.0783159	0.0313264	0	0	0	0	0	0.0939791	0.0313264	0.0469895	7.81593
1096	0	0	0.866847	0	0	0	0	0	0.105072	0	0.0525362	0.0525362	0	0	0	0	0	0	0	0.157609	0.0262681	0.394021	0	0.525362	0.315217	0.13134	0.105072	0	0.499094	0	0	0	0.55163	0	0.0788043	0	0.0262681	0.367753	0.157609	0	0	0	0	0	0	0.183877	0	0.210145	5.85778
1097	0	0	0.52415	0	0	0	0	0.0197793	0.00988963	0.0197793	0	0.0692274	0.0197793	0	0	0.623047	0.00988963	0	0.0197793	0.00988963	0	0.0296689	0.0197793	0.0593378	0.118676	0.0197793	0.672495	0.00988963	0.286799	0	0	0	0.00988963	0	0	0	0	0.54393	0.108786	0	0	0	0	0.0395585	0	0.237351	0	0.0197793	3.60972
1098	0	0	0.853408	0	0	0	0	0	0.0258608	0.0258608	0	0.0387913	0.0258608	0	0	0.452565	0.0517217	0	0	0	0.129304	0	0.0129304	0.0258608	0.0258608	0.0387913	1.00857	0	0.271539	0	0	0	0	0	0	0	0.0129304	0.633591	0.0646521	0.0129304	0	0	0	0.0387913	0	0.206887	0	0.0258608	4.33169
1099	0	0	2.07135	0	0	0	0	0	0.0178565	0	0	0.035713	0	0	0	0.285704	0	0	0.035713	0	0.0178565	0	0.035713	0.035713	0.0535695	0	1.94636	0	0.392843	0	0.0178565	0	0	0	0	0	0	0.321417	0.0535695	0	0	0	0	0.0178565	0	0.035713	0	0.0535695	6.07121
1100	0	0	1.90072	0.0104435	0	0	0	0.0208871	0.0731048	0.0208871	0	0.0731048	0.0104435	0	0	0.563951	0.0417741	0	0.0208871	0.0313306	0.0313306	0	0	0.0417741	0.125322	0.0208871	0.762378	0	0.271532	0	0.0104435	0	0	0	0	0	0.0104435	0.490846	0.0417741	0	0	0.0313306	0	0.0104435	0	0.0835483	0	0.0104435	3.41504
1101	0	0	0.523329	0	0	0	0	0	0.016354	0	0	0.0490621	0	0	0	0.24531	0	0	0	0	0.016354	0	0	0.130832	0.016354	0	7.52285	0	1.6027	0	0.0981242	0	0	0	0	0.016354	0	0.147186	0.0654161	0.0817702	0	0	0.016354	0	0	0.0327081	0	0.0327081	18.2347
1102	0	0	0.950971	0.021613	0	0	0	0.021613	0.118871	0	0	0.021613	0.0540324	0	0	0.486292	0.0108065	0	0	0.043226	0.021613	0.021613	0	0.129678	0.021613	0.0108065	1.85872	0	0.756454	0	0.0108065	0	0	0	0.0108065	0	0.0108065	0.724035	0.021613	0	0	0	0	0.0324195	0	0.162097	0.021613	0.0108065	4.88453
1103	0	0	0.363918	0	0	0.0227448	0	0	0.0454897	0	0	0.0454897	0	0	0	0.432152	0	0	0	0.0227448	0	0.136469	0	0.0454897	0.0227448	0.0227448	0	0	2.57017	0	0	0	0	0	0	0	0.0227448	1.93331	0.0227448	0	0	0.0227448	0	0	0	0.0909794	0	0	3.32075
1104	0	0	0.311948	0	0	0	0	0	0	0	0	0	0	0	0	0.554573	0	0	0	0.138643	0	0.0346608	0	0.103983	0.0346608	0	4.50591	0	0.901182	0	0.554573	0	0	0	0	0	0	2.01033	0.138643	0	0	0	0	0	0	0.0693217	0	0	10.5716
1105	0	0	0.428154	0	0	0.0129744	0	0.0259488	0.142718	0.0518975	0	0.0908206	0.0518975	0	0	1.18067	0	0	0.0259488	0.0259488	0.0129744	0.0778463	0.0389231	0.0648719	0.0129744	0	0.324359	0	0.259488	0	0.0129744	0	0	0.0129744	0.0259488	0	0.0129744	1.03795	0.181641	0	0	0.0129744	0	0	0	0.324359	0	0.0259488	1.63477
1106	0	0	0.699838	0.0274446	0	0.0411669	0	0.0411669	0.0823339	0	0	0.0411669	0	0	0	0.343058	0	0	0.0548893	0.0137223	0.0137223	0.0823339	0	0.137223	0.0411669	0.0274446	0.782172	0	0.53517	0	0.0137223	0	0	0	0.0137223	0	0.0137223	0.672393	0.0823339	0	0	0.0137223	0	0	0	0.17839	0	0.0137223	3.48547
1107	0	0	0.538466	0	0	0.0138068	0	0.0276136	0.0552273	0.0414204	0	0.0690341	0	0	0	0.717954	0	0	0.0552273	0.0276136	0	0.0414204	0.0138068	0.0414204	0.0414204	0	0.593693	0	0.414204	0	0	0	0	0	0	0.0276136	0	0.579886	0.165682	0	0	0	0	0	0	0.179489	0.0138068	0.0276136	2.16767
1108	0	0	0.298666	0	0	0.0135757	0	0	0.502301	0.19006	0	0.122181	0.0135757	0	0	2.30787	0	0	0.122181	0	0	0	0.0135757	0.0271514	0.0135757	0	0.0950299	0	0.135757	0	0	0	0	0	0	0	0.0271514	0.610907	0.0678785	0	0	0	0	0	0	0.108606	0	0	0.515877
1109	0	0	0.0959404	0.0137058	0	0	0	0	0	0	0	0.178175	0	0	0	0.534525	0	0	0.109646	0	0	0	0.0822346	0	0	0	0.150763	0	0.205586	0	0	0	0	0	0	0	0	0.123352	0.370056	0	0	0	0	0	0	0.274115	0.0411173	0	0.918286
1110	0	0	0.0299334	0.0149667	0	0.0299334	0.0149667	0	0.149667	0.0299334	0	0.2245	0	0	0	0.404101	0	0	0.0449001	0.0149667	0	0	0.119734	0.0299334	0.0299334	0	0.194567	0	0.329267	0	0.0149667	0	0	0	0	0	0	0.119734	0.0149667	0	0	0	0	0	0	0.149667	0.0149667	0.0149667	0.883035
1111	0	0	2.46686	0	0	0	0	0	0.0992415	0	0	0.0708868	0	0	0	0.0141774	0	0	0	0.113419	0.155951	0.226838	0.0425321	0.581272	0.496208	0.0567094	0.893174	0	2.28255	0	0.0141774	0	0	0	0.127596	0.0141774	0.0283547	0.836464	0.0567094	0	0	0	0	0	0.0141774	0.0567094	0.0567094	0.170128	11.0583
1112	0	0	1.02057	0	0	0	0	0	0.017596	0	0	0.017596	0	0	0	0	0	0	0	0	0.158364	0.0703841	0	0.193556	0.211152	0.017596	0.950186	0	1.82999	0	0	0	0.0879802	0	0	0	0	0.492689	0.123172	0	0	0	0	0	0.017596	0.0351921	0.0527881	0.123172	4.20545
1113	0	0	0.657534	0	0	0	0	0	0	0	0	0.153425	0	0	0	0	0.0219178	0	0	0	0.0219178	0.175342	0	0.131507	0.306849	0.109589	1.00822	0	0.569863	0	0.0438356	0	0	0	0	0.0219178	0	0.19726	0.0219178	0	0	0	0	0	0	0.0657534	0	0.241096	3.94521
1114	0	0	1.23869	0.015106	0	0	0	0	0	0	0	0.0906358	0	0	0	0	0	0	0	0.015106	0.0906358	0.166166	0	0.181272	0.377649	0.0453179	0.845934	0	1.11784	0	0	0	0.0906358	0	0.015106	0	0.0755298	0.800616	0.181272	0.015106	0	0	0	0	0	0.0302119	0	0.0755298	4.12393
1115	0	0	0.58113	0	0	0	0	0	0.0622639	0	0	0.0415093	0	0	0	0.0207546	0	0	0	0.0415093	0.0622639	0.26981	0	0.643394	0.518866	0.0622639	0.394338	0	7.40941	0	0.0830186	0	0	0	0.0207546	0	0.0207546	0.332074	0.913204	0	0	0	0	0	0.0207546	0	0	0.31132	17.2886
1116	0	0	0.992597	0	0	0	0	0.011959	0	0	0.023918	0.071754	0	0	0	0	0	0	0	0.023918	0.059795	0.071754	0	0.047836	0.251139	0.023918	1.20786	0	2.17654	0	0	0	0	0	0.059795	0	0.203303	0.645786	0.059795	0	0	0.011959	0	0.011959	0.011959	0.023918	0.023918	0.191344	5.7164
1117	0	0	0.35753	0	0	0	0	0	0.0739718	0.0493145	0	0.123286	0.0246573	0	0	1.20821	0	0	0	0	0	0.0123286	0	0.0739718	0.0863004	0	0.221915	0	0.0863004	0	0.0123286	0	0	0	0.0123286	0	0.0123286	2.14518	0.0123286	0	0	0	0	0	0	0.110958	0	0	2.33011
1118	0	0	0.661199	0	0	0	0	0	0.0508615	0.0127154	0	0.0381461	0.0762922	0	0	0.762922	0	0	0	0.0381461	0	0.0127154	0	0.0762922	0.0127154	0.0254307	0.546761	0	0.101723	0	0.0127154	0	0	0	0	0	0.0127154	2.27605	0.0635768	0	0	0	0	0.0381461	0	0.127154	0	0	2.69566
1119	0	0	2.1792	0	0	0	0	0	0.0337861	0	0.016893	0.0506791	0	0	0	0	0	0	0	0	0.202716	0.135144	0	0.152037	0.354754	0.016893	0.743293	0	1.50348	0	0	0	0.101358	0	0.0675721	0	0.0337861	0.320968	0.236502	0	0	0	0	0	0.0337861	0	0.0506791	0.0506791	2.65221
1120	0	0	2.59818	0	0	0	0	0	0.0644178	0.0429452	0	0.0214726	0	0	0.0214726	0.0214726	0	0	0	0.0429452	0.0858904	0.107363	0	0.450924	0.365034	0.107363	1.41719	0	3.24236	0	0.0214726	0	0.0429452	0	0.0214726	0	0	0.794486	0	0	0	0.0214726	0	0	0	0.0429452	0.0214726	0.236198	12.3253
1121	0	0	0.152761	0	0	0	0	0	0	0.041662	0	0.513832	0.0138873	0	0	1.52761	0	0	0.0972114	0	0	0	0	0.194423	0.0138873	0	0.0555494	0	0.138873	0	0	0	0	0	0	0	0	1.11099	0.0277747	0	0	0	0	0.0277747	0	0.402733	0.0138873	0	1.04155
1122	0	0	0.122515	0	0	0	0.0175021	0.0175021	0.0525063	0.0175021	0	0.402548	0.0175021	0	0	1.47018	0.0175021	0	0.0525063	0.0350042	0	0	0	0.122515	0	0	0.245029	0	0.0700084	0	0.0350042	0	0	0	0	0	0	1.19014	0	0	0	0	0	0.0175021	0	0.367544	0	0	1.19014
1123	0	0	0.0821477	0	0	0	0	0	0.0985772	0.0657181	0	0.377879	0	0	0	0.805047	0	0	0.0657181	0.0328591	0	0	0	0.0985772	0.0164295	0	0.230013	0	0.0492886	0	0	0	0	0	0	0	0	1.34722	0	0	0	0	0	0	0	0.410738	0	0	1.11721
1124	0	0	0.170683	0	0	0	0	0	0.060241	0.0301205	0	0.291165	0.0100402	0	0	0.61245	0	0	0.0301205	0.0100402	0	0.0100402	0	0.190763	0.0301205	0.0100402	0.230924	0	0.0903614	0	0.0100402	0	0.0200803	0	0	0	0.0100402	2.00803	0.0803213	0	0	0.0200803	0	0.0702811	0	0.160643	0	0	1.83735
1125	0.0118965	0	0.130862	0	0	0	0	0.0118965	0.0594827	0	0.0118965	0.107069	0.0475862	0	0	0.321207	0	0	0.0237931	0.0237931	0	0	0	0.107069	0.0356896	0	0.214138	0	0.118965	0	0	0	0	0	0.0118965	0	0	2.03431	0.0832758	0	0	0	0	0.0356896	0	0.0832758	0.0237931	0.0118965	1.21345
1126	0	0	0.784385	0	0	0	0	0	0.0182415	0.0182415	0	0.273623	0	0	0	0.0182415	0.0182415	0	0	0.0547246	0.0182415	0.127691	0.127691	0.784385	0.583729	0.109449	0.218898	0	9.28493	0	0.0729661	0	0	0	0	0	0	0.255381	0.729661	0.0182415	0	0	0	0	0.036483	0.0729661	0.036483	0.291864	18.9712
1127	0	0	0.12807	0	0	0	0	0	0	0.0569201	0	0.39844	0.01423	0	0	0.583431	0	0	0.0569201	0.02846	0	0	0	0.25614	0.0569201	0	0.12807	0	0.0711501	0	0	0	0	0	0	0	0	1.86413	0	0	0	0.0711501	0	0.02846	0	0.46959	0	0.01423	0.910721
1128	0	0	0.593671	0.0112013	0	0	0	0.0896108	0.0112013	0	0	0.0784094	0	0	0	0.0896108	0	0.0448054	0	0.324839	0.0448054	0.0560067	0	0.481658	0.268832	0.0560067	0.358443	0	0.862504	0	0.033604	0	0	0	0.100812	0	0.0112013	0.974517	0.100812	0	0	0	0	0	0	0.123215	0.0560067	0.033604	3.41641
1129	0	0	4.54019	0	0	0	0	0	0.0827997	0.0138	0.0138	0.0689998	0	0	0	0.0138	0	0	0	0.0827997	0.317399	0.1242	0	0.496798	0.386399	0.0413999	0.358799	0	0.676198	0	0.0138	0	0.179399	0	0	0.0138	0.0275999	0.662398	0.275999	0	0	0	0	0.0138	0	0	0.0413999	0.1104	6.07198
1130	0	0	0	0	0	0	0	0	0.190114	0	0	0	0	0	0	0	0	0	0	0.760456	0	0	0	0	0	0	10.2662	0	19.962	0	0.380228	0	0	0	0	0	0.190114	0	0	0	0	0	0.380228	0	0	0	0	1.3308	56.8441
1131	0	0	0.296288	0	0	0	0	0	0	0	0	0.0269353	0	0	0	0.323224	0	0	0	0	0.0538706	0.0269353	0.215482	0.619512	0.511771	0.134677	0.323224	0	0.673383	0	0	0.0269353	0.511771	0	0	0	0.0269353	0.484835	0.107741	0	0	0	0	0	0	0.107741	0.0538706	0.161612	3.69014
1132	0	0	0.022998	0	0	0	0	0	0	0.022998	0	0.0689941	0	0	0	0.758935	0	0	0	0	0	0	0	0	0.022998	0	0.528955	0	0.160986	0	0.275976	0	0	0	0	0	0	0	0.045996	0	0	0.022998	0	0	0	0	0	0	1.26489
1133	0	0	2.31173	0	0	0	0	0	0.0815905	0.0271968	0.0271968	0.135984	0	0	0.0543936	0.0543936	0	0	0	0.0271968	0.0271968	0.190378	0	0.407952	0.407952	0.0543936	0.108787	0	0.51674	0	0	0	1.30545	0	0.0271968	0	0	0.435149	0.244771	0	0	0	0	0	0	0	0.0271968	0.0271968	4.43308
1134	0	0	0.989213	0	0	0	0	0	0	0	0	0	0	0	0	0.0706581	0	0	0.0235527	0.164869	0.0942107	0.164869	0	0.494606	0.282632	0.0471054	0.447501	0	0.871449	0	0.0235527	0	0.117763	0	0	0	0.0235527	0.35329	5.79396	0	0	0	0	0	0	0.0235527	0.0471054	0.0942107	4.92251
1135	0	0	2.75334	0	0	0	0	0	0	0	0	0.121829	0	0	0.0243659	0.0243659	0	0	0	0.0974635	0.0730976	0.316756	0	0.82844	0.999001	0.0730976	0.292391	0	0.852806	0	0	0.0243659	0.219293	0	0.0243659	0	0.0243659	0.292391	0.389854	0	0	0	0	0	0	0	0	0.292391	8.23567
1136	0	0	3.85061	0	0	0	0	0	0.0251674	0	0.0251674	0.0503347	0	0	0	0.0503347	0	0	0	0.0755021	0.0251674	0.0755021	0.0503347	0.654351	0.201339	0.0755021	0.528515	0	1.40937	0	0	0	0.0251674	0	0.0251674	0	0	1.0822	0.100669	0	0	0.0503347	0	0	0.0251674	0	0.0251674	0.226506	9.00992
1137	0	0	0.872542	0	0	0	0	0	0.0223729	0	0.0223729	0.0671186	0	0	0	0	0	0	0.0223729	0.0447457	0.134237	0.134237	0	0.962033	0.894915	0.134237	0.201356	0	7.18169	0	0.0223729	0	0	0	0	0	0	0.559322	1.14102	0	0	0	0	0	0.0223729	0	0	0.380339	13.3342
1138	0	0	3.2032	0	0	0	0	0	0	0	0	0.1144	0	0	0	0	0	0	0	0	0.143	0.0286	0	0.915201	0.4862	0.0286	0.143	0	0.3146	0	0	0.0286	0	0	0	0	0	0.3718	0.3718	0	0	0	0	0	0	0	0	0.3146	5.23381
1139	0	0	0.800139	0	0	0	0	0	0.104366	0.0347887	0	0.0347887	0	0	0	0.104366	0	0	0	0.0695773	0.0347887	0.452253	0	0.76535	0.139155	0.0347887	0.347887	0	0.452253	0	0	0	0.0347887	0	0	0	0	0.591407	0.139155	0	0	0.0695773	0	0	0	0.0695773	0	0.104366	4.34858
1140	0	0	1.05312	0	0	0	0	0	0.0421248	0	0	0	0	0	0	0	0	0	0	0	0.0842495	0.0842495	0	0.210624	0.294873	0.0842495	0.421248	0	1.51649	0	0	0	0.0842495	0	0	0	0	0.336998	0.0421248	0	0	0	0	0	0	0.0421248	0	0.126374	3.03298
1141	0	0	0.388541	0	0	0.0259027	0	0	0.0777081	0	0	0.0518054	0.0259027	0	0	0.751179	0	0	0	0	0	0.0777081	0	0	0	0	0.362638	0	0.336735	0	0	0	0	0	0	0	0	1.60597	0	0	0	0	0	0	0	0.233124	0	0.0259027	1.01021
1142	0	0	2.73413	0	0	0	0	0	0.115527	0.0385089	0	0.0770179	0	0	0	0	0	0	0	0.115527	0.0770179	0.539125	0	0.924214	0.577634	0.115527	0.154036	0	1.03974	0	0	0.0770179	0.0770179	0	0	0.0385089	0	0.847197	0.115527	0	0	0	0	0	0	0.0385089	0	0.269563	6.43099
1143	0	0	1.86671	0	0	0	0	0	0	0	0	0	0	0	0	0	0.0794344	0	0	0.0397172	0.0794344	0.119152	0.0397172	0.119152	0.357455	0	0.595758	0	0.99293	0	0	0	0.0397172	0	0.119152	0.0397172	0	0.317738	0.0794344	0	0	0	0	0	0	0.0397172	0.0397172	0.198586	5.32211
1144	0	0	0.218531	0	0	0	0	0	0.124875	0.0312188	0.0312188	0.0312188	0	0	0	0.530719	0	0	0	0	0	0.0624376	0	0.0624376	0.0624376	0	0.343407	0	0.561938	0	0	0	0.0312188	0	0	0	0	1.12388	0	0	0	0	0	0	0	0.0312188	0.0624376	0	1.46728
1145	0	0	0.093172	0	0	0.0776434	0	0	0.0776434	0.0155287	0	0.310573	0.0310573	0	0	2.0032	0	0	0.170815	0	0	0	0.170815	0.0155287	0.0155287	0	0.481389	0	0.310573	0	0	0	0	0.0155287	0	0	0	0.279516	0	0	0	0.046586	0	0	0	0.962778	0	0.0155287	1.84791
1146	0	0	0.0253807	0	0	0	0	0	0.101523	0	0	0.126904	0	0	0	0.228426	0	0	0.0253807	0	0	0	0	0.0253807	0	0.0253807	1.16751	0	0.939086	0	0	0.0253807	0	0	0	0	0	0.101523	0.126904	0	0	0	0	0	0	0.152284	0	0.0507614	2.91878
1147	0	0	0.47946	0	0	0.0217936	0	0.0217936	0.23973	0.0435872	0	0.152555	0.0435872	0	0	4.03182	0	0.0217936	0.0435872	0	0	0	0.0871745	0	0.0217936	0	0.414079	0	0.501253	0	0	0	0	0	0	0	0	0.632015	0	0	0	0	0	0.0217936	0	0.588428	0	0.0217936	2.76779
1148	0	0	0.0377886	0	0	0	0	0.0251924	0	0	0	0.062981	0	0	0	0.163751	0	0	0	0	0	0	0	0	0.0125962	0	0.251924	0	0.214135	0	0	0	0	0	0	0	0	0.743176	0.0377886	0	0	0	0	0	0	0.10077	0	0.0125962	3.56473
1149	0	0	0.018382	0.018382	0	0.018382	0	0	0.0919101	0	0	0.018382	0	0	0	0.18382	0	0	0.036764	0	0	0	0	0.055146	0	0	0.845573	0	0.477932	0	0	0	0	0	0.018382	0	0	0.0919101	0.036764	0	0	0	0	0	0	0.0735281	0	0	1.39703
1150	0	0	0.289544	0.034064	0	0.034064	0	0	0.153288	0	0	0.017032	0.017032	0	0	1.2263	0	0	0	0.017032	0	0	0	0.017032	0.102192	0.034064	1.2263	0	0.93676	0	0.017032	0	0	0	0	0	0	0.391736	0	0	0	0	0	0	0	0.34064	0	0.034064	4.56458
1151	0	0	0.0874546	0	0	0.065591	0	0	0.437273	0.0874546	0	0.0437273	0.065591	0	0	2.23009	0	0	0.0437273	0.0218637	0	0	0.0218637	0	0.0218637	0.0437273	0.284228	0	0.284228	0	0	0	0	0	0	0	0.0218637	0.41541	0.0218637	0	0	0	0	0.0218637	0	0.502864	0	0.0437273	1.46487
1152	0	0	0.249428	0	0	0	0	0	0.0415714	0.0831428	0	0	0	0	0	0.124714	0	0	0	0.124714	0	0.0415714	0.0415714	0.0831428	0.0415714	0	1.164	0	0.831428	0	0.0415714	0	0.0415714	0	0	0	0	0.457285	0.0415714	0	0	0	0	0	0	0.124714	0.0831428	0.166286	2.91
1153	0	0	0.192671	0	0	0	0	0	0	0	0	0.192671	0	0	0	0.0770683	0	0	0	0.0385342	0	0	0	0	0.0385342	0	5.97279	0	1.96524	0	0.0385342	0	0	0	0	0	0.192671	0.0770683	0.0385342	0.115602	0	0	0	0.0770683	0	0.231205	0.539478	0.308273	11.9456
1154	0	0	0.504698	0	0	0	0	0	0	0	0	0.0388229	0	0	0	0.0388229	0	0	0	0.0776458	0	0.232937	0	0.0776458	0	0	1.78585	0	1.16469	0	0	0	0	0	0	0	0.0776458	0.427052	0	0	0	0	0	0.0388229	0	0.0388229	0.0388229	0.0776458	5.12462
1155	0	0	0.362357	0	0	0	0	0	0	0	0	0.0426303	0	0	0	0.0213151	0	0	0	0.191836	0	0.149206	0.0213151	0	0.0639454	0	1.23628	0	0.596824	0	0	0	0.0213151	0	0	0	0.0639454	0.106576	0	0.0213151	0	0	0	0.106576	0	0.234467	0.0639454	0.0426303	3.28253
1156	0	0	0.196898	0	0	0	0	0	0	0.0656326	0	0	0	0	0	0.0875101	0	0	0	0.35004	0	0.131265	0	0.240653	0.0437551	0	2.38465	0	1.11575	0	0.0218775	0	0	0	0	0	0	0.153143	0	0.0656326	0	0	0	0	0.0218775	0	0.0656326	0.0437551	4.24424
1157	0	0	0	0	0	0	0	0	0	0	0	2.88184	0	0	0	2.88184	0	0	0	0	0	0	0	0	0	0	0	0	0	0	0	0	0	0	0	0	0	0	0	0	0	0	0	0	0	0	0	0	0
1158	0	0	0.185762	0	0	0	0	0.082561	0.103201	0	0.0206403	0.103201	0	0	0	0.392165	0.0206403	0	0	0.0206403	0	0.144482	0.082561	0.0206403	0	0.0206403	1.52738	0	1.05265	0	0	0.0206403	0.0206403	0	0	0	0	1.13521	0.0206403	0	0	0	0	0	0	0.103201	0	0	2.39427
1159	0	0	0.0330529	0.0165265	0	0	0	0.0330529	0.0165265	0.0165265	0	0.0826323	0	0	0	0.181791	0	0	0	0	0	0	0	0.115685	0.0330529	0	0.264423	0	0.297476	0	0	0	0	0	0	0	0.0330529	1.02464	0.0495794	0	0	0	0	0	0	0.0661059	0.0165265	0	4.19772
1160	0	0	0.42653	0	0	0.133291	0.0266581	0	0.159949	0	0	1.01301	0	0	0	0.42653	0	0	0	0	0	0.0266581	0	0	0	0.0266581	2.02602	0	1.54617	0	0.0799744	0	0	0	0	0	0	1.62615	0	0	0	0.0533163	0	0	0	0.186607	0	0.0266581	3.83877
1161	0	0	0.190476	0	0	0	0.0238095	0	0.333333	0.357143	0.404762	0.0714286	0	0	0	0.0952381	0	0	0	0.0238095	0	0.261905	0	0.428571	0.0714286	0	0.880952	0	0.809524	0	0	0	0.0238095	0	0.047619	0	0.0714286	0.0952381	0	0.0714286	0	0.0238095	0	0	0	0	0	0.0714286	4.40476
1162	0	0	3.46118	0	0	0	0	0.0216324	0.108162	0	0	0.0432648	0	0	0.0432648	0	0	0	0	0.0216324	0.0216324	0.757133	0.0432648	0.605707	0.411015	0	0.648971	0	1.29794	0	0	0	0.0216324	0	0.0432648	0	0	0.237956	0.129794	0	0	0	0	0	0	0	0.0432648	0.151427	11.0325
1163	0	0	1.28605	0.0210828	0	0	0	0	0.0210828	0	0.0210828	0	0	0	0	0.0421656	0	0	0	0	0.0843313	0.0843313	0	0.0632484	0.231911	0	1.11739	0	2.55102	0	0.105414	0	0.0421656	0	0	0	0.0210828	0.484905	0.105414	0	0	0	0	0	0	0.0210828	0.0421656	0.0632484	4.9123
1164	0	0	0.570247	0	0	0	0	0	0.106921	0	0	0.0356405	0	0	0	0	0	0	0	0	0.213843	0.0712809	0	0.160382	0.231663	0.0534607	1.37216	0	1.96023	0	0	0	0.0356405	0	0.0178202	0.0534607	0.0712809	0.356405	0.0356405	0	0	0	0	0	0	0.0178202	0.0712809	0.142562	4.09865
1165	0	0	0.838896	0	0	0	0	0	0.0364737	0.0547106	0	0	0	0	0	0.0547106	0	0.0364737	0	0	0.0911843	0.0364737	0	0.164132	0.182369	0.0182369	1.78721	0	3.10027	0	0	0	0.0547106	0	0	0.0182369	0.109421	0.127658	0.0547106	0	0	0.0182369	0	0	0	0.109421	0.0182369	0.0364737	5.3434
1166	0	0	0.534912	0	0	0	0	0	0.0356608	0	0	0	0	0	0	0	0.0534912	0.0178304	0	0.0178304	0.0534912	0	0	0.0534912	0.089152	0.0356608	2.83503	0	3.17381	0	0	0	0.0356608	0	0.0178304	0.0178304	0	0.42793	0.124813	0.0178304	0	0	0	0	0	0.0356608	0.0356608	0	6.8647
1167	0	0	1.29102	0	0	0	0	0	0	0	0	0.0339743	0	0	0	0.0339743	0	0	0	0	0.0849358	0.152884	0	0.101923	0.271795	0.0169872	2.15737	0	3.34647	0	0.0509615	0	0.0339743	0	0.0169872	0	0.271795	0.23782	0.0509615	0.0169872	0	0	0	0	0	0.0169872	0.0169872	0.0679486	8.17082
1168	0	0	0.696003	0	0	0	0	0	0.0348002	0.0522002	0	0.121801	0	0	0	0	0	0.0174001	0	0.0696003	0.0522002	0.0348002	0	0.0696003	0.139201	0.0174001	1.51381	0	2.66221	0	0.0348002	0	0	0	0.0174001	0	0.0870004	0.261001	0.0870004	0.0522002	0	0	0	0	0	0.0870004	0.0348002	0.121801	4.01942
1169	0	0	0.0967081	0	0	0	0	0	0.0773664	0.0580248	0	0.0967081	0	0	0	0.328807	0.0193416	0.0386832	0	0	0	0.0193416	0	0	0	0	0.193416	0	0.0580248	0	0	0	0.0193416	0	0	0	0	1.27655	0.0193416	0	0	0	0	0	0	0.193416	0	0.0193416	0.851031
1170	0	0	0.0163249	0	0	0	0	0.0489748	0	0	0	0.130599	0	0	0	0.179574	0	0	0	0.0163249	0	0	0	0.0652997	0.0489748	0	0.179574	0	0.228549	0	0	0	0	0	0	0	0	1.1101	0.0163249	0	0	0	0	0	0	0.0489748	0	0	3.39559
1171	0	0	0.214264	0	0	0.0612182	0	0	0	0.0306091	0	0.153046	0	0	0	0.581573	0	0	0.397919	0	0	0	0	0.0306091	0	0	0.367309	0	0.0918274	0	0	0	0	0	0	0	0	0.826446	0	0	0	0	0	0	0	0.0918274	0	0	1.6835
1172	0	0	0	0	0	0.0213151	0	0	0.149206	0.0213151	0	0.298412	0	0	0	0.0213151	0	0	0	0	0	0.0213151	0.0213151	0	0	0	1.87573	0	0.74603	0	0.0213151	0	0	0	0	0	0.0213151	0.0426303	0	0.0852606	0	0.0426303	0	0	0	0.511563	0.106576	0.0213151	3.38911
1173	0	0	0.218555	0	0	0	0	0	0.182129	0	0	0.0910647	0.0182129	0	0	0.473537	0	0	0	0	0	0.0182129	0.0182129	0	0.0182129	0	0.273194	0	0.0910647	0	0	0	0	0	0	0	0	1.78487	0	0	0	0	0	0	0	0.145704	0.0182129	0	1.56631
1174	0	0	0.0528737	0	0	0.0176246	0	0	0.0881228	0.0352491	0	0.0528737	0	0	0	0.38774	0	0	0	0	0	0.0176246	0	0.0176246	0	0	0.229119	0	0.123372	0	0.0176246	0	0	0	0	0	0.0352491	0.986975	0	0	0	0.0352491	0	0	0	0.123372	0	0.0176246	0.704982
1175	0	0	0.0435294	0	0	0	0.0217647	0	0.0217647	0.065294	0	0.152353	0	0	0	0.261176	0	0	0	0	0	0	0	0	0	0	1.15353	0	0.435294	0	0.0435294	0	0	0	0	0	0.0217647	0.827058	0	0	0	0	0	0	0	0.065294	0	0	2.85117
1176	0	0	3.29247	0.0132228	0	0	0	0	0.0396684	0	0	0	0	0	0	0.0396684	0.0132228	0	0	0.0528912	0.0396684	0.0132228	0	0.0925595	0.158673	0.0528912	1.15038	0.0264456	1.70574	0	0.0264456	0	0.0264456	0	0.0264456	0	0	0.33057	0.066114	0.0396684	0	0	0	0	0	0	0	0.0925595	7.32543
1177	0	0	0.543994	0	0	0	0	0.0139486	0.0278971	0.0139486	0	0.0139486	0	0	0	0.0418457	0	0	0	0.0976399	0.0418457	0.0836913	0	0.0836913	0.29292	0.0278971	1.84121	0	3.29186	0	0	0	0.0139486	0	0	0	0	0.362663	0.0139486	0	0	0	0	0	0	0.125537	0	0.111588	8.2157
1178	0	0	1.14373	0	0	0	0	0	0	0	0	0	0	0	0	0	0	0	0	0.381243	0	0	0	0	0	0	1.14373	0	1.52497	0	0	0	0	0	0	0	0	0	0.381243	0	0	0	0	0	0	0.762486	0	0	7.24361
1179	0	0	3.05895	0.0323698	0	0	0	0	0.194219	0.0161849	0	0	0	0	0	0.113294	0.0161849	0	0	0.0323698	0.0161849	0.161849	0	0.194219	0.307513	0	1.89363	0	2.94565	0	0.0485547	0	0	0	0	0	0	0.339883	0.0161849	0	0	0.0161849	0	0	0.0161849	0.0485547	0	0.0809245	8.70747
1180	0	0	2.52658	0	0	0	0	0	0.0659109	0	0.0219703	0.0219703	0	0	0	0.0219703	0	0	0.0219703	0.109851	0.109851	0.0659109	0	0.175762	0.417436	0.0439406	1.23034	0	1.77959	0	0	0	0.0219703	0	0	0	0	0.373495	0.0219703	0	0	0	0	0	0	0	0	0.0219703	8.52447
1181	0	0	0.0241642	0	0	0	0	0.0724927	0	0	0	0.0362463	0	0	0	0.144985	0	0	0	0	0	0.0120821	0	0.0845748	0	0	0.302053	0	0.265806	0	0	0	0	0	0.0241642	0	0.0120821	1.84856	0.0120821	0	0	0.0120821	0	0	0	0.0724927	0	0	3.66088
1182	0	0	0.674828	0.0134966	0	0	0	0	0.0269931	0	0	0	0	0	0	0.0539862	0	0	0.0134966	0.0809793	0.0674828	0.0809793	0	0.175455	0.418393	0.0404897	1.25518	0	1.51161	0	0	0	0	0	0	0	0	0.458883	0.0269931	0	0	0	0	0	0.0134966	0.0269931	0	0.0269931	6.59981
1183	0	0	0	0	0	0	0	0	0	0	0	0	0	0	0	0	0	0	0	0	0	0	0	0	0	0	0	0	0	0	0	0	0	0	0	0	4.77555	0	0	0	0	0	0	0	0	0	0	0	0.95511
1184	0	0	0	0	0	0	0	0	0	0	0	0	0	0	0	0.143816	0	0	0.431448	0	0	0	0	0	0	0	0	0	0	0	0	0	0	0	0	0	0	0	0	0	0	0	0	0	0	0	0	0	0.191755
1185	0	0	0	0	0	0	0	0	0	0	0	0	0	0	0	0	0	0	0	0	0	0	0	0	0	0	0	0	0	0	0	0	0	0	0	0	0	0	0	0	0	0	0	0	0	0	0	0	2.11416
1186	0	0	0	0	0	0	0	0	0	0	0	0	0	0	0	0.75188	0	0	4.51128	0	0	0	0	0	0	0	0	0	3.7594	0	0	0	0	0	0	0	0	0	0	0	0	0	0	0	0	0	0	0	0.75188
1187	0	0	0	0	0	0	0	0	0	0	0	0	0	0	0	0	3.06748	0	0	0	0	0	0	0	0	0	0	0	0	0	0	0	0	0	0	0	0	0	0	0	0	0	0	0	0	0	0	0	0
1188	0	0	0	0	0	0	0	0	0	0	0	0	0	0	0	0	0	0	0	0	0	0	0	0	0	0	0	0	0	0	0	0	0	0	0	0	0	0	0	0	0	0	0	0	0	0	0	0	2.61097
1189	0	0	0.480846	0	0	0	0	0	0.100176	0.0200353	0	0.0200353	0	0	0	0.220388	0	0.0200353	0.0200353	0.100176	0.0400705	0.080141	0.260458	0.160282	0.080141	0	1.40247	0	1.54272	0	0	0	0.0400705	0	0	0	0	0.0601058	0.100176	0	0	0	0	0	0	0.220388	0	0.0400705	3.32585
1190	0	0	0.339515	0	0	0	0	0	0.0808368	0.0161674	0	0.0808368	0	0	0	0.291013	0	0	0	0.113172	0	0.0808368	0.0485021	0.177841	0.161674	0	0.953875	0	0.970042	0	0.0161674	0	0.0161674	0	0.0161674	0	0	0.517356	0.0323347	0	0	0	0	0	0	0.274845	0.0323347	0.0808368	3.71849
1191	0	0	0.3214	0	0	0.0535666	0	0	0.124989	0.0714222	0	0.142844	0.0714222	0	0	3.39255	0	0	0.0535666	0.0178555	0	0	0.0178555	0.107133	0.0357111	0	0.1607	0	0.214267	0	0	0	0	0	0.0178555	0	0	0.214267	0	0	0	0	0	0	0	0.624944	0	0	0.821355
1192	0	0	0.0151124	0	0	0	0.0151124	0.0151124	0.0151124	0	0	0.0453371	0	0	0	0.166236	0	0	0	0	0	0	0	0.0151124	0.0453371	0.0453371	0.332472	0	0.181348	0	0.0151124	0	0	0	0	0	0	1.05787	0	0	0	0	0	0	0	0.0302247	0	0	5.1382
1193	0	0	0.382834	0	0	0.0182302	0	0.0364604	0.0911511	0	0	0.145842	0.0182302	0	0	0.437525	0	0	0	0.0729208	0	0.0364604	0.0729208	0.0729208	0.164072	0.0546906	1.13027	0	0.929741	0	0.0182302	0	0	0	0.0182302	0	0	0.473985	0.291683	0	0	0	0	0.0182302	0	0.291683	0.0182302	0.0546906	3.26321
1194	0	0	0.539895	0	0	0.113662	0	0	0.369402	0	0	0.0568311	0	0	0	1.8186	0.0284155	0	0	0	0	0	0.0568311	0.0568311	0	0	0.170493	0	0.426233	0	0	0	0	0	0	0	0	0.0568311	0.0284155	0.0568311	0	0	0	0.0284155	0	0.76722	0	0	1.16504
1195	0	0	0.662494	0	0	0	0	0	0.159912	0	0	0.114223	0.0228446	0	0	1.4849	0	0	0.0228446	0.0456892	0	0	0.0228446	0.0228446	0.0685338	0	0.365514	0	0.319825	0	0	0	0	0	0	0	0	0.251291	0.0685338	0	0	0	0	0	0	0.365514	0.0228446	0	1.59912
1196	0	0	0	0	0	0	0	0.0449795	0.104952	0	0	0.28487	0	0	0	0.449795	0	0	0	0	0	0	0	0	0.0299864	0	0.0149932	0	0.254884	0	0.0299864	0	0	0	0	0	0	0.6597	0	0	0	0	0	0	0	0	0	0.0299864	0.584734
1197	0	0	0.0278606	0	0	0	0	0	0.167164	0.0278606	0	2.28457	0	0	0	5.07063	0	0	12.8716	0	0	0	0	0	0	0	0	0	0.0278606	0	0	0	0	0	0	0	0	0.139303	0	0	0	0.0557212	0	0	0	0.0835818	0	0	0.0557212
1198	0	0	0.0317491	0	0	0	0.0396863	0.150808	0.238118	0.0555608	0	0.190494	0.0158745	0	0	1.65889	0	0	0.134933	0	0	0	0	0.00793726	0.301616	0	0.0396863	0	0.0714354	0	0	0	0	0	0	0	0	2.81773	0.0317491	0	0	0	0	0	0	0.00793726	0	0.00793726	0.34924
1199	0	0	0.0217391	0	0	0	0.0434783	0.0434783	0.25	0.0434783	0	1.82609	0	0	0	3.5	0	0	12.4457	0	0	0	0	0.0217391	0	0	0.0108696	0	0.0326087	0	0	0	0	0	0	0	0.0108696	0.195652	0.0217391	0	0	0.0108696	0	0	0	0.0434783	0	0	0.141304
1200	0	0	0	0	0	0	0.0353849	0	0.212309	0	0	2.3354	0	0	0	2.98412	0	0	14.095	0	0	0	0	0	0	0	0.011795	0	0	0	0.011795	0	0	0	0	0	0	0.212309	0	0	0	0.0353849	0	0	0	0.0707697	0	0	0.0943597
1201	0	0	0.0692521	0	0	0	0.0554017	0.0277008	0.0692521	0.0415512	0	0.872576	0	0	0	0.65097	0	0	0.0277008	0	0	0	0	0	0.0554017	0	0.152355	0	0.360111	0	0.0554017	0	0	0	0	0	0	0.706371	0	0	0	0	0	0	0	0.0277008	0	0.0277008	0.817175
1202	0	0	1.20388	0	0	0	0	0.0124111	0.0868777	0	0	0.0372333	0	0	0	0.235811	0	0	0.0124111	0	0.0372333	0.0372333	0.0124111	0.198578	0.124111	0.0124111	0.608144	0	0.273044	0	0	0	0	0	0.0372333	0	0	1.10459	0.0496444	0	0	0	0	0	0	0.0372333	0.0372333	0.0248222	3.07795
1203	0	0	0.0141985	0	0	0	0	0	0.0141985	0	0	0.0425955	0.0141985	0	0	0.241374	0	0	0	0	0	0.028397	0.0141985	0.0425955	0.113588	0.0141985	0.28397	0	0.880307	0	0.028397	0	0	0	0.056794	0	0.028397	3.13787	0.028397	0	0	0.0141985	0	0	0	0.028397	0	0	3.29405
1204	0	0	0.503125	0	0	0.00967548	0	0.0290265	0.019351	0.019351	0	0.319291	0	0	0	0.261238	0	0	0.019351	0	0	0.00967548	0	0.00967548	0.0290265	0	0.454748	0	0.357993	0	0	0	0	0	0.00967548	0	0	0.164483	0.0290265	0	0	0.019351	0	0	0	0.270914	0	0	3.19291
1205	0	0	0.264014	0	0	0.0120006	0	0.0720037	0.0120006	0.0240012	0.0240012	0.0240012	0	0	0	0.096005	0	0	0	0.0120006	0.0240012	0.0240012	0.0240012	0.0360019	0.0840044	0	1.26007	0	1.40407	0	0.0120006	0	0.0480025	0	0.0240012	0	0	0.996052	0.0360019	0	0	0	0	0	0.0120006	0.0840044	0.0240012	0.0240012	4.17622
1206	0	0	0.787776	0	0	0.0135823	0	0.0679117	0.108659	0.0135823	0	0.0543294	0.0271647	0	0	0.339559	0	0	0	0.0271647	0.0135823	0.040747	0	0.17657	0.122241	0.0135823	0.312394	0	0.380306	0	0.0135823	0	0	0	0.0271647	0	0	1.18166	0.0271647	0	0	0	0	0	0	0.040747	0	0	2.7708
1207	0	0	0.064067	0	0	0	0	0	0.0213557	0	0	0.14949	0	0	0	0.213557	0.0427113	0	0	0	0	0	0	0.064067	0.0427113	0	7.79481	0	7.51719	0	0.106778	0	0	0	0	0	0	0.106778	0.0213557	0	0	0	0	0	0	0	0.064067	0.064067	15.0557
1208	0	0	0.639676	0.0133266	0	0.0266532	0.0133266	0	0.0666329	0.0133266	0	0.0533063	0	0	0	0.533063	0	0	0	0.0266532	0.0133266	0.0533063	0	0.213225	0.0799595	0	0.839575	0	0.732962	0	0.0133266	0	0	0	0.0399797	0	0.0399797	0.999494	0.0399797	0	0	0	0	0	0	0.0666329	0	0	2.5587
1209	0	0	2.8473	0	0	0	0	0.0119634	0.0358903	0	0	0.0717806	0.0119634	0	0	0.586209	0	0	0.0119634	0.0478538	0.0358903	0.107671	0	0.143561	0.0717806	0.0239269	0.646026	0	0.825477	0	0.0358903	0	0	0	0.0239269	0	0.0119634	0.849404	0.0239269	0	0	0.0239269	0	0	0	0.0837441	0	0.0119634	3.34976
1210	0	0	0.314116	0	0	0	0	0	0.0837644	0	0	0.0837644	0	0	0	0.167529	0	0	0	0.0209411	0	0.0837644	0	0.0209411	0.0209411	0.0418822	4.60704	0	2.91081	0	0	0	0.0209411	0	0.0628233	0	0	1.02611	0	0	0	0	0	0	0	0.0837644	0	0.0837644	9.84231
1211	0	0	0.185262	0	0	0	0	0.0926312	0.10807	0	0	0.0463156	0	0	0	0.447717	0	0	0	0	0	0.0926312	0.0154385	0.0771927	0.0926312	0	2.54736	0	2.33122	0	0	0	0.0463156	0	0.0154385	0	0	1.38947	0.0154385	0	0	0	0.0154385	0	0	0.0308771	0.0154385	0.0926312	6.22173
1212	0	0	0.438105	0.0175242	0	0	0	0.0175242	0.262863	0	0.0175242	0.175242	0	0	0	0.0700967	0	0	0.0175242	0.0525726	0.0350484	0.0175242	0.0175242	0.0876209	0.140193	0	7.71064	0	6.18604	0	0.105145	0	0	0	0.0525726	0.0175242	0	0.928782	0.0175242	0	0	0	0	0	0	0.0350484	0.0175242	0.0700967	19.7322
1213	0	0	0.352035	0	0	0	0	0	0.154015	0.0660066	0	0.0220022	0	0	0	0.418042	0	0	0	0.0880088	0.0440044	0.0220022	0	0.0440044	0.132013	0.0220022	0.814081	0	0.462046	0	0.0220022	0	0	0	0.0440044	0	0	1.07811	0	0	0	0	0	0	0.0220022	0.0880088	0.0220022	0.0440044	2.61826
1214	0.0160182	0	0.256291	0	0	0.0640728	0	0	0.112127	0.0160182	0.0320364	0.0640728	0.0160182	0	0	1.00915	0	0	0	0.0160182	0	0.128146	0	0.224255	0.1762	0.0640728	0.0961092	0	1.95422	0	0	0	0	0	0.0480546	0	0.0160182	3.62011	0.0160182	0	0	0	0	0	0	0.0640728	0	0.0480546	2.57893
1215	0	0	1.15581	0	0	0	0	0.0265703	0.0398555	0	0	0.0664258	0	0	0	0.783824	0	0	0	0.0929961	0.132852	0.0132852	0	0.637687	0.172707	0.0398555	0.278988	0	1.55436	0	0.0132852	0	0.0929961	0	0.0531406	0	0.0132852	0.265703	0.132852	0	0	0	0	0	0	0.212562	0	0.0531406	6.46987
1216	0	0	0.0901179	0.012874	0	0	0	0.038622	0.283228	0.025748	0	0.0643699	0	0	0	0.115866	0	0	0	0.012874	0	0.012874	0.012874	0.025748	0.115866	0	3.47598	0	2.97389	0	0.038622	0	0.012874	0	0.012874	0	0.0643699	1.2874	0.051496	0	0	0	0	0	0	0	0.012874	0.051496	9.62974
1217	0	0	0.144928	0	0	0	0	0.0207039	0.0828157	0	0	0.0414079	0	0	0	0.165631	0	0	0.0207039	0.0207039	0	0.0621118	0	0.10352	0.0828157	0.0207039	11.8219	0	14.2236	0	0.144928	0	0	0	0	0.0414079	0	0.0828157	0	0	0	0	0	0	0	0.0414079	0.144928	0.10352	28.2195
1218	0	0	0.0956755	0	0	0	0	0	0.0956755	0	0	0.143513	0	0	0	0.0478377	0	0	0	0	0	0	0	0	0.0956755	0	14.0643	0	4.49675	0	0	0	0	0	0	0	0	0.526215	0	0	0	0	0	0	0	0	0.0478377	0.143513	26.1194
1219	0	0	0.643641	0.0114936	0	0.057468	0	0	0.0804551	0	0	0.0689616	0	0	0	0.999943	0.0114936	0	0	0	0	0.0114936	0	0	0.0919487	0	0.666628	0	0.402276	0	0.0114936	0	0	0	0.0229872	0	0.0229872	1.65508	0	0	0	0.0114936	0	0	0	0.0114936	0	0.0229872	1.37923
1220	0	0	0	0	0	0	0	0	0.413979	0	0	0.172491	0	0	0	0	0	0	0	0.0344982	0	0	0	0	0.206989	0	7.7966	0	6.38217	0	0.0689964	0	0	0	0	0	0	0.413979	0	0.0689964	0	0	0	0	0	0.0689964	0.344982	0.344982	19.5605
1221	0	0	0.342673	0	0	0	0	0	0.0326355	0	0	0.0163177	0	0	0	0.0979064	0	0	0.0163177	0.0326355	0.0163177	0.130542	0	0.0489532	0.0815887	0.0326355	1.53387	0	0.489532	0	0	0	0	0	0	0	0	0.783251	0.0163177	0	0	0	0	0	0	0.0979064	0	0.0163177	1.90918
1222	0	0	0.417544	0	0	0	0	0	0	0.0167017	0	0.10021	0	0	0	0.0167017	0	0	0	0.0167017	0.0501052	0.0501052	0	0.0835087	0.200421	0.0167017	1.35284	0	0.918596	0	0.0167017	0	0	0	0	0	0	0.517754	0.066807	0	0	0	0	0	0	0	0.0167017	0.10021	3.69108
1223	0	0	0.296062	0	0	0	0	0.0164479	0.0493437	0.0328958	0	0.0164479	0	0	0	0.0164479	0	0	0	0.0164479	0.0164479	0.0822395	0	0.197375	0.0657916	0	1.08556	0	1.01977	0	0	0	0	0	0.0328958	0	0.0164479	0.328958	0	0	0	0	0	0	0	0.0328958	0	0.0164479	1.89151
1224	0	0	1.31406	0	0	0	0	0	0.0234654	0	0	0	0	0	0	0.187723	0	0	0.117327	0.0234654	0.0234654	0.117327	0	0.117327	0.211188	0	1.52525	0	2.34654	0	0.0703961	0	0.258119	0	0.0234654	0.0234654	0	0.774357	0.0234654	0	0	0	0	0.0234654	0	0	0	0.117327	6.38258
1225	0	0	1.31624	0	0	0	0	0	0.0265015	0.0176677	0	0.0441692	0	0	0.00883384	0.0530031	0	0	0	0.300351	0.0176677	0.194345	0	0.591868	0.318018	0.0353354	0.644871	0	1.11306	0	0	0.0176677	0.00883384	0	0.0176677	0.00883384	0.0618369	0.379855	0.247348	0	0	0	0	0.0176677	0.00883384	0.0176677	0.0353354	0.194345	10.0706
1226	0	0	0.851493	0.0173774	0	0	0	0.0173774	0	0	0	0.139019	0	0	0	0.156397	0	0	0	0.121642	0.086887	0.104264	0.0173774	0.382303	0.121642	0.0695096	0.608209	0	1.32068	0	0	0.0173774	0	0	0	0.0173774	0.0347548	0.625586	0.330171	0	0	0	0	0	0	0.0695096	0	0.104264	8.70608
1227	0	0	0.0295666	0	0	0.019711	0.019711	0	0	0	0	0.0591331	0	0	0	0.019711	0	0	0	0	0	0	0	0	0	0	0.157688	0	0.118266	0	0.00985552	0	0	0	0.00985552	0	0	0.344943	0	0	0	0.128122	0	0	0	0.118266	0	0	0.896852
1228	0	0	0	0	0	0	0	0	0	0	0	0.145596	0	0	0	0.339723	0.024266	0.0485319	0	0	0	0	0	0	0	0	3.08178	0	1.38316	0	2.25673	0	0	0	0	0	0	0	0.024266	0.024266	0	0	0	0	0	0	0	0.0485319	10.4586
1229	0	0	0.144022	0	0	0	0	0.0360055	0.108017	0.126019	0.0360055	0	0	0	0	0.396061	0	0	0	0	0	0.126019	0.126019	0.0180028	0.126019	0	0.864133	0	0.252039	0	0.0720111	0.0360055	0.0180028	0	0.0900139	0	0.0180028	1.04416	0	0	0	0	0	0	0	0.0900139	0	0.216033	3.09648
1230	0	0.0162472	0.942339	0	0	0	0	0	0.0162472	0	0	0.0324944	0	0	0.0162472	0.0162472	0	0	0	0.0324944	0.0487417	0.0974833	0	0.373686	0.373686	0.0487417	0.389933	0	0.422428	0	0	0.0162472	0.0162472	0	0.0162472	0	0	0.0649889	0.0162472	0.0162472	0	0	0	0	0	0	0.0649889	0.129978	4.6467
1231	0	0	0.0289528	0	0	0	0	0	0	0	0	0.144764	0	0	0	0.535626	0	0	0	0	0	0	0	0	0	0	2.83737	0	0.796201	0	1.15811	0	0	0	0	0	0	0.101335	0.0144764	0	0	0.0144764	0	0	0	0.0434292	0	0.130288	10.8862
1232	0	0	0.63413	0	0	0	0	0.00782877	0.0391438	0	0	0.0626302	0	0	0	0.32098	0	0	0	0.0156575	0.00782877	0.195719	0.0234863	0.0939452	0.0548014	0.0234863	0.861165	0	0.469726	0	0.00782877	0	0.00782877	0	0.00782877	0	0	0.775048	0	0.00782877	0	0	0	0	0.00782877	0.117432	0.00782877	0.0313151	1.55793
1233	0	0	0.0113922	0	0	0	0.0113922	0	0	0	0	0.0797457	0	0	0	0.0227845	0	0	0	0	0	0	0	0	0.0341767	0	4.28348	0	1.59491	0	2.83667	0	0	0	0	0	0	0	0.0113922	0	0	0	0	0	0	0	0	0.0569612	12.11
1234	0	0	1.56247	0	0	0	0	0	0.123353	0	0	0.0822352	0	0	0	0.0411176	0	0	0	0.0411176	0.0205588	0.102794	0	0.760675	0.760675	0	0.370058	0	1.06906	0	0	0	0.328941	0	0	0	0	0.740116	0.246705	0.0205588	0	0	0	0	0.0205588	0	0	0.205588	8.38799
1235	0	0	0.216081	0	0	0	0	0	0.0540202	0	0	0.302513	0	0	0	0.0540202	0.0324121	0	0	0	0.0216081	0	0	0.0324121	0.010804	0	0.248493	0	0.226885	0	0.172865	0	0	0	0	0	0	0.313317	0.0540202	0.010804	0	0.010804	0	0	0	0.0540202	0	0	6.1583
1236	0	0	0.115958	0	0	0	0	0	0.309221	0.0193263	0	0	0	0	0	0.115958	0	0	0	0	0	0.0193263	0	0.0966314	0	0	12.9873	0	4.50302	0	0.0386526	0	0	0	0	0	0	0.193263	0.0193263	0.0386526	0	0	0	0.0773051	0.0386526	0	0.115958	0.0579789	15.7896
1237	0	0	1.08654	0	0	0	0	0	0	0.0201211	0	0.0402423	0	0	0	0.36218	0	0	0	0.0804845	0.0201211	0.0402423	0.0201211	0.321938	0.160969	0.140848	0.663997	0.0201211	1.58957	0	0	0.0402423	0.0603634	0	0	0	0	0.603634	0.0201211	0	0	0.0201211	0	0	0	0.100606	0	0.140848	11.1873
1238	0	0	0.157835	0	0	0	0	0.011274	0.0789177	0	0	0.0450958	0	0	0	0.236753	0.011274	0	0	0.0901917	0	0.11274	0	0.0676437	0.011274	0	0.744081	0	0.574972	0	0	0	0	0	0.011274	0	0.0450958	0.698985	0.0338219	0	0	0	0	0	0	0.0563698	0.011274	0	0.845547
1239	0.0174468	0	0.0523405	0	0	0	0	0	0	0	0	0.104681	0	0	0	0	0	0	0.0174468	0.0697873	0	0.0348937	0	0.0697873	0.139575	0.0348937	0.907235	0	0.558299	0	0.0174468	0	0	0	0.0174468	0	0.0348937	0.122128	0.0174468	0	0	0	0	0	0	0.104681	0.0174468	0.122128	1.81447
1240	0	0	0.192261	0	0	0	0	0	0	0	0	0.0320436	0.0160218	0	0	0	0	0	0	0	0.0160218	0	0.0160218	0	0.256349	0.0480654	0.544741	0	0.144196	0	0	0.0320436	0	0	0	0	0.0160218	0.0801089	0.0160218	0	0	0	0	0	0	0	0.0160218	0	1.52207
1241	0	0	0.148132	0	0	0	0	0	0.0370329	0	0	0.0185165	0	0	0	0.0370329	0	0	0	0.0370329	0	0.0370329	0	0.0185165	0.129615	0	1.11099	0	0.25923	0	0.0185165	0	0.0185165	0	0	0	0	0.111099	0	0.0370329	0	0	0	0	0	0.0740658	0.129615	0.0370329	2.74044
1242	0	0	0.284708	0.00949028	0	0.0379611	0	0	0.0949028	0.00949028	0	0.180315	0	0	0	2.04041	0	0	0	0	0	0.0759222	0	0	0.0569417	0	0.635849	0	0.256237	0	0	0	0	0	0	0.0189806	0.0189806	2.5339	0.0189806	0	0	0	0	0.0189806	0	0.265728	0.00949028	0.0379611	1.70825
1243	0	0	0.330788	0	0	0.0287641	0	0	0.0575283	0.172585	0	0.560901	0	0	0	2.61754	0	0	0.0143821	0	0	0	0.0143821	0	0.0287641	0	0.115057	0	0.0575283	0	0.0143821	0.0143821	0	0	0	0	0	0.431462	0.0143821	0	0	0.0143821	0	0	0	0.388316	0	0	0.258877
1244	0	0	0.175503	0	0	0.0658135	0	0	0.0292505	0.13894	0	0.563071	0	0	0	1.5649	0	0	0.0219378	0	0	0.00731261	0	0	0.00731261	0	0.592322	0	0.13894	0	0.00731261	0	0	0	0	0	0.00731261	0.343693	0	0.0219378	0	0.00731261	0	0	0	0.299817	0.0219378	0.0146252	1.16271
1245	0	0	0.0802461	0	0	0.0534974	0.0133743	0	0.0133743	0.0133743	0	0.414605	0	0	0	1.84566	0	0	0	0.040123	0	0	0.0133743	0	0	0	1.24381	0	0.320984	0	0.0267487	0	0	0	0	0	0	0.722215	0	0	0	0.0534974	0	0	0.0133743	0.387856	0.0133743	0	2.6615
1246	0	0	0.186837	0	0	0.0169851	0.0169851	0	0.0169851	0.0509554	0	0.339703	0	0	0	1.40977	0	0	0.0679406	0	0	0	0.0339703	0.0169851	0.0509554	0.0169851	0.288747	0	0.220807	0	0.0169851	0	0	0	0.0169851	0	0	0.866242	0.0169851	0.0169851	0	0	0	0	0	0.101911	0	0.0509554	1.10403
1247	0	0	0.24644	0	0	0.0880142	0.0352057	0	0.0176028	0.0528085	0	0.633702	0	0	0	1.8483	0	0	0	0	0	0	0	0.0176028	0	0	0.404865	0	0.193631	0	0	0.0176028	0	0	0	0	0.0352057	0.932951	0	0	0	0	0	0	0	0.105617	0	0.0352057	0.950554
1248	0	0	0.0327681	0	0	0	0	0	0.016384	0.16384	0.540673	0.0819202	0	0	0	0.0491521	0	0	0	0.016384	0	0.0655362	0	0.655362	0.16384	0.0983043	0.425985	0	1.27796	0	0.016384	0	0.016384	0	0.0491521	0	0.0491521	0.376833	0.0819202	0	0	0	0	0	0	0	0	0.0327681	3.55534
1249	0	0	0.0157104	0	0	0.0157104	0	0	0.0471313	0.0785521	0.0157104	0.0942626	0	0	0	0.0157104	0	0.0157104	0	0.0314209	0.0157104	0.0785521	0.0314209	0.392761	0.109973	0	1.97951	0	3.33061	0	0.0314209	0.0471313	0	0	0.0157104	0.0157104	0	0.424181	0.0471313	0	0	0	0.0314209	0	0.0157104	0.0785521	0	0.109973	5.51436
1250	0	0	0	0	0	0	0	0	0	0	0	0	0	0	0	0	0	0	0	0	0	0	0	0	0	0	0	0	0	0	0	0	0	0	0	0	0	0	0	0	0	0	0	0	0	0	0	0	16.3934
1251	0.023377	0	0	0	0	0	0	0	0.0467541	0.0467541	0	0	0	0	0	0	0	0	0	0	0	0.163639	0	0.257148	0.0701311	0	1.65977	0	2.59485	0	0.023377	0.023377	0	0	0.0701311	0.023377	0	0.257148	0.0467541	0.023377	0.0467541	0	0	0	0	0.0701311	0.023377	0.116885	4.83905
1252	0	0	0.147384	0	0	0	0	0	0.0210548	0.0210548	0.0210548	0.105274	0	0	0	0	0	0	0	0	0.0421097	0.0421097	0	0.336878	0.126329	0	1.32646	0	2.31603	0	0	0	0	0	0	0.0210548	0	0.231603	0	0	0	0.0421097	0	0	0	0.0631645	0.0210548	0.147384	5.4111
1253	0.0217609	0	0.174087	0	0	0	0	0	0	0.0652827	0	0	0	0	0	0	0	0	0	0	0	0.152326	0.108804	0.326413	0.108804	0	1.5015	0	2.85068	0	0	0	0	0	0.0652827	0	0.0217609	0.23937	0.0435218	0	0.0217609	0	0	0	0	0.0217609	0	0.0652827	4.35218
1254	0	0	0.0738316	0	0	0	0	0	0.0492211	0	0.0246105	0	0	0	0	0	0	0	0	0	0	0.123053	0.0492211	0.344548	0.123053	0	2.0919	0	3.07632	0	0.0492211	0.0246105	0	0	0.0984422	0.0246105	0	0.123053	0	0	0	0	0	0	0	0	0	0	5.21743
1255	0	0	0.517681	0	0	0	0	0	0.0398216	0.0398216	0	0.0398216	0	0	0	0.637146	0	0	0	0.0398216	0	0	0	0	0	0	0.876075	0	0.716789	0	0	0	0	0	0	0	0	0.0398216	0.0398216	0	0	0	0	0	0	0	0	0.0398216	4.65913
1256	0	0	0.509472	0	0	0	0	0	0	0	0	0.185262	0	0	0	0.0926312	0	0	0	0.185262	0.138947	0.0463156	0	0.185262	0.0926312	0	2.22315	0	2.87157	0	0	0	0.0463156	0	0	0.0463156	0	0	0	0	0	0	0	0	0	0.0463156	0	0.0463156	5.41892
1257	0	0	1.01161	0	0	0	0	0	0	0	0	0	0	0	0	0.147527	0	0	0	0.084301	0	0	0	0.147527	0.0421505	0	0.821935	0	0.547957	0	0.0210753	0	0	0	0	0	0	0.084301	0	0.0210753	0	0	0	0	0	0.0210753	0	0.0210753	4.04645
1258	0	0	0	0	0	0	0	0	0	0	0	0	0	0	0	0	0	0	0	0	0	0	0	0	0	0	0.510465	0	0.34031	0	0	0	0	0	0	0	0	0	0	0	0	0	0	0	0	0	0	0	3.4031
1259	0	0	0.179437	0	0	0	0	0.0119624	0	0.203361	0.0598122	0.0478498	0	0	0	0.0598122	0	0	0	0.0598122	0.0119624	0.131587	0.0837371	0.550272	0.131587	0	0.275136	0	0.574197	0	0.0239249	0.0119624	0	0	0.0119624	0.0239249	0.0119624	0.705784	0.0717746	0	0.0119624	0	0	0	0	0.0598122	0.0119624	0.0956995	4.35433
1260	0	0	0	0	0	0	0	0	0	0	0	0	0	0	0	7.50751	0	0	0	0	0	0	0	0	0	0	0	0	0	0	0	0	0	0	0	0	0	0	0	0	0	0	0	0	0	0	0	0	0
1261	0	0	0.606796	0	0	0	0	0	0	0	0	0	0	0	0	0	0	0	0	0	0	1.21359	0	0	0	0	0	0	5.15777	0	0	0	0	0	0	0	0	0	0	0	0	0	0	0	0	0	0	0	5.76456
1262	0	0	0.409323	0	0	0	0	0	0	0	0	0.0240778	0	0	0	0.144467	0	0	0	0.0722335	0.0240778	0.144467	0.0240778	0.120389	0.0963113	0.0240778	1.56506	0	1.49282	0	0.0481556	0	0	0	0	0	0	0.288934	0.0722335	0	0	0	0	0	0	0.0963113	0.0240778	0.0963113	3.99692
1263	0	0	0.218129	0	0	0	0	0.0242365	0.0242365	0	0	0.0727096	0	0	0	0.0727096	0	0	0	0	0	0.169656	0	0.145419	0.242365	0.0484731	0.751333	0	1.06641	0	0.0242365	0	0	0	0	0	0	0.412021	0	0	0	0	0	0	0	0.484731	0	0.0484731	2.20553
1264	0	0	0.19976	0	0	0	0	0	1.43162	0	0	0	0	0	0	0.266347	0	0	0	0.133174	0	0.0332934	0.0998801	0.0998801	0.0998801	0.0332934	1.5315	0	1.33174	0	0.0332934	0	0	0	0	0	0	0.998801	0.0998801	0	0	0	0	0.0665868	0	0.399521	0.0332934	0.0665868	2.96311
1265	0	0	0.738259	0	0	0	0	0	0.0283946	0	0	0.0567891	0	0	0	0.113578	0	0	0	0	0	0	0	0.0851837	0.113578	0.0283946	1.53331	0	2.44193	0	0	0	0.0283946	0	0.0283946	0	0.0567891	0.198762	0.0567891	0.0283946	0	0	0	0	0	0.0283946	0.0283946	0.113578	4.42955
1266	0	0	0.768883	0.0226142	0	0	0	0	0.0678426	0.0226142	0	0.0226142	0	0	0.0226142	0	0.0226142	0	0	0	0.0452284	0.0452284	0	0.0226142	0.203528	0.0226142	2.03528	0	2.75893	0	0	0	0.0678426	0	0.0226142	0	0.0226142	0.27137	0.135685	0	0	0	0	0	0	0	0.0226142	0.135685	4.52284
1267	0	0	0.510388	0	0	0	0	0	0.120091	0.0300228	0	0	0	0	0	0.0300228	0	0	0	0.0900685	0.0600456	0.0900685	0	0.120091	0.150114	0.0600456	1.47112	0	1.86141	0	0	0	0.0600456	0	0.0300228	0	0	0.360274	0.0900685	0	0	0.0300228	0	0	0	0.180137	0	0.180137	3.87294
1268	0	0	1.21321	0	0	0	0	0	0.0622161	0	0.0311081	0.0622161	0	0	0	0	0	0	0	0.0622161	0.0933242	0.0311081	0	0.0622161	0.0622161	0.0311081	2.23978	0	3.14192	0	0	0	0.0311081	0	0	0	0	0.248865	0.0622161	0	0	0.0311081	0	0	0.0311081	0	0	0.124432	8.11921
1269	0	0	0.649057	0	0	0	0	0	0	0	0	0.0564398	0	0	0.0282199	0	0	0	0	0.169319	0.0282199	0.169319	0.0564398	0.169319	0.225759	0	1.52387	0	2.03183	0	0	0	0	0	0	0	0	0.0282199	0.141099	0	0	0	0	0	0	0.0564398	0	0.225759	3.35817
1270	0	0	0.414828	0	0	0	0	0.0377117	0.0377117	0.0377117	0.0942791	0.0754233	0.0188558	0	0	0.207414	0.0565675	0	0	0.0377117	0.0188558	0	0	0.263982	0.150847	0.0565675	0.320549	0	1.73474	0	0.0188558	0.0377117	0.0188558	0	0.0942791	0	0	1.33876	0.0188558	0	0	0.0188558	0	0.0188558	0	0.0754233	0	0.0565675	4.3557
1271	0	0	0.854927	0	0	0	0	0.0203554	0	0	0	0.0407108	0	0	0	0.0610662	0	0	0	0.0407108	0.101777	0.223909	0	0.162843	0.0407108	0	1.40452	0	1.73021	0	0.0203554	0	0.305331	0	0.427464	0.0203554	0	0.0203554	0.0203554	0	0	0	0	0.101777	0.0203554	0.0407108	0.0407108	0.203554	2.70727
1272	0	0	0.135071	0	0	0	0	0.0450238	0.202607	0	0	0.0900475	0.0225119	0	0	0.180095	0	0.0225119	0.0450238	0.0225119	0	0.292654	0	0.135071	0.0450238	0.0450238	4.70498	0	3.12915	0	0.0675356	0	0	0	0.0225119	0	0	0.562797	0.0225119	0.0450238	0	0.0225119	0.0225119	0	0.0225119	0.0225119	0.0900475	0.135071	10.513
1273	0	0	0.120502	0	0	0	0	0.0150627	0.0451882	0.105439	0.0301255	0.0451882	0	0	0	0.0301255	0	0	0	0.0451882	0.0150627	0.150627	0	0.271129	0.256067	0	0.813388	0	1.06945	0	0	0	0.0150627	0	0	0.0451882	0.0150627	0.376568	0.0150627	0.0150627	0	0.0150627	0	0	0	0.0150627	0.0150627	0.33138	5.67865
1274	0	0	0.1122	0	0	0	0	0	0.1122	0	0	0.0374	0	0	0	0.0747999	0	0	0	0.0374	0.0374	0.0747999	0	0.1496	0.1122	0	11.7062	0	14.1372	0	0.1496	0	0.0374	0	0	0	0	0.0374	0	0	0	0	0	0	0	0	0.0747999	0.1122	42.1497
1275	0	0	0	0	0	0	0	0	0.252512	0	0	0	0	0	0	0	0.101005	0	0	0	0.0505025	0	0	0.20201	0.151507	0	13.4842	0	7.82789	0	0.20201	0	0	0	0	0	0.20201	0	0	0.656532	0	0	0	0	0	0	0.101005	1.11105	50.755
1276	0	0	0.109361	0	0	0	0	0	0	0.218723	0	0.0546807	0	0	0	0.0546807	0	0	0	0.273403	0	0.109361	0	0.382765	0	0.0546807	1.47638	0	2.02318	0	0.0546807	0	0	0	0	0	0	0.273403	0.0546807	0	0	0.0546807	0	0	0	0	0	0.273403	9.07699
1277	0	0	0	0	0	0.0425242	0	0	0	0	0	0	0	0	0	0.0850485	0	0	0	0	0	0	0	0	0	0	0.552815	0	0.170097	0	0	0	0	0	0	0	0	0.29767	0	0	0	0	0	0	0	0	0	0	1.95611
1278	0	0	0.66392	0.0195271	0	0	0	0	0.234325	0	0	0.0781082	0	0	0	0.0585812	0	0.0195271	0	0	0.0195271	0.117162	0	0.136689	0.0390541	0	2.34325	0	1.93318	0	0.0195271	0	0.0195271	0	0.0390541	0	0	0.605339	0	0	0	0	0	0	0	0.0195271	0.0195271	0.0195271	6.56109
1279	0	0	0.614352	0	0	0.165403	0	0.0236289	0.118145	0.165403	0	1.18145	0.0236289	0	0	1.70128	0	0	0.0236289	0	0	0.0472579	0	0	0	0	2.33926	0	1.03967	0	0.0236289	0	0	0	0.0472579	0	0	0.803384	0	0	0	0	0	0	0	0.0945157	0.0472579	0.0236289	5.83635
1280	0	0	0.425453	0	0	0	0	0	0.0797724	0.0265908	0	0.0797724	0	0	0	0.0797724	0	0	0	0.0531816	0.0797724	0.0265908	0	0.31909	0.31909	0.159545	5.55748	0	6.86042	0	0.106363	0	0	0	0	0	0	0.34568	0	0	0	0	0	0	0	0	0.0531816	0.132954	19.9165
1281	0	0	0.0138596	0	0	0	0	0.235614	0.0138596	0	0	0.110877	0.0138596	0	0	0.38807	0	0	0	0.0138596	0	0	0	0.249473	0.0277193	0	0.471227	0	0.859297	0	0.0138596	0	0	0	0.0277193	0	0.0138596	1.15035	0.0277193	0	0	0.0138596	0	0.0138596	0	0.0692981	0	0	9.70174
1282	0	0	0.391935	0	0	0	0	0	0.0435483	0	0	0.174193	0	0	0	0	0	0	0	0.0870966	0.0435483	0.0435483	0	0.174193	0.26129	0.0435483	3.22258	0	2.17742	0	0.0435483	0	0.0435483	0	0	0	0	0.26129	0.0435483	0	0	0	0	0.0870966	0	0.0435483	0.0870966	0.435483	21.2516
1283	0	0	0.65822	0	0	0	0	0	0.0822774	0	0	0.0822774	0	0	0	0.0411387	0	0	0	0.0822774	0.0411387	0.164555	0	0.452526	0.205694	0.164555	2.87971	0	4.44298	0	0	0	0.0411387	0	0	0	0	0.164555	0.0822774	0	0	0	0	0	0	0	0	0.123416	12.5884
1284	0	0	0.0663989	0	0	0	0	0	0.132798	0	0	0.132798	0	0	0	0.365194	0	0	0	0.165997	0	0.0995983	0	0	0.132798	0	17.6289	0	10.491	0	0.0995983	0	0	0	0	0.0331994	0	0.0663989	0.0663989	0.232396	0	0	0	0.132798	0	0	0.132798	0.431593	27.4227
1285	0	0	0.31718	0	0	0	0	0	0.0226557	0.0226557	0	0	0	0	0	0.0906228	0	0	0	0.181246	0	0.0226557	0	0.0679671	0.31718	0	14.3411	0	14.3864	0	0.226557	0	0.0226557	0	0	0	0	0.0453114	0	0	0	0	0	0.0679671	0	0	0.113279	0.339836	50.1371
1286	0	0	0.308913	0	0	0	0.0162586	0	0.130069	0	0	0.373947	0	0	0	0.601567	0	0	0.0162586	0	0	0.0975515	0	0.0325172	0.0325172	0	7.9667	0	2.11361	0	0.0487757	0	0	0	0.0487757	0	0.0162586	0.422723	0.0162586	0	0	0	0	0	0	0	0	0.0162586	16.665
1287	0	0	0.462734	0	0	0	0	0.030849	0.0462734	0.0616979	0	0	0.0154245	0	0	0.13882	0	0.107971	0	0.030849	0	0.0925469	0.0154245	0.154245	0.431885	0	0.632404	0	0.431885	0	0	0.030849	0.200518	0	0.0616979	0.0462734	0	0.771224	0.0154245	0.0462734	0	0	0	0	0	0.0154245	0	0	4.18003
1288	0	0	0.618803	0.0301855	0	0	0	0	0.0150927	0	0.0150927	0.135835	0	0	0	0.0754637	0	0.0150927	0	0.0301855	0.0301855	0.120742	0.0150927	0.226391	0.407504	0.120742	3.90902	0	3.77319	0	0.105649	0	0.060371	0	0	0	0	0.875379	0.0150927	0	0	0.0150927	0.0150927	0	0.0150927	0	0.0301855	0.226391	17.7189
1289	0	0	0.119056	0	0	0	0	0	0.0476224	0.0238112	0	0.0714337	0	0	0	0.285735	0	0	0	0.0238112	0.0238112	0.119056	0.0476224	0.142867	0.0714337	0.0476224	6.88144	0	8.9054	0	0.0238112	0	0	0	0.0714337	0	0	0.238112	0.0714337	0	0	0	0	0	0	0.0952449	0	0.119056	20.1443
1290	0	0	0.271861	0	0	0	0	0.0159918	0.0959509	0.0639672	0	0.735623	0	0	0	0.559713	0	0	0.0319836	0	0	0.0799591	0	0	0.0159918	0.0159918	1.64716	0	1.11943	0	0.0159918	0.0159918	0	0	0	0	0	1.26335	0	0	0	0.0159918	0	0	0	0.111943	0	0.0319836	3.99795
1291	0	0	0.780801	0	0	0	0	0	0.091859	0	0	0	0	0	0	0.0688942	0.0229647	0	0	0	0.114824	0.0688942	0	0.160753	0.0688942	0.0688942	12.0565	0	6.7746	0	0.160753	0	0	0	0	0	0	0.252612	0.0229647	0	0	0	0	0	0	0	0.0459295	0.252612	34.2864
1292	0	0	0.0324181	0	0	0	0	0.551107	0.129672	0	0	0.194508	0	0	0	0	0.0324181	0	0	0	0	0	0	0.0972542	0	0	1.19947	0	1.94508	0	0.0648361	0	0	0	0	0	0	0.259345	0	0	0	0	0	0	0	0	0	0.0972542	23.1465
1293	0	0	0.211409	0	0	0	0	0.0469798	0	0.0234899	0	0.0822146	0	0	0	0.0469798	0	0	0	0.0117449	0	0.140939	0.0234899	0.164429	0.0939596	0.0469798	0.951341	0	0.751677	0	0.0234899	0.0352348	0.0234899	0	0	0	0	0.375838	0.0469798	0.0234899	0	0	0	0	0	0.0469798	0.0234899	0	1.87919
1294	0	0	0	0	0	0	0	0	0.270975	0	0	0.0338719	0	0	0	0.203231	0.135488	0	0	0.0338719	0	0	0	0	0	0	16.8682	0	3.72591	0	0.135488	0	0	0	0	0	0	0	0	0	0	0	0	0	0.0338719	0	0	0.0677438	25.0991
1295	0	0	0.314268	0	0	0	0	0	0.125707	0	0	0.0314268	0	0	0	0.0314268	0	0	0	0.125707	0.0942803	0.282841	0	0.0314268	0.251414	0	5.05971	0	1.35135	0	0.0942803	0	0	0	0.0314268	0	0	0.251414	0	0	0	0.0314268	0	0	0	0	0	0.0628536	10.1823
1296	0	0	0.119524	0	0	0	0.0199207	0	0.0398414	0	0	0.199207	0	0	0	0.498018	0	0	0.0597621	0.0796829	0	0.0398414	0	0.139445	0.0398414	0	0.637463	0	0.0996036	0	0.0199207	0	0	0	0.0199207	0	0	1.21516	0.0398414	0	0	0	0	0	0	0.139445	0	0	2.72914
1297	0	0	0.147939	0.0164376	0	0	0	0	0	0	0	0.0164376	0	0	0	0.0164376	0	0	0	0	0.0493129	0.821882	0	0.0328753	0.328753	0	4.14228	0	0.706818	0	0.0493129	0	0	0	0.0657505	0	0.0493129	0	0.0164376	0	0	0.0328753	0	0	0	0.0493129	0.0164376	0.0328753	15.3199
1298	0	0	0.0322612	0	0	0	0	0	0	0	0	0.387134	0	0	0	0.258089	0	0	0	0.129045	0	0.0645224	0	0.0967836	0.258089	0.0645224	2.45185	0	1.48401	0	0	0	0	0	0	0	0.0322612	0.258089	0	0.0322612	0	0	0	0	0	0.0322612	0	0.0645224	5.58119
1299	0	0	0	0	0	0	0	0	0.0635223	0	0	1.49277	0	0	0	0.0635223	0	0	0	0	0	0	0	0.0317612	0	0	9.8142	0	1.46101	0	0.28585	0	0	0	0	0	0	0.158806	0	0	0	0	0	0	0	0.0952835	0	0	17.4369
1300	0	0	0.178447	0	0	0	0	0	0	0	0	0.0178447	0	0	0	0.0356894	0	0	0	0	0	0.803012	0.0356894	0.0713789	0.392584	0.0713789	1.78447	0	0.624565	0	0.0356894	0	0	0	0.0713789	0	0	0.142758	0	0	0	0	0	0	0	0.0178447	0	0	6.87022
1301	0	0	0	0	0	0	0	0	0.0147717	0	0	0.132945	0	0	0	0.265891	0	0	0	0.0147717	0	0.0738585	0.0147717	0.0738585	0.17726	0	2.61459	0	0.502238	0	0.251119	0	0	0	0.0147717	0	0	0.576096	0	0	0	0	0	0	0	0.0443151	0	0.0590868	2.06804
1302	0	0	0.0819919	0	0	0	0	0	0.0273306	0	0	0	0	0	0	0.0546612	0	0	0	0.0273306	0.0546612	1.09322	0	0.0273306	0.218645	0.0819919	5.41146	0	0.929241	0	0.163984	0	0	0	0	0	0	0.163984	0.0273306	0	0	0	0	0	0	0.0819919	0	0.0273306	13.3647
1303	0	0	0	0	0	0	0	0.149148	0	0	0	0.167791	0	0	0	0.111861	0	0	0	0	0	0	0	0.037287	0.0559305	0.0186435	0.820314	0	1.17454	0	0	0	0	0	0.0186435	0	0	0.633879	0	0	0	0	0	0	0	0.0559305	0.0186435	0.0186435	17.3571
1304	0	0	0.395107	0	0	0	0	0	0	0	0	0	0	0	0	0.0146336	0	0	0.0439007	0.0292672	0.0585343	0.702412	0	0.0146336	0.263404	0.0439007	1.63896	0	0.278038	0	0	0	0	0	0.0146336	0	0	0.0878015	0	0.0146336	0	0	0	0	0	0.0292672	0.0146336	0.0146336	4.85835
1305	0	0	0.400041	0	0	0	0	0	0	0.0148164	0	0.133347	0	0	0	0	0	0	0	0	0	0.563021	0	0.0444491	0.311143	0.0148164	2.63731	0	0.118531	0	0.16298	0	0	0	0	0	0	0.0296327	0	0.0148164	0	0	0	0	0.0148164	0.0740818	0.0148164	0.0592654	6.93405
1306	0	0	0.205645	0	0	0.0342742	0.0171371	0	0.102822	0.11996	0	1.57661	0.0171371	0	0	1.11391	0	0	0.205645	0	0.0171371	0	0	0	0.0171371	0	0.548387	0	0.171371	0	0.0685483	0	0	0	0	0	0	0.856854	0.0171371	0	0	0	0	0	0	0.0342742	0.0171371	0.0171371	0.496975
1307	0	0	0.0772161	0	0	0	0	0	0	0.0514774	0	0.0772161	0	0	0	0.0257387	0	0	0	0	0	0.102955	0	0	0.128694	0.154432	3.96376	0	1.41563	0	0.180171	0	0	0	0.0257387	0	0	0.489035	0.128694	0	0	0.0257387	0	0	0	0.257387	0	0	6.89797
1308	0	0	0.0994728	0	0	0.0248682	0	0	0.198946	0.0248682	0	2.51169	0	0	0	0.447628	0	0	0.124341	0	0	0	0	0	0	0	0.69631	0	0.223814	0	0.0994728	0	0	0	0	0	0	0.596837	0	0	0	0	0	0	0	0	0	0	1.36775
1309	0	0	0.372264	0	0	0	0	0	0	0	0	0	0	0	0	0	0	0	0	0.0248176	0.124088	1.14161	0	0.0248176	0.372264	0.0248176	1.86132	0	0.496352	0	0.0496352	0	0	0	0	0	0	0.0248176	0	0	0	0	0	0	0	0.148906	0.0248176	0.0248176	5.68323
1310	0	0	0.168719	0	0	0	0	0.0187466	0.093733	0	0	0	0	0	0	0.149973	0	0	0	0	0	0.187466	0	0.0374932	0.131226	0.0749864	1.70594	0.0187466	0.337439	0	0.0187466	0	0	0	0	0	0	0.337439	0.0749864	0	0	0	0	0.0187466	0	0.206213	0	0.0374932	3.03695
1311	0	0	0.0233924	0	0	0	0	0	0	0	0	0.0701771	0	0	0	0	0.0467847	0	0	0.0701771	0	0.116962	0.0233924	0.0233924	0.163747	0.0467847	3.62582	0	0.49124	0	0.0935694	0	0	0	0	0	0	0.678378	0.0233924	0	0	0	0	0	0	0.0935694	0.0233924	0	3.71939
1312	0	0	0.102696	0	0	0	0	0	0	0	0	0.154044	0	0	0	0.256739	0	0	0	0.308087	0	0	0	0.102696	0.0513479	0	24.2875	0	3.44031	0	1.23235	0	0	0	0	0	0.154044	0	0.0513479	0	0	0	0	0	0	0	0	0.0513479	37.484
1313	0	0	0.113529	0	0	0	0	0	0	0	0	0	0	0	0	0.037843	0	0	0.0756859	0.037843	0.037843	0.151372	0	0	0.0756859	0.037843	1.51372	0	0.454115	0	0.037843	0	0	0	0	0	0	0.37843	0	0	0	0	0	0	0	0.037843	0	0.189215	1.96783
1314	0	0	0.0464814	0	0	0	0.0232407	0.278888	0	0	0	0.174305	0	0	0	0.534536	0	0	0	0	0	0	0	0	0.0232407	0	0.0581017	0	0.185925	0	0.0116203	0	0	0	0.0116203	0	0.0232407	2.90509	0.069722	0	0	0	0	0	0	0.0116203	0	0	0.941248
1315	0	0	0.0264936	0	0	0	0	0	0.132468	0.0529872	0	0.0794807	0	0	0	0.0264936	0	0	0	0.0264936	0	0.105974	0	0	0.185455	0.0264936	9.43171	0	1.40416	0	0.450391	0.0529872	0	0	0.0264936	0	0	0.74182	0	0.0794807	0	0	0	0	0	0.0794807	0	0.105974	8.13353
1316	0	0	0.0398502	0	0	0	0	0	0	0	0	0	0	0	0	0.11955	0	0	0	0.0797003	0.0398502	0.11955	0	0.0797003	0	0.0797003	3.62636	0	1.1158	0	0.239101	0	0	0	0	0	0	0.159401	0	0	0	0	0	0	0	0.0398502	0	0.11955	7.09333
1317	0	0	0	0	0	0	0	0	0.0726982	0	0	0.0726982	0	0	0	0.109047	0	0	0	0	0	0	0	0.0726982	0.109047	0	13.8127	0	1.74476	0	1.16317	0	0	0	0	0	0.181745	0.290793	0	0	0	0	0	0	0	0.109047	0	0.0363491	10.4685
1318	0	0	0.231793	0	0	0	0	0	0	0.0231793	0	0.0231793	0	0	0	0.0231793	0	0	0	0	0.0463585	0.0695378	0.0463585	0.0231793	0.254972	0.0463585	0.880812	0	0.0695378	0	0	0	0	0	0	0	0	0.394048	0	0	0	0	0	0	0	0.0231793	0	0.0231793	0.62584
1319	0	0	0.0416892	0	0	0	0	0	0	0	0	1.66757	0	0	0	0.125068	0	0	0	0.125068	0	0	0	0.0416892	0	0	4.41906	0	1.33406	0	0.208446	0	0	0	0	0	0	0.583649	0.0416892	0	0	0.0416892	0	0.0416892	0	0.291825	0.0833785	0.0416892	11.2561
1320	0	0	0	0	0	0.0689061	0	0	0.0344531	0	0	0.241171	0	0	0	0.172265	0	0	0	0	0	0	0	0	0.103359	0	8.81998	0	0.275624	0	0.861326	0	0	0	0	0	0	0.378984	0	0	0	0	0	0	0	0.103359	0	0.0344531	7.20069
1321	0	0	0.0268629	0	0	0.0268629	0	0	0.0268629	0	0	0.241767	0	0	0	0.752162	0	0	0.295492	0	0	0.0537259	0.0268629	0	0.134315	0	1.26256	0	0.214904	0	0	0	0	0	0	0	0	0.698437	0	0	0	0.45667	0	0	0	0.241767	0.0268629	0	0.91334
1322	0	0	0.143529	0	0	0	0	0	0.0358822	0.0358822	0	0.574115	0	0	0	0.574115	0	0	0	0	0	0	0	0	0.0717643	0	4.09057	0	0.717643	0	0.394704	0	0	0	0	0	0	1.25588	0.0358822	0	0	0	0	0	0	0.0358822	0	0	5.95644
1323	0	0	0	0	0	0	0	0	0	0.0298909	0	0.6576	0	0	0	0.0298909	0	0	0	0	0	0	0	0.0597818	0	0	18.7416	0	1.22553	0	1.25542	0	0	0	0	0	0	0.119564	0	0	0	0	0	0	0	0	0	0.0896727	25.5866
1324	0	0	0	0	0	0	0	0	0	0	0	0.58548	0	0	0	0.12546	0	0	0	0	0	0	0	0.04182	0.08364	0	20.8264	0	1.8819	0	1.33824	0	0	0	0	0	0	0.12546	0	0	0	0	0	0	0.08364	0	0	0.04182	15.7243
1325	0	0	0.189942	0	0	0.168837	0	0	0.0633138	0	0	0.0422092	0.0211046	0	0	0.844185	0	0	0	0	0.0211046	0.0844185	0	0.0633138	0.0211046	0.126628	0.147732	0	2.40593	0	0.0211046	0	0	0	0.0422092	0	0.0422092	1.58285	0	0	0	0.0211046	0	0.0211046	0	0.316569	0	0	2.78581
1326	0	0	0	0	0	0	0	0.531444	0.0295247	0	0	0.354296	0	0	0	0.206673	0	0	0	0	0	0	0	0	0	0	0.38382	0	0.177148	0	0.118099	0	0	0	0	0	0.0295247	0.560968	0	0	0	0	0	0	0	0	0	0	3.36581
1327	0	0	0	0.0227941	0	0	0	0	0.0683823	0	0	0.341912	0	0	0	0.136765	0	0	0	0.0227941	0.0455882	0.0455882	0	0	0.0227941	0.0455882	3.71544	0	0.683823	0	0.182353	0	0	0	0	0	0	0.797794	0.0227941	0	0	0	0	0	0.0227941	0.0455882	0.0227941	0.0227941	4.08014
1328	0	0	0	0	0	0	0	0	0	0	0	0.341835	0	0	0	0.0788851	0	0	0	0	0	0.026295	0	0.0525901	0	0.0788851	8.91402	0	1.20957	0	0.36813	0	0	0.0525901	0	0	0	0.394425	0	0	0	0	0	0	0	0.0525901	0	0.026295	7.17854
1329	0	0	0.154988	0	0	0	0	0	0	0	0	0.484337	0.0193735	0	0	0.271228	0.0774938	0	0	0.0581204	0.0193735	0.0387469	0	0	0.116241	0	6.00577	0	0.736192	0	0.50371	0	0	0	0	0	0.0193735	0.523083	0.0193735	0	0	0	0	0	0	0.232482	0	0	6.45136
1330	0	0	0.188459	0	0	0	0	0	0	0.0753835	0	0	0	0	0	0.0753835	0	0	0	0.0376918	0.0753835	0	0	0	0	0	5.9553	0	1.46998	0	0.339226	0	0	0	0	0	0	0.603068	0.0376918	0.0376918	0	0	0	0	0.0376918	0.0753835	0	0.0753835	9.00833
1331	0	0	0.0263428	0	0	0	0	0	0.0263428	0	0	0.105371	0	0	0	0.0790285	0	0	0	0.0263428	0	0.158057	0	0.0263428	0.131714	0.0263428	6.50668	0	1.05371	0	0.474171	0	0.0263428	0	0	0	0	0.500514	0	0	0	0	0	0	0.0263428	0	0.0526857	0.0263428	4.32022
1332	0	0	0.300586	0	0	0	0	0	0	0	0	0.125244	0	0	0	0.0500977	0	0	0	0	0	0.0250488	0	0	0.0751465	0.0500977	10.7961	0	1.1272	0	0.350684	0	0	0	0	0	0	0.325635	0	0	0	0.0250488	0	0	0	0.0250488	0	0.0751465	10.5456
1333	0	0	0.0465734	0	0	0	0.0116433	0.0116433	0.0815034	0.03493	0	1.43213	0.0116433	0	0	0.943111	0	0	0.0465734	0	0	0.0116433	0	0.0232867	0	0	0.48902	0	0.10479	0	0.03493	0	0	0	0.03493	0	0.0232867	1.87458	0.0116433	0	0	0	0	0	0	0.0116433	0	0.0116433	0.815034
1334	0	0	0.0404498	0	0	0	0.0202249	0	0	0.0202249	0	0.748321	0	0	0	0.101125	0	0	0	0	0	0.0202249	0	0	0.0202249	0	0.606747	0	0.141574	0	0.0606747	0	0	0	0	0	0	0.889896	0	0	0	0	0	0	0	0	0	0.0202249	1.05169
1335	0	0	0.0558145	0	0	0	0	0	0	0	0	0	0	0	0	0.0837217	0	0	0	0	0.0558145	0.111629	0	0.0279072	0.167443	0.167443	1.81397	0	0.251165	0	0.0558145	0	0	0	0	0	0.0279072	0.50233	0	0	0	0	0	0	0.0279072	0.0279072	0.0279072	0	1.22792
1336	0	0	0.0577412	0	0	0	0.0384941	0	0.153976	0.115482	0	0.51967	0	0	0	0.885365	0	0	0.0384941	0	0	0.0384941	0	0	0.0577412	0	0.173223	0	0.0769882	0	0	0.0192471	0	0	0.0577412	0	0	1.88621	0.0192471	0	0	0	0	0	0	0.0192471	0	0	0.3272
1337	0	0	0.0114201	0	0	0	0.0228402	0.137041	0.0799406	0.0456804	0	0.102781	0.0114201	0	0	0.685205	0	0	0.0114201	0.0114201	0	0.0114201	0	0.0228402	0	0	0.216982	0	0.102781	0	0	0	0	0	0	0	0.0342603	2.77508	0.0571004	0	0	0	0	0	0	0.102781	0.0114201	0	1.11917
1338	0	0	0.0527454	0	0	0	0	0	0.0527454	0.0263727	0	0	0	0	0	0.105491	0.0263727	0	0	0.0263727	0	0.184609	0	0	0.0791181	0.0791181	2.45266	0	0.659317	0	0.2901	0	0	0	0	0	0	0.0791181	0	0	0	0	0	0	0	0.0791181	0	0.0263727	4.00865
1339	0	0	0.114623	0.0163747	0	0	0	0	0.0163747	0.049124	0	0.0327493	0	0	0	0.21287	0.0163747	0	0	0.0327493	0.049124	0.24562	0.0163747	0.0327493	0.049124	0.278369	3.63517	0	0.900606	0	0.049124	0	0.0327493	0	0.0163747	0	0	0.720485	0	0	0	0.0163747	0	0	0	0.0982479	0	0.0654986	4.6504
1340	0	0	0	0	0	0	0	0	0	0.0578269	0	0	0	0	0	0.0578269	0	0	0	0.0578269	0	0.173481	0	0.0578269	0.0578269	0.231307	9.59926	0	2.08177	0	0.520442	0	0	0	0	0	0.0578269	0.173481	0	0.0578269	0	0	0	0	0	0	0.115654	0.231307	16.2493
1341	0	0	0	0	0	0	0	0	0	0	0	0	0	0	0	0.0801057	0	0	0	0.120159	0	0.160211	0	0	0.0801057	0.200264	1.84243	0	1.20159	0	0.0400529	0.0400529	0	0	0	0	0.0801057	0.961269	0.0400529	0	0	0	0	0	0	0.0801057	0	0.160211	2.16285
1342	0	0	0.0770515	0	0	0.0256838	0.0256838	0.0256838	0.0770515	0.0256838	0	0.359574	0	0	0	0.33389	0	0	0	0	0	0.0256838	0	0.0513677	0	0	0.256838	0	0.0256838	0	0.0513677	0	0	0	0	0	0	1.64377	0.0513677	0	0	0	0	0	0	0	0	0	0.359574
1343	0	0	0.0612107	0.0612107	0	0	0	0	0	0	0	0.0612107	0	0	0	0	0	0	0	0.122421	0	0.183632	0.0612107	0.183632	0.0612107	0	1.65269	0	0.612107	0	0	0	0	0	0	0	0	0.489686	0	0	0	0.0612107	0	0.0612107	0	0.244843	0	0	2.75448
1344	0	0	0.109963	0.0733084	0	0	0	0	0	0	0	0.366542	0	0	0	0.256579	0	0	0	0	0	0	0	0.293234	0.109963	0	0.733084	0	0.146617	0	0.0733084	0	0	0	0	0	0	1.31955	0	0	0	0.0366542	0	0.0366542	0	0	0	0	2.49249
1345	0	0	0.292131	0	0	0	0	0	0	0.0730327	0.0365163	0.109549	0	0	0	0.109549	0	0	0.0365163	0.0365163	0	0	0.0365163	0.0730327	0.0365163	0.0730327	4.67409	0	0.949425	0	0.0730327	0.0730327	0	0	0	0	0.0365163	0.182582	0	0	0	0	0	0	0	0	0	0	4.74712
1346	0	0	0	0	0	0	0	0	0	0	0	0.0965344	0	0	0	0.0482672	0	0	0	0	0	0	0	0.0482672	0.0482672	0	3.71657	0	0.241336	0	0.33787	0	0	0	0	0	0	0.386138	0.0482672	0	0	0	0	0	0	0.193069	0	0	5.45419
1347	0	0	0	0	0	0	0	0.140302	0	0	0	0	0	0	0	0.140302	0	0	0	0.0701508	0	0.280603	0	0.140302	0.210452	0	2.45528	0	0.771659	0	0	0	0	0	0	0	0.0701508	0.210452	0	0	0	0	0	0	0	0.0701508	0.0701508	0	3.29709
1348	0	0	0.544625	0	0	0	0	0.0113464	0.0340391	0.0567318	0.0113464	0.0453854	0	0	0.0113464	0.0113464	0	0	0	0.0113464	0.0340391	0.158849	0	0.533279	0.555972	0.0453854	0.170195	0	2.37139	0	0	0	0	0	0.0226927	0.0226927	0.0453854	0.590011	0.24962	0.0113464	0	0	0	0	0	0.0113464	0	0.192888	5.9228
1349	0	0	0.124678	0	0	0	0	0	0.0831186	0	0	0.249356	0	0	0	0.124678	0	0	0.0415593	0.0415593	0	0.166237	0.249356	0.290915	1.82861	0	0.374034	0	2.36888	0	0.207797	0	0	0	0	0.0415593	0	0.332474	0.0415593	0.0415593	0	0	0.0415593	0	0	0.0415593	0	0.415593	9.35084
1350	0	0	0.632728	0	0	0	0	0	0.0263637	0	0	0.0527273	0	0	0	0	0	0	0	0.105455	0	0.131818	0	0.474546	0.896364	0.131818	1.21273	0	5.14091	0	0.210909	0	0	0	0.0263637	0	0	0.448182	0.0263637	0.0527273	0	0.0263637	0	0	0.0263637	0.131818	0	0.659092	14.1573
1351	0	0	0	0	0	0	0.0357539	0	0.0715077	0.321785	0	0.0357539	0	0	0	0	0	0	0	0.0357539	0	0.357539	0	0.286031	0.429046	0	0.750831	0	3.32511	0	0.107262	0	0	0	0.214523	0	0	0.214523	0	0.0357539	0	0	0	0	0.107262	0	0	0.357539	7.86585
1352	0.0529311	0	0.0264655	0	0	0	0	0	0.0793966	0.132328	0	0.0529311	0	0	0.0529311	0	0	0	0	0	0	0.158793	0	0.370517	0.529311	0.0264655	0.952759	0	2.77888	0	0.0529311	0	0.0529311	0	0.185259	0	0	0.23819	0.0529311	0.0793966	0	0.0529311	0	0	0.0264655	0.0264655	0.0793966	0.291121	8.76009
1353	0	0	1.29337	0	0	0	0	0	0.0739071	0.147814	0	0.0369535	0	0	0	0.0739071	0	0	0	0.0739071	0.0369535	0.0369535	0.51735	0.406489	1.14556	0.184768	0.591257	0	3.06714	0	0.110861	0	0	0	0.0369535	0	0	0.406489	0.0369535	0.0369535	0	0.0739071	0	0	0	0.258675	0	0.258675	7.05813
1354	0	0	0.887311	0	0	0	0	0	0.133097	0	0	0.0443656	0	0	0	0.0887311	0	0	0	0.0443656	0	0.0443656	0.0443656	0.488021	0.931677	0.177462	1.10914	0	6.34428	0	0.0443656	0	0	0	0	0	0	0.39929	0.0887311	0.0887311	0	0	0	0	0.0443656	0	0	0.665484	15.7054
1355	0	0	0.119847	0	0	0	0.0239693	0	0.119847	0.215724	0	0	0	0	0	0	0	0	0.0239693	0.0239693	0	0.143816	0.191755	0.35954	1.19847	0	0.35954	0	2.87632	0	0.0958773	0.0239693	0	0	0.119847	0	0	0.167785	0.0239693	0.0239693	0	0.0239693	0.0239693	0	0.0239693	0.119847	0	0.167785	10.163
1356	0	0	0.0834191	0	0	0	0.0278064	0	0.0834191	0.0834191	0	0.0556127	0	0	0.0278064	0.0278064	0	0	0	0	0	0.166838	0	0.361483	1.41812	0.0834191	0.472708	0	3.75386	0	0.0834191	0	0	0	0.0278064	0	0.0278064	0.222451	0	0.0834191	0	0	0.0278064	0	0.0278064	0.0278064	0	0.389289	9.98248
1357	0	0	0.464476	0	0	0	0	0	0.107187	0.107187	0.035729	0.0535934	0	0	0	0.035729	0	0	0	0.125051	0.0535934	0.250103	0	0.643121	1.16119	0	0.410883	0	3.30493	0	0.125051	0	0	0	0.107187	0	0.035729	0.339425	0.035729	0.0893224	0	0	0	0	0.0178645	0	0.0178645	0.321561	10.3614
1358	0	0	0.206731	0	0.0413462	0	0	0	0.0826925	0	0	0.0826925	0	0	0	0	0	0	0	0.0413462	0	0.248077	0	0.537501	1.6952	0.165385	0.248077	0	2.60481	0	0	0	0	0	0.0826925	0	0	0.496155	0	0.0413462	0	0	0	0	0	0	0.0413462	0.289424	10.0058
1359	0	0	0.623803	0	0	0	0	0.0148524	0.0297049	0.11882	0	0.0445573	0	0	0.0148524	0	0	0	0	0.0445573	0.0148524	0.222787	0.0297049	0.54954	0.579245	0.0445573	0.222787	0	0.564393	0	0.0148524	0	0	0	0.0891146	0.0594098	0.0148524	0.66836	0.178229	0	0	0	0.0445573	0	0	0	0	0.178229	4.20324
1360	0	0	0.107989	0	0	0	0.0179982	0	0.0179982	0.0899912	0	0.0539947	0	0	0.0179982	0.125988	0	0	0	0.0179982	0.0359965	0.233977	0.323968	0.287972	0.899912	0.0719929	0.467954	0	2.78973	0	0.0539947	0.0179982	0	0	0.0719929	0	0	0.30597	0.0719929	0.0359965	0	0.0179982	0	0	0.0179982	0.197981	0	0.359965	8.45917
1361	0	0	0.0698629	0	0.0349314	0	0.0698629	0	0.139726	0.174657	0	0.0698629	0	0	0.0174657	0.0349314	0	0	0	0.0349314	0	0.0698629	0.0523972	0.576369	0.943149	0.0523972	0.698629	0	2.70719	0	0.139726	0.0174657	0	0	0.104794	0.0174657	0	0.401712	0.0174657	0.104794	0	0.0174657	0.0174657	0	0	0	0.0174657	0.349314	9.18697
1362	0	0	0.0974849	0	0	0	0.0487424	0	0.0487424	0.113732	0	0.113732	0	0	0.0162475	0.25996	0.032495	0	0.0162475	0.0162475	0.0649899	0.113732	0.0487424	0.682394	1.08858	0.032495	0.568662	0	3.18451	0	0.178722	0.0162475	0	0	0.211217	0	0.032495	0.536167	0.032495	0.0487424	0	0.032495	0.032495	0	0.0162475	0	0	0.406187	10.3009
1363	0	0	0.167958	0.0209947	0	0	0	0	0.146963	0.0209947	0	0.0419895	0	0	0.0209947	0.0629842	0	0	0	0.0629842	0	0.209947	0	0.419895	1.36466	0.0209947	0.692826	0	5.50062	0	0.251937	0	0.0839789	0	0.104974	0	0	0.209947	0.0209947	0	0	0	0.0209947	0	0.0209947	0	0	0.461884	17.6566
1364	0	0	0.0911577	0	0	0	0.0303859	0	0.243087	0.0607718	0	0.121544	0	0	0	0.273473	0	0	0	0.0607718	0	0.0607718	0	0.364631	0.66849	0	2.30933	0	14.646	0	0.941963	0	0	0	0.0911577	0	0	0.0911577	0	0.273473	0	0.0303859	0	0	0.0911577	0	0.0607718	1.76238	28.8362
1365	0.0176004	0	0.440009	0	0	0	0.0176004	0	0.105602	0	0.0352007	0.0704015	0	0	0.0704015	0.0176004	0	0	0.0176004	0.0528011	0	0.299206	0	0.598412	1.88324	0.0528011	0.510411	0	3.36167	0	0.0704015	0	0	0	0.0352007	0.0176004	0	0.528011	0.228805	0	0	0.0352007	0.0352007	0.0176004	0.0176004	0.0176004	0	0.47521	13.5523
1366	0	0	0.0551861	0	0	0.0137965	0.0275931	0	0.110372	0.110372	0	0.0551861	0	0	0.0551861	0.124169	0	0	0	0.110372	0.0137965	0.165558	0.234541	0.400099	1.02094	0.0413896	0.386303	0.0137965	3.46293	0	0.0827792	0.0137965	0	0	0.234541	0	0.0137965	0.344913	0.0137965	0.0689826	0	0.0137965	0	0	0.0275931	0.206948	0.0137965	0.289727	11.189
1367	0	0	0.184225	0	0	0	0	0	0.0708557	0.0283423	0.0141711	0.141711	0	0	0	0.0991979	0	0	0	0.0708557	0.212567	0.240909	0.0141711	0.439305	1.16203	0	0.779412	0	5.17246	0	0.113369	0.0141711	0	0	0.0283423	0	0	0.439305	0	0.113369	0	0.0283423	0.0141711	0	0.0141711	0.0425134	0	0.595187	16.5519
1368	0	0	0.318283	0	0	0	0	0	0.0606254	0.0606254	0	0.106094	0	0	0.0303127	0	0	0	0.0151563	0.0757817	0.045469	0.197032	0.0151563	0.45469	1.74298	0.0757817	0.666879	0	4.13768	0	0.090938	0	0.0151563	0	0.045469	0	0	0.424377	0.0757817	0.045469	0	0.0151563	0	0	0.0303127	0.0151563	0.0151563	0.772973	13.3073
1369	0	0	0.361309	0	0	0	0	0	0.129039	0	0	0.0516156	0	0	0.0258078	0.0516156	0.0258078	0	0	0.154847	0.0516156	0.154847	0	0.541963	1.67751	0.0774234	0.387117	0	2.86466	0	0.154847	0	0.0258078	0	0.0258078	0.0258078	0	0.748426	0.0258078	0.0258078	0	0	0.0258078	0	0.0258078	0.0258078	0	0.490348	10.1425
1370	0	0	0.204678	0	0	0	0	0.0272903	0.0682259	0.0272903	0	0.0682259	0	0	0.0136452	0	0	0	0	0.0682259	0.0136452	0.0682259	0.0272903	0.641323	0.518516	0.0409355	0.122807	0	0.927872	0	0.0272903	0	0	0	0.0409355	0	0.0136452	0.723194	0.0136452	0.0136452	0	0.0136452	0	0.0272903	0	0.0682259	0.0136452	0.0545807	4.07991
1371	0	0	0.377277	0	0	0	0	0	0.0808451	0.0269484	0	0.0269484	0	0	0	0.0269484	0	0	0.0269484	0.0808451	0	0.16169	0	0.538967	1.83249	0.0538967	0.727606	0	3.47634	0	0.188639	0	0	0	0.0808451	0	0	0.377277	0	0.0538967	0	0.0269484	0	0	0.0269484	0	0.0538967	0.404226	11.7495
1372	0	0	0.177473	0	0	0	0	0	0.0887364	0.0295788	0	0.177473	0	0	0	0	0	0	0	0.147894	0.0591576	0.177473	0.0295788	0.532418	1.5381	0.0591576	0.50284	0	2.39588	0	0.0591576	0	0	0	0.0295788	0.0295788	0	0.266209	0	0	0	0	0	0	0	0	0.0295788	0.473261	9.05111
1373	0	0	0.652316	0	0	0	0	0	0.203849	0.0407697	0.0407697	0.122309	0	0	0	0.0815395	0	0	0.0407697	0.0407697	0	0.326158	0.0407697	0.285388	1.14155	0.0815395	0.733855	0	4.11774	0	0.0815395	0	0.0407697	0	0.0407697	0	0.0407697	0.489237	0	0.122309	0	0	0	0	0.0407697	0	0.0407697	0.285388	11.9048
1374	0.0154469	0	0.185363	0	0	0	0	0	0.154469	0	0	0.169916	0	0	0	0.0154469	0	0	0	0.0463406	0.0463406	0.0926813	0.108128	0.509747	1.00405	0.0463406	0.463406	0	2.57963	0	0.139022	0	0	0	0.108128	0.0154469	0	0.540641	0.0154469	0.0308938	0	0.0154469	0	0	0.0154469	0	0.0154469	0.478853	10.89
1375	0	0	0.242626	0	0	0	0	0	0	0.0693217	0	0.0346608	0	0	0	0	0	0	0	0.103983	0.0693217	0.311948	0.103983	0.762539	0.970504	0	0.450591	0	2.5649	0	0.0346608	0	0	0	0.0693217	0	0	0.207965	0.0693217	0.0693217	0	0	0	0	0	0.103983	0	0.242626	7.20946
1376	0.0139995	0	0.181994	0	0	0	0	0	0	0.139995	0.0139995	0.125996	0	0	0	0.0419986	0	0	0	0.0699976	0	0.195993	0	0.531982	1.06396	0.0419986	0.629979	0	4.59184	0	0.237992	0	0	0	0.125996	0	0	0.29399	0	0.0699976	0	0	0	0	0.027999	0	0	0.517982	11.1296
1377	0	0	0.347835	0	0	0	0	0	0.0124227	0.236031	0.0248453	0.0621133	0	0	0	0.0124227	0	0	0	0.037268	0.0248453	0.173917	0	0.310567	0.720515	0	0.894432	0	3.98768	0	0.198763	0	0.0124227	0	0.0621133	0	0	0.260876	0.0496907	0.0993814	0	0.0248453	0	0	0	0.0124227	0.0248453	0.496907	6.83247
1378	0	0	0.522385	0.0141185	0	0	0	0	0.0423555	0.0423555	0.028237	0.056474	0	0	0	0.056474	0	0	0	0.0988296	0.0423555	0.169422	0	0.451792	1.44009	0.0705926	0.917703	0	5.59093	0	0.141185	0	0.0141185	0	0	0.0141185	0	0.338844	0.056474	0.0423555	0	0	0	0	0.0141185	0.0423555	0.0141185	0.804755	21.2766
1379	0	0	0	0	0	0	0	0	0.318016	0	0	0.0265013	0	0	0	0.318016	0.0530026	0	0	0.0265013	0	0	0.132506	0.0530026	0.0265013	0	6.78433	0	34.1337	0	1.53708	0	0	0	0	0.0265013	0	0	0	0.715535	0	0	0	0.0265013	0	0	0.159008	4.0017	62.7551
1380	0.0126817	0	0.0126817	0.0126817	0	0	0	0.0253633	0.07609	0.0507267	0	0.0634083	0	0	0.0126817	0.0126817	0	0	0	0.038045	0	0.0634083	0.0253633	0.596038	1.05258	0.07609	0.646765	0	3.41137	0	0.101453	0	0	0	0.0887717	0.0126817	0	0.317042	0.0126817	0.0507267	0	0.0126817	0	0	0.0126817	0.0126817	0.0126817	0.342405	10.0566
1381	0	0	0.626681	0	0	0	0	0	0.0783351	0.0261117	0	0.0261117	0	0	0.0783351	0.0261117	0	0	0	0	0.0522234	0.104447	0.0522234	0.470011	0.548346	0	0.104447	0	0.652793	0	0	0	0	0	0.0261117	0	0.0261117	0.600569	0.0522234	0	0	0	0	0	0	0.0522234	0	0.15667	4.62177
1382	0	0	0.247512	0.0176794	0	0	0	0	0.194473	0	0	0.229832	0	0	0	0.0176794	0	0	0	0.0353588	0.0176794	0.654138	0	0.512703	1.32596	0.123756	0.654138	0	4.29609	0	0.212153	0	0.0176794	0	0.088397	0	0.0176794	0.406626	0.088397	0.106076	0	0	0	0	0	0.0353588	0	0.742535	12.0574
1383	0	0	0.426177	0	0	0	0.0710295	0	0.118382	0	0	0.0710295	0	0	0	0.047353	0.0236765	0	0	0.0236765	0.189412	0.615589	0.047353	0.4025	1.25485	0.0947059	0.639265	0	4.3328	0	0.0710295	0	0	0	0.0236765	0	0.0236765	0.284118	0.118382	0.0947059	0.0236765	0.0236765	0	0	0	0.0947059	0	0.520883	12.4065
1384	0	0	0.816327	0	0	0	0	0	0.0796416	0.0796416	0.0199104	0.179194	0	0	0	0.0199104	0	0	0	0.0398208	0.219014	0.597312	0.0199104	0.47785	1.9114	0.0199104	0.258835	0	2.52862	0	0.0398208	0	0.0199104	0	0	0	0	0.358387	0.0597312	0.0199104	0	0	0	0	0	0.0398208	0	0.378298	9.27825
1385	0	0	0.425301	0	0	0	0	0	0.0708834	0.0236278	0	0.165395	0	0	0.0472556	0	0	0	0	0.0236278	0.0708834	0.519812	0	0.401673	2.1265	0.0472556	0.283534	0	2.22101	0	0.0472556	0	0.0708834	0	0.0472556	0.0472556	0	0.21265	0.0236278	0.0472556	0	0	0.0472556	0	0	0	0	0.283534	8.03346
1386	0	0	0	0	0	0	0	0	0.572967	0.17189	0	0	0	0	0	0.229187	0	0	0	0	0	0	0	0	0.229187	0	8.65181	0	29.6224	0	2.17728	0	0	0	0	0	0	0	0	0.229187	0	0	0	0	0	0	0.0572967	3.26591	42.6861
1387	0.0337071	0	0.0674142	0.0112357	0	0	0	0.0112357	0.168536	0.0674142	0.0112357	0.101121	0	0	0.0112357	0	0	0	0.0112357	0.0786499	0.0561785	0.685378	0.0112357	0.449428	1.03368	0.101121	0.460664	0	3.6516	0	0.112357	0	0	0	0.101121	0.0449428	0	0.202243	0.0112357	0.0224714	0	0.0112357	0.0112357	0	0	0.0449428	0.0112357	0.516842	13.4154
1388	0	0	0.367102	0	0	0	0	0	0.102789	0.0587363	0	0.0734204	0	0	0.0587363	0	0	0	0.0146841	0.205577	0.0440522	0.32305	0	0.39647	2.21729	0.0293681	0.367102	0	1.79146	0	0	0	0.0146841	0	0.0293681	0	0	0.132157	0.0293681	0.117473	0	0	0	0	0	0.0146841	0.0146841	0.337734	8.88386
1389	0	0	0.0330349	0	0	0	0.0165175	0	0.181692	0.0660698	0.0165175	0.0495524	0	0	0	0.0165175	0.0165175	0	0	0.0165175	0	0.412936	0	0.429454	1.37095	0.0165175	0.545076	0	2.80797	0	0.0660698	0	0.0165175	0	0.264279	0	0	0.247762	0	0	0	0	0.0495524	0	0.0165175	0	0	0.512041	10.9511
1390	0	0	0.322664	0	0	0	0	0	0.150576	0.0215109	0	0	0	0	0	0	0	0	0.0215109	0.0860437	0.0215109	0.47324	0.0215109	0.279642	1.48425	0	0.602306	0	3.1406	0	0.0430219	0.0215109	0.0215109	0	0.150576	0	0	0.387197	0.0430219	0.0430219	0	0	0	0	0	0.129066	0	0.408708	9.98107
1391	0	0	0.112206	0	0	0	0	0.0374021	0.0561031	0.018701	0	0.0561031	0	0	0.018701	0.018701	0.018701	0	0	0.0561031	0.018701	0.243113	0	0.448825	2.18802	0.018701	0.35532	0	1.8888	0	0.0935051	0	0.0561031	0	0.018701	0.018701	0	0.374021	0.0561031	0.018701	0	0	0	0	0	0.0374021	0	0.205711	6.90068
1392	0	0	0.411444	0	0	0	0	0	0.0274296	0	0	0.192007	0	0	0.0548591	0	0	0	0	0.0822887	0.0274296	0.0822887	0	0.65831	0.685739	0.0274296	0.219437	0	0.685739	0	0.0274296	0	0.0274296	0	0.164577	0	0	0.65831	0.0548591	0	0	0	0	0	0	0.109718	0	0.164577	4.66303
1393	0	0	0.166557	0.0111038	0	0	0	0.0333115	0.0444153	0.0777268	0	0.0999345	0	0	0.0111038	0.0333115	0	0	0	0.066623	0.0222077	0.566295	0	0.355323	0.966033	0.0333115	0.66623	0.0111038	3.71978	0	0.188765	0.0333115	0	0	0.23318	0	0.0111038	0.255388	0.0333115	0.0111038	0.0111038	0.0444153	0	0	0	0.0111038	0.0111038	0.37753	9.12735
1394	0	0	0.495095	0.0154717	0	0	0	0	0.154717	0.0309435	0	0.0773587	0	0	0.0618869	0.0154717	0.0154717	0	0.0154717	0.0309435	0	0.340378	0	0.402265	1.43887	0.0618869	0.433209	0	2.33623	0	0.0618869	0.0154717	0	0	0.0154717	0.0154717	0	0.35585	0	0.0309435	0	0	0.0154717	0	0	0.0154717	0	0.526039	8.29285
1395	0	0	0.35768	0	0	0.0149034	0	0	0.149034	0.0596134	0.0298067	0.0298067	0	0	0.0298067	0.0298067	0	0	0	0.0447101	0	0.432197	0.0447101	0.253357	1.16246	0.104323	0.462004	0	3.1148	0	0.104323	0.0149034	0	0	0.0447101	0	0	0.298067	0.22355	0.0149034	0	0	0.0298067	0.0298067	0	0.149034	0	0.22355	8.10742
1396	0	0	0.125954	0	0	0	0	0	0.0251908	0	0	0.0755725	0	0	0.0503816	0	0	0	0.0251908	0	0	0.327481	0	0.654961	1.58702	0.0251908	0.529007	0	2.34275	0	0	0	0	0	0.0503816	0	0	0.277099	0.0755725	0.0503816	0	0	0.0755725	0	0	0.0251908	0.0251908	0.478626	8.71602
1397	0	0	0.480683	0	0	0	0	0	0.120171	0	0	0.0300427	0	0	0	0.0600853	0	0	0	0.0600853	0	0.210299	0	0.480683	2.10299	0.0300427	0.240341	0	2.70384	0	0	0.0300427	0.0300427	0	0	0	0	0.45064	0.090128	0	0	0	0	0	0	0	0	0.270384	8.29177
1398	0	0	0.25848	0	0	0	0	0	0.0861599	0	0	0.0574399	0	0	0.11488	0.0574399	0	0	0	0.02872	0	0.430799	0.02872	0.574399	2.4412	0.0861599	0.22976	0	2.67096	0	0	0	0.0574399	0	0.17232	0.02872	0	0.488239	0.0861599	0.02872	0	0	0	0	0	0.17232	0.02872	0.631839	7.49591
1399	0	0	0.191998	0.0383995	0	0	0.0383995	0	0.076799	0.0383995	0	0.0383995	0	0	0	0.0383995	0	0	0	0.076799	0	0.230397	0	0.268797	0.998387	0.191998	0.460794	0	2.07357	0	0.191998	0	0.0383995	0	0.076799	0.0383995	0	0.460794	0.191998	0	0	0	0	0	0	0	0	0.422395	6.25912
1400	0	0	0.495085	0	0	0	0.0202075	0	0.16166	0.0303113	0.0101038	0.0707264	0	0	0	0.0303113	0.0101038	0	0.0202075	0.0505188	0.0202075	0.464773	0.0303113	0.414254	1.23266	0.111141	0.676952	0	4.27389	0	0.0707264	0	0.0202075	0	0.0303113	0	0.0101038	0.414254	0.111141	0.0505188	0	0.0303113	0.0101038	0	0	0.0101038	0	0.727471	12.7105
1401	0	0	0.171464	0	0	0	0.0142887	0	0.0928764	0.0785877	0	0.100021	0	0	0.021433	0.0142887	0.00714434	0	0.021433	0.085732	0.021433	0.335784	0.0142887	0.400083	1.35742	0.107165	0.478671	0	3.07206	0	0.0500104	0.00714434	0.064299	0	0.085732	0	0	0.300062	0.0285773	0.0500104	0	0	0.021433	0.0142887	0.0357217	0.0142887	0.00714434	0.600124	9.38051
1402	0	0	0.473639	0.0148012	0	0	0	0	0.103609	0.0296024	0	0.0740061	0	0	0	0.0148012	0	0	0.0296024	0.0444037	0.0592049	0.281223	0	0.384832	1.58373	0.0296024	0.547645	0	3.04905	0	0.0296024	0	0.0296024	0	0.0296024	0	0	0.48844	0.148012	0.103609	0	0	0	0	0	0.0148012	0	0.532844	12.2258
1403	0	0	0.109798	0.0365992	0	0	0	0	0.0365992	0.0731984	0	0.0365992	0	0	0.0731984	0	0	0	0	0	0	0.0731984	0	0.402591	0.512389	0	0.256194	0	0.731984	0.0365992	0	0	0	0	0.109798	0	0	0.585587	0	0	0	0	0.0365992	0	0	0.0365992	0	0.0731984	3.80632
1404	0	0	0.0284738	0	0	0	0.0284738	0	0.142369	0.142369	0	0.0569476	0	0	0	0	0.0284738	0	0	0.0854214	0	0.654897	0	0.398633	1.16743	0.0569476	0.626424	0	2.44875	0	0.0569476	0	0	0	0.0854214	0	0	0.284738	0	0.0569476	0	0	0	0	0	0	0	0.398633	10.3645
1405	0	0	0.0284022	0.0142011	0.0142011	0	0	0	0.0568045	0.0568045	0.0142011	0.0568045	0	0	0	0.0142011	0	0	0	0.0852067	0	0.553844	0	0.38343	0.866268	0.0710056	0.795263	0	3.67809	0	0.184615	0.0710056	0	0	0.0710056	0.0142011	0	0.241419	0	0.0284022	0	0.0284022	0.0142011	0	0.0284022	0.0142011	0.0284022	0.468637	12.3266
1406	0.0181947	0	0.600426	0.0181947	0	0	0.0181947	0	0.0545842	0.0181947	0	0.0909736	0	0	0.0545842	0.0545842	0	0	0	0.109168	0	0.236531	0.0181947	0.418479	1.61933	0.0363894	0.418479	0	2.43809	0	0.109168	0	0	0	0.0545842	0	0	0.382089	0.0545842	0.0181947	0	0	0	0	0.0181947	0.0545842	0	0.491257	8.78805
1407	0	0	0.116578	0	0.00832702	0	0	0.00832702	0.0999242	0.0249811	0.016654	0.133232	0	0	0.016654	0.00832702	0	0	0.00832702	0.0582891	0	0.199848	0.00832702	0.424678	1.07419	0.0499621	0.582891	0	2.66465	0	0.16654	0.00832702	0.00832702	0	0.0582891	0.00832702	0	0.199848	0.0499621	0.0333081	0	0.0333081	0.016654	0	0.016654	0.016654	0.00832702	0.399697	11.9326
1408	0	0	0.829091	0	0	0	0	0	0.116073	0.0331636	0	0.0165818	0	0	0	0	0	0	0.0165818	0.0331636	0.0829091	0.149236	0	0.381382	1.49236	0.0497455	0.431127	0	4.29469	0	0.0663273	0	0	0	0.0497455	0	0	0.381382	0.0497455	0.0497455	0	0	0	0	0	0.0165818	0	0.630109	11.9223
1409	0	0	0.223876	0	0	0	0	0	0.0526766	0.0526766	0	0.144861	0	0	0	0.0131692	0	0	0.0263383	0.0790149	0.0131692	0.355567	0.0395075	0.355567	1.56713	0.0395075	0.47409	0	3.39764	0	0.0395075	0	0.0263383	0	0	0.0131692	0	0.47409	0.0658458	0.0263383	0	0	0.0395075	0.0131692	0.0131692	0.0395075	0	0.487259	11.0094
1410	0	0	0.125125	0	0	0	0	0	0.229396	0.0625626	0	0.0625626	0	0	0	0.0417084	0	0	0	0.0208542	0.0208542	0.208542	0.0208542	0.563063	1.20954	0.0834168	0.89673	0	3.52436	0	0.145979	0.0208542	0	0	0.104271	0	0	0.229396	0	0	0	0	0	0	0.0208542	0.0417084	0	0.458792	10.1351
1411	0	0	0.259948	0	0.0207959	0	0	0.0103979	0.124775	0.0623876	0	0.0519896	0	0	0.0311938	0.0311938	0	0	0.0415917	0.0727855	0.0207959	0.239152	0.0519896	0.415917	1.42452	0.0831834	0.499101	0	2.76585	0	0.0415917	0.0207959	0.0311938	0	0.0727855	0.0103979	0	0.239152	0.0415917	0.0415917	0	0.0103979	0.0207959	0.0103979	0.0207959	0.0207959	0	0.415917	9.45172
1412	0	0	0.351568	0	0	0	0	0	0.0703136	0.0703136	0	0.0703136	0	0	0	0.0351568	0	0	0.140627	0.0351568	0	0.386725	0	0.562509	1.47659	0.0351568	0.421882	0.0351568	2.03909	0	0.0351568	0	0.0351568	0	0.140627	0	0	0.667979	0.0703136	0	0	0.0351568	0	0	0	0	0	0.246098	8.36732
1413	0	0	0.287038	0	0	0	0	0	0.0652358	0.0521887	0	0.0260943	0	0	0.0521887	0	0.0260943	0	0.0260943	0.117424	0	0.365321	0	0.352273	1.26558	0.0521887	0.639311	0	3.65321	0	0.0521887	0	0	0	0.0260943	0	0	0.391415	0.0260943	0.0521887	0	0.0130472	0	0	0.0130472	0.0260943	0.0391415	0.574075	12.16
1414	0	0	0.246235	0	0	0	0	0	0	0	0.0410391	0.0410391	0	0	0	0	0	0	0	0.0410391	0	0.0820782	0	0.0410391	0.0820782	0.0820782	0.328313	0	2.70858	0	0	0	0	0	0	0	0	0.205196	0.0820782	0	0	0	0	0	0	0.0820782	0	0.123117	16.4567
1415	0	0	0.0299338	0	0	0	0	0	0.0598677	0	0.0598677	0	0	0	0	0.0299338	0	0	0	0.179603	0.119735	0.0299338	0	0.269405	0.419074	0	7.54333	0	10.8361	0	0.987817	0	0	0	0	0	0	0	0	0.0299338	0	0	0	0.0299338	0	0	0	1.61643	56.9641
1416	0	0	0.152804	0	0	0	0	0	0.152804	0.0339564	0	0.0848911	0	0	0.0169782	0.18676	0	0	0	0.101869	0	0.237695	0.0509347	0.356543	0.713085	0.18676	2.22415	0	5.45001	0	0.47539	0	0	0	0	0	0	0.356543	0.0679129	0.0848911	0	0.0169782	0	0	0.0169782	0	0	0.814954	23.2941
1417	0	0	0.130483	0	0	0	0	0	0.0186404	0.0186404	0	0.0372807	0	0	0	0.466009	0	0	0	0.0932019	0.0932019	0.111842	0.0186404	0.391448	0.652413	0.0559211	4.69737	0	10.2708	0	1.11842	0.0186404	0	0	0	0	0	0.260965	0.0372807	0.167763	0	0	0	0.0372807	0	0.0186404	0.0372807	1.30483	48.1481
1418	0	0	0.152816	0	0	0.0509385	0	0	0.229223	0	0	0	0	0	0	0.636732	0	0	0	0.0764078	0	0	0.0254693	0.178285	0.0509385	0	8.09923	0	14.9759	0	1.78285	0	0	0	0	0	0	0	0.0254693	0.101877	0	0.0254693	0.0509385	0	0	0.0509385	0.0764078	2.2413	69.2764
1419	0	0	0	0	0	0	0	0	0.261421	0	0.0435701	0.0217851	0	0	0	0.0217851	0	0	0.0217851	0.0435701	0.0435701	0.0871403	0.0217851	0.348561	0.348561	0.0217851	6.8623	0	14.0514	0	0.980328	0	0	0.0217851	0	0	0	0.0871403	0.0435701	0.196066	0	0.0217851	0	0	0.0435701	0	0.174281	1.48138	61.8914
1420	0	0	0	0	0	0	0	0	0.201277	0	0	0.0287538	0	0	0	0.460061	0.0287538	0	0	0.115015	0	0	0	0.172523	0.690091	0	8.25234	0	16.9647	0	1.95526	0	0	0	0	0	0	0.0575076	0	0.431307	0	0.0287538	0	0	0	0.0287538	0.0862614	1.35143	70.0155
1421	0	0	0.443439	0	0	0	0	0	0.0886879	0	0	0.22172	0	0	0	0.11086	0	0	0.0886879	0.155204	0	0.465611	0.022172	0.310408	0.576471	0.155204	3.61403	0	3.90227	0	0.421267	0	0	0	0.155204	0	0.532127	0.022172	0.0665159	0.199548	0	0.022172	0	0	0.0665159	0.022172	0.0443439	0.399095	26.9389
1422	0	0	0.283389	0	0	0	0	0	0.0404842	0	0	0.283389	0	0	0	0.0809684	0	0	0	0.161937	0	0.0809684	0	0.445326	0.607263	0	5.54633	0	5.74876	0	0.404842	0	0	0	0	0	0.0809684	0.323874	0	0.283389	0	0.0404842	0	0	0	0	0.0809684	1.5384	49.836
1423	0	0.0364153	0.218492	0	0	0	0	0	0.254907	0	0	0.0728306	0	0	0	0.69189	0	0	0	0.109246	0.0364153	0.0728306	0	0.218492	0.509814	0	5.02531	0	4.26059	0	0.218492	0	0.0728306	0	0.0364153	0	0.109246	0.254907	0	0.218492	0	0	0.0364153	0	0	0	0	0.69189	39.1464
1424	0	0	0.355647	0	0	0	0	0	0	0.158065	0	0.158065	0	0	0.0395163	0.0790326	0	0	0.0790326	0	0.0790326	0.355647	0	0.632261	1.18549	0.197582	1.18549	0	1.06694	0	0	0	0.0395163	0	0	0	0	0.513712	0.0790326	0.0790326	0	0	0	0	0	0	0	0.237098	9.99763
1425	0	0	0.559024	0	0	0	0	0.0621137	0	0.0310569	0.0310569	0.0621137	0	0	0	0.0310569	0	0	0	0.0931706	0	0.155284	0	0.652194	0.217398	0.186341	0.372682	0	0.652194	0	0	0	0.0310569	0	0	0	0	0.683251	0.186341	0	0	0	0	0	0	0.0621137	0	0.155284	4.09951
1426	0	0	0.18943	0	0	0	0	0	0	0	0	0	0	0	0	0.442003	0	0	0	0.126287	0.0631433	0.252573	0	0.18943	0.505146	0	6.50376	0	6.5669	0	0.757719	0	0.0631433	0	0	0	0	0	0	0	0	0.126287	0	0	0	0	0.126287	1.83115	48.4309
1427	0	0	0	0	0	0	0	0	0.766502	0	0	0	0	0	0	0.802153	0	0	0	0.0713025	0	0	0	0.178256	0.356513	0	8.05718	0	10.5884	0	0.909107	0	0	0	0.0534769	0.0891281	0.106954	0.142605	0.0356513	0.641723	0.106954	0.0534769	0	0	0.0534769	0	0.392164	2.53124	73.3881
1428	0	0	0.162719	0	0	0	0	0	0.532537	0	0.0147927	0.0147927	0	0	0.0591707	0.591707	0	0	0	0.236683	0	0.207098	0	0.414195	0.547329	0	5.68039	0	10.6951	0	1.67157	0	0	0	0	0	0	0.133134	0.0591707	0.147927	0	0.0591707	0	0	0.0591707	0	0.0295854	2.17452	62.2328
1429	0	0	0.169567	0	0	0	0	0	0.169567	0	0	0.0847835	0	0	0	0.61468	0.0211959	0	0	0.105979	0	0.148371	0	0.127175	0.508701	0.0211959	6.57072	0	11.6153	0	1.18697	0	0	0	0	0.148371	0	0.190763	0.127175	0.0635876	0	0	0	0	0.0423917	0	0.0423917	1.27175	47.8391
1430	0	0	0.0773186	0	0	0	0	0	0.483241	0.0386593	0	0.0773186	0	0	0	0.5219	0.0966482	0	0	0.0386593	0.173967	0.0773186	0.0193296	0.328604	0.483241	0	6.20482	0	10.2447	0	0.869834	0	0	0	0.0193296	0.0773186	0	0.0579889	0.0193296	0.154637	0	0	0	0.0579889	0	0	0.0386593	0.966482	48.4788
1431	0	0	0.566244	0	0	0	0	0	0.0690541	0.0414325	0.0414325	0.179541	0	0	0.0138108	0.0414325	0	0	0	0.0414325	0.0276216	0.524811	0	0.262406	1.22916	0.0138108	0.718163	0	1.96114	0	0.0690541	0	0.0276216	0	0	0	0	0.317649	0.0690541	0.0552433	0	0	0	0	0	0.0276216	0.0276216	0.552433	13.3965
1432	0	0	0.569829	0	0	0	0	0	0.0495503	0.0495503	0	0.0991007	0	0	0	0.0991007	0	0	0	0.0247752	0.0495503	0.346852	0	0.396403	1.33786	0.0743255	0.941456	0	2.13066	0	0.173426	0	0	0	0	0	0.0495503	0.445953	0.0247752	0.0247752	0	0	0	0	0.0247752	0	0	0.520278	11.124
1433	0	0	0.30424	0	0	0	0	0	0.0851872	0.0243392	0.0365088	0.121696	0	0	0	0.219053	0	0	0	0.109526	0.0121696	0.365088	0	0.30424	0.815363	0.0486784	3.27362	0	6.6446	0	0.462445	0	0	0	0.0486784	0	0	0.206883	0.109526	0.0486784	0	0.0243392	0	0	0.0121696	0.0486784	0.0486784	0.766685	30.9351
1434	0	0	0.43142	0	0	0	0	0	0.0849768	0.0522934	0.0130733	0.104587	0	0	0.00653667	0.0653667	0	0	0.0261467	0.0522934	0.0326834	0.130733	0.0719034	0.843231	1.07201	0.0457567	0.424884	0	2.58199	0	0.163417	0	0.00653667	0	0.0915134	0.00653667	0	0.3922	0.0588301	0.01961	0	0.0261467	0	0	0.01961	0.0784401	0	0.457567	11.7856
1435	0	0	0.283831	0	0	0	0	0	0.0457792	0.0640908	0	0.137337	0	0	0.00915583	0.00915583	0	0	0.0183117	0.0640908	0.00915583	0.256363	0	0.915583	1.02545	0.0274675	0.448636	0	2.14246	0	0.0915583	0	0.00915583	0	0.00915583	0	0	1.06208	0.0640908	0.0457792	0	0.00915583	0	0	0.00915583	0.0274675	0	0.54935	13.1112
1436	0	0	0.426587	0	0	0.0266617	0	0	0	0	0	0	0	0	0	0.559895	0	0.0266617	0	0.239955	0	0.186632	0	0.346602	0.133308	0.186632	0.613219	0	4.37252	0	0.0533234	0	0	0	0.0266617	0	0.0266617	0.453249	0	0	0	0	0	0.0266617	0	0.15997	0	0.133308	11.3312
1437	0	0	2.2984	0	0	0	0	0	0	0	0	0.15851	0	0	0	0	0	0	0	0.079255	0.0396275	0.079255	0	0.198138	0.198138	0.079255	0.356648	0	1.82287	0	0	0	0	0	0	0	0	0.31702	0.15851	0	0	0	0	0	0	0.0396275	0	0.198138	17.0002
1438	0	0	0.42517	0	0	0	0.0163527	0	0.0490581	0.0654108	0	0.0817635	0	0	0.0327054	0.0327054	0	0	0.0163527	0.147174	0.0327054	0.212585	0	0.915751	0.85034	0.0654108	0.490581	0	3.87559	0	0.114469	0	0	0	0.0817635	0.0163527	0	0.637755	0.212585	0.0163527	0	0.0163527	0	0	0	0	0.0654108	0.588697	16.1565
1439	0	0	0.186379	0	0	0	0	0	0.0155316	0.0931894	0	0.0621263	0	0	0.0155316	0.0155316	0	0	0	0.0310631	0.0155316	0.139784	0	0.683389	0.854236	0.0931894	0.434884	0	3.09078	0	0.0776578	0	0.0155316	0	0.0155316	0	0.0155316	1.49103	0.170847	0.0621263	0	0	0	0	0.0155316	0.0776578	0.0155316	0.450415	12.565
1440	0	0	0.462833	0	0	0	0	0	0.120739	0.0402463	0.0201232	0.100616	0	0	0.0804926	0.140862	0	0	0.0402463	0	0.0402463	0.221355	0	0.986035	1.02628	0	0.181108	0	1.42874	0	0.0603695	0	0	0	0.0201232	0	0.0201232	0.583571	0.0402463	0	0	0.0201232	0	0	0	0.0201232	0	0.362217	7.94865
1441	0	0	0.315653	0	0	0	0	0	0.11574	0.0420871	0	0.0736524	0	0	0	0.0210435	0.0105218	0	0.0210435	0.0526089	0.0736524	0.199914	0.0105218	0.820698	1.22053	0.0210435	0.273566	0	1.93601	0	0.0105218	0	0.0420871	0	0.0315653	0.0210435	0	0.505045	0.0526089	0	0	0.0105218	0	0.0105218	0.0210435	0.0105218	0	0.462958	10.4271
1442	0	0	0.357165	0	0	0	0.0204094	0	0.122456	0.102047	0	0.0306141	0	0	0.0204094	0.0306141	0	0	0.0102047	0.0204094	0.0204094	0.265322	0	0.540849	0.724534	0.0510235	0.295936	0	2.18381	0	0.122456	0	0.0102047	0	0.132661	0.0102047	0	0.877605	0.336755	0.0306141	0	0.0102047	0.0102047	0	0	0.0204094	0	0.357165	10.4292
1443	0	0	0.396668	0	0	0	0	0	0.0396668	0.158667	0	0.0793336	0	0	0	0.0396668	0	0	0.0198334	0.0396668	0.0396668	0.138834	0	0.694169	1.11067	0.0396668	0.257834	0	1.15034	0	0.0595002	0	0.0198334	0	0.0793336	0	0	0.614835	0.0595002	0	0	0	0	0	0	0.0396668	0	0.436335	7.91353
1444	0	0	0.205561	0	0	0	0	0	0.130189	0	0	0.123337	0	0	0	0.0342602	0	0	0	0.137041	0.0274081	0.253525	0.0137041	0.822244	0.80854	0.0411122	0.575571	0	3.78232	0	0.150745	0	0.00685204	0	0.0342602	0	0	0.507051	0.0205561	0.0411122	0	0.00685204	0	0	0.0274081	0.0274081	0.0137041	0.239821	12.3337
1445	0	0	0.365609	0.0146244	0	0	0	0	0.0584975	0.0146244	0	0.0877462	0	0	0	0.0292487	0.0219366	0	0	0.0292487	0.0511853	0.255927	0	0.76778	1.05295	0.0365609	0.321736	0	2.61776	0	0.131619	0	0.16818	0	0.0365609	0	0	0.482604	0.0731219	0	0.0146244	0.00731219	0.00731219	0	0.0219366	0.0292487	0	0.570351	11.8531
1446	0	0	0.528212	0	0.00593496	0	0	0	0.112764	0.0237399	0	0.0771545	0	0	0	0.0474797	0	0	0.0237399	0.0415448	0.0415448	0.178049	0.0118699	0.640976	1.09203	0.0534147	0.320488	0	2.20781	0	0.0415448	0	0.00593496	0	0.0118699	0	0.00593496	0.480732	0.100894	0.0237399	0	0.0237399	0.0118699	0	0.00593496	0.0771545	0.0178049	0.551952	11.1696
1447	0	0	0.236336	0.00576429	0	0	0.00576429	0.00576429	0.172929	0.126814	0	0.0634072	0	0	0.0288214	0.0461143	0	0	0.0345857	0.0345857	0.0634072	0.276686	0.126814	0.44385	0.680186	0.0518786	0.293979	0.00576429	1.63129	0	0.0807	0	0.00576429	0	0.0691714	0.0230571	0.00576429	0.8877	0.0288214	0.0115286	0	0	0.0230571	0	0.00576429	0.0288214	0.0172929	0.386207	9.16522
1448	0	0	1.44931	0	0	0	0	0	0	0.0230049	0	0.0460098	0	0	0	0.184039	0	0	0	0.0230049	0.0690147	0.0690147	0.0920196	0.414088	0.115025	0.115025	0.253054	0	0.713152	0	0.0460098	0	0.0460098	0	0.0460098	0	0	1.70236	0.0690147	0	0	0	0	0	0	0.437093	0	0.0690147	5.98127
1449	0	0	0.508622	0	0	0	0	0	0.0968804	0.0484402	0.0242201	0.0484402	0	0	0.0484402	0	0	0	0.0242201	0.0242201	0.0726603	0.217981	0	0.484402	1.30789	0.0242201	0.460182	0	3.77834	0	0.0968804	0	0	0	0.0484402	0	0	0.629723	0.0484402	0	0	0.0242201	0	0	0	0	0	0.653943	14.2414
1450	0	0	0.342061	0	0	0	0	0	0.124386	0.0621929	0	0.0932894	0	0	0.0932894	0.124386	0	0	0	0.0621929	0.0310965	0.155482	0.0932894	1.36824	0.777412	0	0.310965	0	1.83469	0	0.124386	0	0	0	0.0310965	0	0	0.653026	0.0310965	0	0	0	0	0	0	0.0310965	0	0.373158	7.80521
1451	0	0	0.364128	0	0	0	0	0	0	0.104037	0	0.156055	0	0	0	0	0	0	0	0.104037	0.0520183	0.364128	0	0.416146	1.7166	0	0.364128	0	2.86101	0	0.208073	0	0	0	0.104037	0	0	0.728256	0.0520183	0	0	0	0	0.0520183	0	0	0.0520183	0.572201	11.5481
1452	0	0	0.175328	0	0	0	0	0	0.105197	0.0701311	0	0.105197	0	0	0	0.0701311	0	0	0	0.0350656	0.0350656	0.245459	0	1.05197	1.47275	0.0350656	0.31559	0	2.27926	0	0.140262	0	0	0	0.0701311	0	0.0350656	0.385721	0	0	0	0	0	0	0	0	0.0350656	0.175328	8.31054
1453	0	0	0.151143	0	0	0	0	0.0377858	0.0377858	0	0	0.113357	0	0	0.0377858	0	0.0377858	0	0	0	0	0.2645	0.0377858	1.20914	2.26715	0	0.188929	0	2.07822	0	0.0377858	0	0	0	0	0	0	0.453429	0.151143	0.0377858	0	0	0.0377858	0	0	0.0755715	0	0.453429	11.9781
1454	0	0	0.0989071	0	0	0	0	0	0.0494535	0.0494535	0	0.148361	0	0	0	0.0494535	0	0.0494535	0.0494535	0.0989071	0.0494535	0.0989071	0	0.791257	1.68142	0	0.69235	0	2.37377	0	0.0494535	0	0	0	0	0	0	0.0494535	0	0.0494535	0	0	0	0	0	0.0494535	0	0.395628	11.3743
1455	0	0	0.479616	0	0	0	0	0	0.4111	0.0685166	0	0.0685166	0	0	0	0.20555	0	0	0	0	0	0.20555	0	0.137033	0.753683	0	2.60363	0	7.87941	0	0.20555	0	0	0	0	0	0	0.342583	0.0685166	0.137033	0	0.0685166	0	0	0	0	0	1.2333	39.3971
1456	0	0	0.589123	0	0	0	0.0368202	0	0.147281	0.110461	0	0.0736404	0	0	0	0	0	0	0	0.0368202	0	0.994146	0	0.294562	1.06779	0	0.589123	0	2.06193	0	0	0	0.0368202	0	0	0	0	0.441842	0.0368202	0.110461	0	0	0.0368202	0	0	0	0.0368202	0.441842	10.5306
1457	0	0	0.492975	0	0	0	0	0	0.147893	0.098595	0.098595	0	0	0	0	0	0	0	0	0	0	0.59157	0	0.295785	0.640868	0	0.936653	0	3.15504	0	0.098595	0	0.0492975	0	0.098595	0	0.0492975	0.739463	0	0.0492975	0	0.0492975	0	0.098595	0.0492975	0	0	0.492975	15.0357
1458	0	0	0.0994481	0	0	0	0	0	0.149172	0.049724	0	0	0	0	0	0.149172	0	0	0	0.0994481	0	0	0	0.397792	0.994481	0.049724	2.33703	0	8.05529	0	0.596688	0	0	0	0	0	0	0.24862	0.049724	0.149172	0	0	0	0.049724	0	0	0.198896	1.442	53.2544
1459	0	0	0.986193	0	0	0	0	0.0308185	0	0	0	0.0308185	0	0	0	2.55794	0	0	0	0.123274	0.0924556	0	0.0616371	0.154093	0.184911	0.0924556	0.21573	0	0.678008	0	0.0308185	0	0.0616371	0	0	0	0.123274	0.43146	0.339004	0	0	0.0308185	0	0	0	0.955375	0	0.123274	5.73225
1460	0	0	0.632556	0	0	0	0	0	0.0702839	0.0702839	0	0	0	0	0	0	0	0	0	0	0.0702839	0.281136	0	0.35142	0.632556	0	0.281136	0	0.983975	0	0.0702839	0	0	0	0.0702839	0	0.0702839	0.421704	0.0702839	0	0	0	0	0	0	0	0	0.632556	8.57464
1461	0	0	0	0	0	0	0	0	0.392503	0.0490629	0	0.0490629	0	0	0	0.0981258	0	0	0	0.294377	0.0490629	0	0	0.0981258	0.0981258	0	4.90629	0	12.511	0	1.57001	0	0	0	0	0	0	0	0	0.196252	0	0	0	0.0490629	0.0490629	0	0.392503	2.55127	66.9218
1462	0	0	0.589484	0	0	0	0	0	0.0294742	0.0884225	0	0.147371	0	0.0294742	0	0	0	0	0	0.0589484	0.235793	0.265268	0	0.530535	1.62108	0	0.235793	0	1.38529	0	0.0884225	0	0	0	0.0884225	0	0	1.14949	0.0294742	0	0	0	0	0	0	0	0	0.324216	10.7876
1463	0	0	0.954671	0	0	0	0	0	0.0707164	0.141433	0	0.106075	0	0	0	0	0.0353582	0	0	0.0353582	0	0.247507	0	0.495014	1.13146	0	0.282865	0	2.08613	0	0.0353582	0	0	0	0	0	0	0.495014	0.0707164	0.0353582	0	0	0	0	0	0	0.0353582	0.530373	15.204
1464	0	0	0.055701	0	0	0	0	0	0.111402	0.055701	0	0	0	0	0	0.167103	0.055701	0	0	0.167103	0.055701	0.111402	0	0.389907	0.891216	0.055701	2.72935	0	8.18805	0	0.612711	0	0	0	0	0	0	0.445608	0.111402	0.445608	0	0	0	0	0	0	0.055701	1.33682	56.0352
1465	0	0	0.124875	0	0	0	0	0	0.291375	0	0	0	0	0	0	0.582751	0.041625	0	0	0	0	0	0.041625	0.374625	0.666001	0	5.28638	0	13.3616	0	1.70663	0	0	0	0	0	0	0.1665	0	0.624376	0	0.041625	0	0	0	0	0.24975	2.37263	78.6713
1466	0	0	0	0	0	0.0554539	0	0	0	0	0	0	0	0	0	0.110908	0	0	0	0.221816	0	0	0.0554539	0.277269	0.221816	0	2.71724	0	10.869	0	0.388177	0	0	0	0	0	0	0	0	0.166362	0	0	0	0	0	0	0.166362	1.21999	78.3563
1467	0	0	0.102706	0	0	0	0	0	0.102706	0	0	0	0	0	0	0.359472	0	0	0	0.154059	0.102706	0	0.0513532	0.770297	0.256766	0	2.46495	0	9.14086	0	1.18112	0	0	0	0.0513532	0	0	0	0	0.359472	0	0	0	0	0	0	0	2.15683	70.816
1468	0	0	0.165244	0	0	0	0	0	0.550812	0	0	0	0	0	0.0550812	0.605894	0.0550812	0	0	0.0550812	0.220325	0	0.0550812	0.0550812	0.220325	0	7.16056	0	16.249	0	1.26687	0	0	0	0	0	0	0	0	0.605894	0	0	0	0	0	0	0.550812	4.13109	88.4054
1469	0	0	1.59323	0	0	0	0	0	0.0910415	0.0455208	0	0.546249	0	0	0	0.227604	0.0455208	0	0	0	0.0455208	0.0455208	0	0.318645	0.273125	0.136562	2.68572	0	3.96031	0	0.318645	0	0	0	0	0	0	0.455208	0.0455208	0.0910415	0	0	0	0	0	0	0	0.864894	24.9909
1470	0	0	1.07112	0	0	0	0	0	0	0	0	0.032458	0	0	0	0.0973741	0	0	0	0.129832	0.0649161	0.032458	0	0.714077	0.259664	0.0973741	0.194748	0	0.454413	0	0	0	0.129832	0	0	0	0.032458	0.941283	0.227206	0	0	0.032458	0	0	0	0.357039	0	0.032458	6.00474
1471	0	0	4.03402	0	0	0	0	0	0	0	0	0	0	0	0	0	0	0	0	0.0972053	0.0486027	0.534629	0	0.340219	1.40948	0	1.65249	0	1.8955	0	0.0486027	0	0	0	0	0	0	0	0.0972053	0	0	0	0	0	0	0	0	0.437424	16.9137
1472	0	0	0.799041	0	0	0	0	0	0	0.0570744	0	0.0570744	0	0	0	0	0	0	0	0	0	0.399521	0	0.114149	1.65516	0	0.456595	0	1.36978	0	0	0	0.0570744	0	0	0	0	0.228297	0.171223	0.0570744	0	0	0	0	0	0	0	0.228297	9.01775
1473	0	0	0	0	0	0	0	0	0.56281	0	0	0	0	0	0	1.91355	0	0	0	0	0	0	0	0.225124	0	0	7.76677	0	23.9757	0	2.47636	0	0	0	0	0	0	0	0	0.337686	0.112562	0	0	0	0	0	0.675371	2.58892	95.6776
1474	0	0	0.246496	0	0	0	0	0	0.0352137	0	0	0	0	0	0	0.176069	0	0	0	0	0	0.176069	0.176069	0.211282	0.422565	0	5.84548	0	7.11318	0	0.422565	0	0	0	0.211282	0	0	0.105641	0	0.0352137	0	0	0	0	0	0	0.105641	1.83111	56.9054
1475	0	0	0.957951	0	0	0	0	0	0	0	0	0.0504185	0	0	0	0.100837	0	0	0.0504185	0	0	0.201674	0	0	1.31088	0	0.403348	0	1.66381	0	0.100837	0	0.100837	0	0	0	0	0.151255	0.252092	0	0	0	0	0	0	0	0.0504185	0.252092	11.8483
1476	0	0	2.0037	0	0	0	0	0	0	0	0	0.052044	0	0	0	0.052044	0.026022	0	0	0	0.104088	0.182154	0	0.468396	1.09292	0.052044	0.416352	0	1.37917	0	0	0	0.234198	0	0	0	0	0.26022	0.156132	0.026022	0	0	0	0	0.026022	0	0	0.26022	10.9292
1477	0	0	2.04542	0	0	0	0	0	0.104893	0	0	0	0	0	0	0	0.104893	0	0	0.0524466	0.0524466	0.419573	0	0.0524466	1.83563	0	0.209787	0	1.73074	0	0.104893	0	0	0	0.0524466	0	0	0.31468	0	0.0524466	0	0	0	0	0	0	0	0.681806	9.17816
1478	0	0	0.808851	0	0	0	0	0	0.0288875	0.0577751	0	0.34665	0	0	0	0	0.11555	0	0.0288875	0.0288875	0.202213	0.202213	0	0.202213	0.924401	0	0.462201	0	1.24216	0	0.173325	0	0	0	0	0	0	0.11555	0.0866626	0	0	0	0	0	0	0.0288875	0.0288875	0.606638	10.7462
1479	0	0	1.85618	0	0	0	0	0	0.0687474	0	0	0.240616	0	0	0	0	0	0	0	0.0687474	0.721848	0.446858	0	0.171869	1.85618	0	0.206242	0	0.893716	0	0	0	0.0687474	0	0.0343737	0	0.0343737	0.0687474	0.103121	0	0	0	0	0	0	0	0	0.446858	9.59027
1480	0	0	0.313398	0	0	0	0	0	0	0	0	0.261165	0	0	0	0.417864	0	0	0	0	0	0	0	0	0.313398	0	4.1264	0	12.5881	0	1.09689	0	0	0	0	0.052233	0	0	0	0.104466	0	0	0	0	0	0	0	2.76835	82.4758
1481	0	0	0.267851	0	0	0	0	0.133926	0.0669628	0.0223209	0.0223209	0.0892837	0	0	0	0.290172	0	0.0669628	0	0	0	0.156247	0.0223209	0.0892837	0.0892837	0	0.691949	0	1.0714	0	0	0	0	0	0.0446419	0	0	2.7678	0.0223209	0	0	0	0	0.0223209	0	0.0446419	0	0.0223209	2.61155
1482	0	0	0.405371	0	0	0	0	0	0	0	0	0	0	0	0	0	0.152014	0	0	0	0.152014	0	0	0.202686	0.608057	0	4.45908	0	11.8571	0	0.3547	0	0	0	0	0.202686	0.0506714	0.3547	0	0.202686	0	0	0	0	0	0	0.253357	1.97618	57.8667
1483	0	0	0.354701	0	0	0	0	0	0.0322456	0	0	0.29021	0	0	0	0.0322456	0.0322456	0	0	0.161228	0.128982	0.161228	0	0.612666	0.644912	0	3.22456	0	10.8668	0	0.58042	0	0	0	0	0	0	0.322456	0.0644912	0.0967367	0.0322456	0.0322456	0	0	0	0	0	1.90249	34.8252
1484	0	0	0	0	0	0	0	0	0	0	0	0	0	0	0	0.869048	0.228697	0	0.182958	0	0	0	0	0	0.365915	0	13.6303	0	32.9324	0	3.29324	0	0	0	0	0	0	0.0457394	0	0.365915	0	0	0.0457394	0.182958	0	0	0.228697	3.97933	82.9712
1485	0	0	0.253965	0	0	0	0	0	0.141091	0.0282183	0	0.0282183	0	0	0	0.253965	0	0	0	0.0846549	0.0282183	0.423274	0	0.395056	0.310401	0	4.09165	0	10.215	0	0.564366	0	0	0	0.0282183	0.0282183	0.112873	0.253965	0.0846549	0.112873	0	0	0	0	0	0.0282183	0.0282183	0.733676	25.6787
1486	0	0	0.358221	0	0	0	0	0	0.102349	0	0	0.0511745	0	0	0	0.255872	0.153523	0	0	0.102349	0.102349	0.46057	0	0.153523	0.0511745	0	6.03859	0	16.2735	0	1.33054	0	0	0	0	0	0	0.204698	0	0	0	0	0	0	0	0	0	2.35402	37.255
1487	0	0	0.698617	0.0279447	0	0	0	0	0.0558893	0	0	0.139723	0	0	0	0.083834	0	0	0	0.0279447	0.0558893	0.810395	0	0.586838	0.530949	0.083834	1.03395	0	4.21965	0	0.083834	0	0.0558893	0	0.0279447	0	0.0279447	0.335336	0.0558893	0.0279447	0	0	0	0	0	0.0558893	0	0.503004	11.9883
1488	0	0	0	0	0	0	0	0	0.8417	0	0	0.42085	0	0	0	0.661336	0	0	0	0	0.0601214	0	0	0	0.0601214	0	18.0966	0	13.347	0	1.14231	0	0	0	0	0	0.120243	0	0	0.661336	0	0	0	0.240486	0.120243	0.0601214	0	0.8417	54.3498
1489	0	0	0.148677	0	0	0	0	0	0.297354	0	0	0	0	0	0	0.148677	0	0	0	0.0743384	0.297354	0	0	0.0743384	0.371692	0	16.9492	0	17.3208	0	0.966399	0	0	0	0	0	0	0	0	0.371692	0	0	0	0	0	0	0	0.0743384	55.0104
1490	0	0	0.169463	0	0	0	0	0	0.338926	0	0	0	0	0	0	0.0847314	0.169463	0	0	0	0	0	0	0	0	0	18.4714	0	11.6082	0	0.847314	0	0	0	0	0	0	0	0.0847314	0.254194	0	0	0	0	0	0	0.254194	0.423657	52.1945
1491	0	0	0.495417	0	0	0	0	0	0.681199	0	0	0	0	0	0	0.123854	0	0	0	0	0	0	0	0	0.309636	0	12.3235	0	7.24548	0	0.495417	0	0	0	0	0.123854	0	0.185782	0.185782	0.185782	0.123854	0	0	0	0	0	0	0.309636	35.1746
1492	0	0	0	0	0	0	0	0.179179	0.179179	0	0	0	0	0	0	0.268769	0	0	0	0	0	0.0895897	0.0895897	0	0.0895897	0	1.16467	0	5.91292	0	0	0	0	0	0	0	0	2.15015	0.179179	0.0895897	0	0	0	0	0	0	0	0	7.34635
1493	0	0	0.247852	0	0	0	0	0	0.90879	0	0	0	0	0	0	0.743556	0.0826173	0	0	0	0	0	0	0.0826173	0.247852	0	16.3582	0	15.0364	0	1.56973	0	0	0	0	0	0	0	0	0.0826173	0	0	0	0	0	0	0	0.743556	48.2485
1494	0	0	0.438284	0	0	0	0	0	0.273928	0	0	0.0547855	0	0	0	0.164357	0.0547855	0	0	0	0.109571	0.164357	0	0.164357	0.328713	0.219142	9.69704	0	6.57426	0	0.766997	0	0	0	0	0	0.0547855	0.383499	0.383499	0.219142	0	0	0	0	0	0	0	0.0547855	24.6535
1495	0	0	0.330834	0	0	0	0	0	0.55139	0	0	0	0	0	0	0.110278	0	0	0	0.110278	0	0	0	0.110278	0.661667	0	17.865	0	8.60168	0	0.992501	0	0	0	0.110278	0.220556	0.220556	0.330834	0.110278	0.110278	0	0	0	0	0	0	0	0.55139	50.0662
1496	0	0	0	0	0	0	0	0	0.503488	0	0	0	0	0	0	0.0719269	0	0	0	0	0.0719269	0	0	0.0719269	0.0719269	0	18.0537	0	13.0907	0	1.72625	0	0	0	0	0.215781	0	0	0	0.431562	0	0	0	0	0	0	0	1.29468	67.2517
1497	0	0	0	0	0	0	0	0	0.538648	0	0	0	0	0	0	0.134662	0.134662	0	0	0.269324	0	0	0	0.807972	0	0	15.4861	0	10.6383	0	0	0	0.134662	0	0	0.269324	0	0	0	0.942634	0	0	0	0	0	0	0	0.134662	46.7277
1498	0	0	0	0	0	0	0	0	0.155071	0	0	0	0	0	0.0516903	0	0	0	0	0.0516903	0.155071	0	0	0.103381	0.206761	0	17.8848	0	11.9405	0	1.0855	0	0	0	0	0	0.0516903	0.103381	0.0516903	0.878735	0	0	0	0	0	0	0	0.413522	58.3066
1499	0	0	0.194165	0	0	0	0	0	0	0	0.0485413	0.0970827	0	0	0	0	0	0	0	0.485413	0	0.0485413	0	0.145624	0.631037	0.0485413	5.0483	0	3.73768	0	0.388331	0	0	0	0	0	0	0.194165	0	0.0970827	0	0	0	0	0	0	0	0.291248	18.7855
1500	0	0	0	0	0	0	0	0	0.14383	0	0	0.0479432	0	0	0	0.623262	0.0479432	0	0	0	0.0958865	0	0.0958865	0.0958865	0	0	18.9376	0	13.4241	0	0.623262	0	0	0	0	0	0	0.14383	0	0.623262	0	0	0	0	0	0	0.0958865	0.287659	52.354
1501	0	0	0.0675037	0	0	0	0	0	0.270015	0.101256	0.101256	0.0675037	0	0	0	0.101256	0.0337519	0	0	0.0337519	0	0.0337519	0	0.168759	0.168759	0.0337519	19.4073	0	14.8508	0	1.18131	0	0	0	0.0675037	0	0	0.202511	0.0675037	0.0675037	0	0	0	0	0	0	0.0675037	0.607533	42.4598
1502	0.0297442	0	0.0594884	0	0	0	0	0	0.267698	0	0	0.178465	0	0	0	0.0297442	0.0297442	0	0	0.118977	0	0	0	0.208209	0.208209	0.0892326	14.6044	0	11.8382	0	0.446163	0	0	0	0	0	0	0.0297442	0	0.535396	0	0	0.118977	0	0	0	0	0.386675	46.3117
1503	0	0	0.176342	0	0	0	0	0.0352684	0.0352684	0.0352684	0	0.0705368	0.0352684	0	0	0.564294	0	0.0352684	0	0	0	0.141074	0	0.176342	0.0705368	0.0705368	0.599563	0	0.88171	0	0	0	0	0	0.0352684	0	0	3.10362	0	0	0	0	0	0	0	0.0352684	0.0352684	0.105805	1.72815
1504	0	0	0	0	0	0	0	0	0.373677	0	0	0.0415196	0	0	0	0.207598	0	0	0	0	0	0.0415196	0	0.373677	0	0.0830392	11.0442	0	9.79863	0	0.373677	0	0.0415196	0	0	0	0	0.456716	0.0415196	0.124559	0	0	0	0	0	0.373677	0	0.249118	27.7351
1505	0	0	0	0	0	0	0	0	0.729591	0	0	0	0	0	0	0.230397	0	0	0	0	0	0	0	0	0	0	18.8158	0	13.3246	0	0.383995	0	0	0	0	0	0	0	0.191998	0.422395	0	0	0.191998	0.153598	0	0	0	0.345596	53.2985
1506	0	0	0	0	0	0	0	0	0.101446	0	0	0	0	0	0	0.35506	0	0	0	0.152168	0	0	0	0	0.0507228	0	22.2673	0	19.0718	0	0.557951	0	0	0	0	0.152168	0	0	0	0.304337	0.0507228	0	0	0.152168	0.0507228	0.0507228	0.152168	0.304337	60.0558
1507	0	0	0.115801	0	0	0	0	0	0.463204	0	0	0.0579005	0	0	0	0.347403	0	0	0.0579005	0	0.115801	0.173702	0.0579005	0.115801	0.115801	0	17.1386	0	12.9697	0	0.347403	0	0	0	0	0.0579005	0.173702	0.0579005	0.115801	0.289503	0	0	0	0.173702	0	0	0	0.521105	51.1841
1508	0	0	0.690528	0	0	0	0	0	0.115088	0	0	0.057544	0	0	0	0.402808	0.517896	0	0	0.115088	0.172632	0.115088	0	0	0.28772	0	9.20704	0	6.44493	0	0.345264	0	0	0	0	0	0.057544	0.172632	0.172632	0.057544	0	0	0	0	0	0	0.057544	0.115088	21.1762
1509	0	0	0.481125	0	0	0	0	0	0.0740192	0	0	0.185048	0	0	0	0.111029	0	0	0.0370096	0	0	0	0	0.259067	0.259067	0.148038	5.29238	0	4.07106	0	0.296077	0	0	0	0	0	0	0.333087	0.0370096	0.259067	0	0	0.0370096	0	0	0.185048	0	0.296077	10.1776
1510	0	0	0.14504	0	0	0	0	0	0.628505	0	0	0.241733	0	0	0	0.435119	0	0	0	0.0483465	0	0	0	0.14504	0	0	21.6109	0	12.8602	0	2.51402	0	0	0	0	0	0	0	0	0.193386	0	0	0	0.0966931	0	0	0	0.580159	51.7792
1511	0	0	0.225549	0	0	0	0	0	0.0281936	0	0	0.0845809	0	0	0	0.140968	0	0	0	0.0845809	0	0.0845809	0	0.0563873	0.62026	0.0281936	6.08982	0	5.3004	0	0.253743	0	0	0	0.0563873	0.0563873	0	0.225549	0	0.140968	0	0	0	0	0	0	0.0281936	0.0845809	15.4501
1512	0	0	0.315102	0	0	0	0	0	0.450146	0	0	0	0	0	0	0	0	0	0	0.0450146	0	0	0	0.0450146	0.270088	0.0900293	12.9642	0	6.93225	0	0.58519	0	0	0	0.0450146	0.0900293	0.0900293	0.270088	0.270088	0.135044	0.0450146	0	0	0.0900293	0	0	0	0.0450146	26.4686
1513	0	0	0.0431444	0	0	0	0	0	0.819743	0	0	0	0	0	0	0.258866	0.0431444	0	0	0	0	0	0	0	0.172577	0	18.4658	0	11.4764	0	1.07861	0	0	0	0	0.0862887	0.0431444	0.302011	0	0.517732	0	0	0	0.0431444	0	0	0	0.560877	41.9363
1514	0	0	0.252062	0	0	0	0	0	0.0360088	0	0	0.0360088	0	0	0	0	0	0	0	0.108026	0.0360088	0.108026	0	0.720176	0.216053	0.144035	0.324079	0	0.684167	0	0	0	0	0	0.144035	0.0360088	0.0360088	1.54838	0.0720176	0	0	0	0	0	0	0	0	0.252062	4.17702
1515	0	0	0.05518	0	0	0	0	0	0.44144	0	0.02759	0.02759	0	0	0	0.49662	0	0	0	0.05518	0	0	0.05518	0.02759	0	0.05518	17.6852	0	14.1813	0	0.35867	0	0	0	0	0.05518	0	0.02759	0	0.22072	0.08277	0	0	0.13795	0	0.13795	0.05518	0.30349	53.028
1516	0	0	0.195597	0	0	0	0	0	0.195597	0	0	0.0889079	0	0	0	0.106689	0	0	0	0.0177816	0.0355631	0.0355631	0	0.0889079	0.320068	0	13.2117	0	10.1177	0	0.56901	0	0.0177816	0	0.0177816	0	0.124471	0.160034	0.0533447	0.0355631	0	0	0	0	0	0.0533447	0	0.320068	38.2482
1517	0	0	2.45969	0	0	0	0	0	0	0	0	0.0840919	0	0	0	0.0630689	0	0	0.021023	0.105115	0.126138	0.042046	0	0.0630689	0.315345	0.126138	0.861942	0	1.13524	0	0	0	0	0	0.021023	0	0	0.294322	0.147161	0	0	0	0	0	0	0.588643	0	0.168184	3.61595
1518	0	0	0.484632	0	0	0.0510139	0	0	0.663181	0	0.0510139	0.0510139	0	0	0	0.0510139	0.127535	0	0	0	0	0	0.0510139	0.0510139	0.204056	0	14.9981	0	11.4016	0	0.765209	0	0	0	0	0	0	0.204056	0.0510139	0.102028	0	0	0	0	0	0	0	0.382604	51.8301
1519	0	0	0.132057	0	0	0	0	0	0.462199	0.0660284	0	0.165071	0	0	0	0.561241	0.0990426	0.132057	0	0.0330142	0	0	0.0330142	0.231099	0.165071	0.0330142	21.9875	0	13.7009	0	1.41961	0	0	0	0	0.0660284	0	0	0	0.264114	0	0	0	0	0	0	0	0.594256	53.2849
1520	0	0	0.121507	0	0	0	0	0	0.27339	0	0	0	0	0	0	0.27339	0	0	0	0.0303767	0	0.0607533	0	0.121507	0.27339	0	15.6744	0	10.966	0	0.45565	0	0	0	0	0	0	0	0.18226	0.27339	0	0	0	0.0303767	0	0.0303767	0.0607533	0.516403	48.4204
1521	0	0	0	0	0	0	0	0	0.589478	0	0	0	0	0	0	0.196493	0	0	0	0	0	0.0491232	0	0.0491232	0.147369	0	13.4597	0	16.6036	0	3.73336	0	0	0	0	0.0982463	0	0	0	0.0982463	0	0	0.0982463	0	0.0491232	0	0	1.03159	65.0882
1522	0	0	0.22008	0	0	0	0	0	0.176064	0.044016	0	0.176064	0	0	0	0.572208	0.132048	0	0	0.264096	0	0	0	0.792288	0.616224	0.308112	5.59003	0	12.2805	0	2.33285	0	0.088032	0	0	0.044016	0.088032	0.396144	0.176064	0	0	0	0	0	0	0	0.132048	1.54056	47.4493
1523	0	0	0.0324181	0	0	0	0	0	0.226926	0	0	0.0648361	0	0	0	0.356599	0	0	0	0.0324181	0	0	0	0.356599	0.16209	0	16.0794	0	21.2338	0	3.82533	0	0	0	0	0.0972542	0	0	0.0648361	0.0972542	0.0324181	0	0	0	0	0.0324181	0.194508	1.75058	78.2572
1524	0	0	0.0838082	0	0	0	0	0	0.419041	0	0	0.0838082	0	0	0	0.209521	0.335233	0	0	0	0	0.0419041	0.167616	0.754274	0.125712	0	10.5598	0	16.9712	0	3.26852	0	0.0419041	0	0	0.0838082	0	0.0419041	0	0.502849	0	0	0	0	0	0	0	1.21522	74.5474
1525	0	0	0.0906838	0	0	0	0	0.0604558	0	0.241823	0.0302279	0.0302279	0	0	0	0	0	0.120912	0	0	0	0.0302279	0	0.634786	0.272051	0.181368	0.332507	0	0.483647	0	0	0	0.0302279	0	0.0604558	0	0	0.483647	0.0302279	0	0	0	0	0	0	0	0	0.0906838	1.78345
1526	0	0	0.0289042	0	0	0	0	0	0.260138	0	0	0.0578085	0	0	0	0.20233	0.0289042	0	0	0	0	0.0867127	0	0.0578085	0.404659	0	7.83305	0	13.7584	0	2.83262	0	0	0	0	0.0578085	0	0.173425	0	0.173425	0	0	0	0	0.0289042	0	0.20233	1.06946	58.7045
1527	0	0	0	0	0	0	0	0	0.265107	0.0165692	0	0	0	0	0	0.265107	0.0165692	0.0331384	0	0.0994151	0.0165692	0	0.0165692	0.165692	0.231969	0	8.18518	0	8.68225	0	2.25341	0	0	0	0	0	0	0	0.0331384	0.231969	0	0	0	0	0	0	0.0331384	1.59064	76.4336
1528	0	0.042633	0.149216	0	0	0	0	0	0.298431	0	0	0.106583	0	0	0	0.788711	0	0	0	0	0.085266	0.0213165	0.127899	0.277115	0.49028	0	6.82128	0	9.33663	0	0.660812	0	0	0	0	0.0639495	0	0.149216	0.0213165	0.447647	0	0	0	0	0	0	0.085266	1.38557	71.0692
1529	0	0	0.0924357	0	0	0	0	0	0.523802	0	0	0	0	0	0	0.431367	0.215683	0	0	0	0	0.0308119	0	0.308119	0.369743	0	10.0139	0	6.80943	0	1.97196	0	0	0	0	0	0	0.246495	0	0	0	0.0308119	0	0.0616238	0	0	0	2.09521	83.1305
1530	0	0	0	0	0	0	0	0	0.355446	0	0	0	0	0	0	0.807833	0	0	0	0	0.0323133	0	0	0	0.129253	0	14.0563	0	17.223	0	1.77723	0	0	0	0	0.0323133	0	0	0	0.129253	0	0	0	0	0.0969399	0	0.0969399	1.71261	85.2102
1531	0	0	0.215874	0.0179895	0	0.071958	0	0	0.143916	0.0539685	0.0179895	0.179895	0	0	0	0.0899475	0	0.035979	0	0.035979	0.035979	0.161905	0	0.269842	0.377779	0.125926	3.14816	0	4.04764	0	0.233863	0	0.0179895	0	0	0	0.0179895	0.503706	0.071958	0.0539685	0	0	0	0.0179895	0.035979	0.0179895	0.0539685	0.827517	27.7398
1532	0	0	0.10282	0	0	0	0	0	0.20564	0	0	0.0514099	0	0	0	0.514099	0.0514099	0	0	0.025705	0	0.025705	0	0.0771149	0.231345	0	8.45693	0	13.855	0	0.925379	0	0.025705	0	0	0	0	0.25705	0.0514099	0.282755	0	0	0	0.10282	0	0	0.128525	0.976788	80.4051
1533	0	0	0	0	0	0	0	0	0.72049	0	0	0.0200136	0	0	0	0.540367	0.0400272	0	0	0	0	0	0.0600408	0.0600408	0.120082	0	10.1269	0	11.8681	0	1.84125	0	0	0	0	0.0400272	0.140095	0	0.0200136	0.340231	0.140095	0	0	0.0600408	0	0	0.0200136	2.10143	82.1158
1534	0	0	0.0240079	0	0	0	0	0	0.216071	0	0	0.0960315	0	0	0	0.408134	0.0960315	0	0	0.0480157	0.0240079	0	0	0.33611	0.0720236	0	11.0196	0	15.7492	0	1.72857	0	0	0	0	0.0720236	0.0480157	0.120039	0	0.432142	0	0	0	0.0480157	0.0240079	0	0.0480157	0.552181	58.3872
1535	0	0	0	0	0.015008	0	0	0	0.570305	0	0	0.015008	0	0	0	0.450241	0	0	0	0.0450241	0	0	0	0.270145	0.165088	0	13.3421	0	11.151	0	3.34679	0	0	0	0	0	0	0.0600321	0	0.285153	0	0	0	0.0600321	0	0.0600321	0.0300161	1.83098	77.7266
1536	0	0	0.0310453	0	0	0	0	0.0310453	0.0931359	0.124181	0.0310453	0.124181	0	0	0	0.0310453	0	0.0310453	0	0.0310453	0	0.0310453	0	0.931359	0.155226	0.155226	0.124181	0	0.714042	0	0	0	0	0	0.0310453	0	0.0310453	0.682996	0.0310453	0	0	0	0	0	0	0.0620906	0	0.155226	3.01139
1537	0	0	0	0	0	0	0	0	0.259808	0	0	0	0	0	0	0.779423	0.259808	0	0	0	0	0	0	0.519615	0.779423	0	7.27462	0	12.4708	0	1.03923	0	0	0	0	0	0	0.259808	0	0.519615	0	0	0	0	0	0	0	0.779423	75.8639
1538	0	0	0.0184502	0	0	0	0	0	0.405904	0	0	0.110701	0	0	0.0184502	0.553506	0	0	0	0	0.129151	0.0369004	0.0369004	0.0369004	0.221402	0	12.3247	0	15.7749	0	2.08487	0	0	0	0	0.0738007	0	0.202952	0.0184502	0.313653	0	0.0184502	0	0	0	0	0	2.14022	74.9815
1539	0	0	0	0	0	0	0	0	0.103338	0	0	0	0	0	0	0.310013	0	0	0	0	0.103338	0	0	0.103338	0.206676	0	15.0873	0	19.6342	0	2.68678	0	0	0	0	0	0	0	0	0.310013	0	0	0	0	0	0	0	1.96342	70.1664
1540	0	0	0	0	0	0	0	0	0.238458	0	0	0	0	0	0	0.0733716	0	0	0	0	0	0	0	0.0366858	0.110057	0.0183429	16.9672	0	27.9913	0	3.28338	0	0	0	0	0	0.0183429	0	0.0366858	0.275144	0	0	0	0.110057	0.0183429	0.0183429	0	1.24732	84.2673
1541	0	0	0.0501689	0	0	0	0	0	0.016723	0	0	0.0501689	0	0	0	0.0334459	0	0	0	0.0501689	0.267567	0.0836148	0	0.401351	0.602027	0.016723	3.51182	0	8.51199	0	0.117061	0.016723	0	0	0	0	0	0.217399	0.0836148	0.0334459	0	0.016723	0	0	0	0.100338	0	0.568581	34.1483
1542	0	0	0	0	0	0	0	0	0.483972	0	0	0.0284689	0	0	0	0.512441	0	0	0	0.170814	0	0	0	0.170814	0.0569379	0	11.2737	0	17.9639	0	2.04976	0	0	0	0	0.0569379	0	0	0	0.455503	0	0.0284689	0	0	0	0	0.0569379	2.04976	78.7166
1543	0	0	0.201974	0	0	0	0	0.0144267	0.0288534	0.0721334	0	0.158694	0.0577067	0	0	0.0144267	0.0288534	0	0	0.100987	0.0144267	0.30296	0	0.274107	0.779041	0.0144267	0.750188	0	1.76006	0	0.0577067	0	0	0	0.0865601	0.0144267	0	0.360667	0.0144267	0	0	0	0	0	0	0	0	0.12984	5.33787
1544	0	0	0.0787696	0	0	0	0	0	0.236309	0	0	0.0196924	0	0	0	0.0590772	0	0	0	0.098462	0.0196924	0	0	0.177232	0.472618	0.0787696	7.38465	0	14.2376	0	0.964928	0	0	0	0	0.0787696	0.0196924	0.256001	0.0787696	0.315078	0	0	0.0196924	0.0787696	0	0	0.0590772	1.14216	53.0907
1545	0	0	0.0550691	0	0	0	0	0	0.165207	0	0	0	0	0	0	0.578226	0	0	0	0	0.0550691	0.0826037	0	0.385484	0.165207	0	12.1978	0	17.925	0	2.3129	0	0	0	0	0.192742	0	0.110138	0	0.30288	0	0.0275346	0	0	0	0.0275346	0	1.4318	61.2093
1546	0	0	0.0606999	0	0	0	0	0	0.1821	0.15175	0	0.15175	0	0	0	0	0	0	0	0.0303499	0	0.0606999	0	0.1821	0.424899	0	3.97584	0	6.76804	0	0.15175	0	0	0	0	0.0910498	0	0.364199	0	0.0303499	0	0.0910498	0	0	0	0	0	0.273149	23.8854
[truncated: 2,339 more columns]

## Sheet: Phylum
Sample #	Abditibacteriota	Acidobacteria	Actinobacteria	Aenigmarchaeota	Aminicenantes	Aquificae	Armatimonadetes	Atribacteria	BRC1	Bacteroidetes	Balneolaeota	Campilobacterota	Candidatus_Calescamantes	Candidatus_Saccharibacteria	Chlamydiae	Chlorobi	Chloroflexi	Chrysiogenetes	Cloacimonetes	Crenarchaeota	Cyanobacteria/Chloroplast	Deferribacteres	Deinococcus-Thermus	Diapherotrites	Dictyoglomi	Elusimicrobia	Euryarchaeota	Fibrobacteres	Firmicutes	Fusobacteria	Gemmatimonadetes	Hydrogenedentes	Ignavibacteriae	Kiritimatiellaeota	Korarchaeota	Latescibacteria	Lentisphaerae	Marinimicrobia	Microgenomates	NA	Nitrospinae	Nitrospirae	Omnitrophica	Pacearchaeota	Parcubacteria	Planctomycetes	Plantae	Poribacteria	Proteobacteria
1	0.0196071	84.5261	48.704	0.0196071	4.17631	0.156857	1.78424	0.0196071	3.37242	72.2913	0.0392141	4.84295	0	0.725462	0.901925	0	20.7835	1.76464	0.33332	0.0784283	1.56857	9.94079	0.450963	0	0	1.90189	3.29399	7.74479	32.9791	0.196071	1.90189	2.52931	7.66637	0.176464	0	12.7642	0.117642	3.0587	0	30.6066	0.784283	21.0972	0.0588212	4.52923	0.960747	6.52916	0	0.0588212	575.801
2	0	12.5657	49.3256	0	0.230422	0.0768073	0.706627	0	0.384036	148.929	0	122.047	0	2.65753	0.168976	0	6.52862	0	0.10753	0	6.80512	1.18283	0.0614458	0	0	0.0614458	0.0921687	1.6744	28.05	0.829519	0.10753	0.414759	1.81265	0.291868	0	4.11687	0.0153615	0.122892	0	8.72531	0.0768073	1.59759	0	1.25964	2.02771	2.9494	0	0	556.054
3	0	104.086	55.093	0	2.4206	0.145236	1.40395	0	5.08327	53.0112	0.145236	1.88807	0	0.774593	1.50077	0	9.1983	0	0	0.0484121	2.37219	5.32533	0.0484121	0	0.0484121	0.91983	1.54919	3.1952	16.8474	1.30713	4.55074	1.93648	3.53408	0.145236	0	7.01975	0.193648	0.91983	0	15.5887	1.01665	18.0093	0.0484121	2.03331	0.435709	7.64911	0	0.24206	636.232
4	0	107.893	60.1115	0	0.370619	0.741237	2.10967	0.114036	6.41455	54.4382	0.0142546	0.769746	0	0.669964	0.826764	0	5.488	0	0	0.0427637	4.68975	3.56364	0.555928	0	0.0285091	0.698473	0.114036	0.3136	21.5386	0.270837	4.71826	1.85309	2.16669	0.541673	0	6.91346	0.342109	0.142546	0	9.47928	1.61077	23.7481	0	0.256582	0.65571	10.6054	0.0142546	1.0976	625.59
5	0	112.658	45.1316	0	0.73893	0.966293	1.70522	0.0568408	6.30933	57.8071	0	0.568408	0	0.852612	0.625249	0	5.39987	0	0	0.113682	5.17251	4.49042	0.454726	0	0.113682	0.852612	0.284204	1.07997	23.2479	0.113682	5.28619	3.29677	2.38731	1.07997	0	10.1745	0.227363	0.227363	0	24.1005	2.61468	25.351	0	1.76206	1.81891	13.926	0	1.07997	580.515
6	0	83.5315	313.576	0	0	0	0.570831	0	0.190277	1.90277	0.285415	0.665969	0	0.856246	6.94511	0	36.1526	0	0	0	34.1547	0.190277	0	0	0	0.0951384	0.190277	0.0951384	114.356	0	0.190277	0	0	0	0	0.0951384	0	0	0	1.80763	0	1.52221	0	0	0.0951384	42.622	0	0	344.877
7	0	102.636	40.0372	0.143246	3.07979	0.143246	1.07434	0	4.22576	64.962	0.071623	0.358115	0	0.358115	0.429738	0	15.6138	0	0.214869	0.429738	5.87308	7.87853	0.214869	0	0	1.07434	2.43518	3.00817	24.5667	2.00544	3.36628	3.00817	5.37172	0.501361	0	12.534	0.286492	0.501361	0	25.2113	1.14597	24.4234	0	1.71895	0.501361	12.6773	0	0.644607	585.804
8	0	94.2306	103.144	0	0.783622	0.489764	1.56724	0	5.68126	41.7279	0	1.6652	0	0.783622	1.76315	0	18.4151	0.0979528	0	0.195906	8.7178	3.62425	0.0979528	0	0	0.293858	0.68567	1.17543	34.1855	0.979528	3.13449	1.95906	2.84063	0.195906	0	7.83622	0.195906	0.68567	0	12.3421	2.35087	19.7865	0	0.489764	0.391811	19.0028	0	0.391811	581.742
9	0	86.1851	278.032	0	2.52326	0	1.9713	0	1.34048	24.6018	0.315408	1.41933	0	1.73474	4.02145	0	60.4794	0	0	0	30.2003	0.315408	0.236556	0	0	0.39426	0.473111	0.0788519	70.8879	0	0.236556	0.709667	0.551963	0.157704	0	1.34048	0	0	0	3.39063	0.0788519	4.41571	0	0	0.39426	32.2504	0	0	376.202
10	0	87.0847	117.042	0	1.17899	0.482315	2.2508	0.214362	3.9657	57.3955	0	1.28617	0	1.44695	0.375134	0	17.2026	0	0	0.160772	12.6474	4.12647	0.214362	0	0.0535906	0.482315	0.214362	0.643087	29.3676	0.214362	3.59057	2.03644	1.66131	0.267953	0	5.62701	0.160772	0.160772	0	13.9871	1.7149	18.328	0	1.17899	1.33976	13.0761	0	1.44695	555.573
11	0	86.6255	58.3968	0	3.7351	0.143658	2.01121	0	5.2435	86.5537	0.143658	3.37595	0	0.502801	0.502801	0	21.6923	0	0	1.43658	6.03362	4.81253	0.646459	0	0.0718288	0.646459	0.933774	3.08864	23.8471	1.29292	2.87315	1.93938	3.16047	1.0056	0	9.12225	0	1.29292	0	25.6429	1.36475	15.515	0	1.86755	2.15486	9.91237	0	0.718288	573.84
12	0	77.8443	83.8323	0	5.98802	0	0	0	0	83.8323	0	35.9281	0	0	0	0	17.9641	0	0	0	11.976	0	0	0	0	0	5.98802	0	29.9401	5.98802	0	0	5.98802	0	0	5.98802	0	0	0	23.9521	0	0	0	0	0	11.976	0	0	544.91
13	0	89.1664	88.9661	0	1.06866	0.935079	2.3377	0.0667913	4.80898	71.6003	0.0667913	1.20224	0	1.26904	0.801496	0	11.4881	0	0	0.200374	10.1523	4.54181	0.601122	0	0.0667913	0.935079	0.267165	1.26904	27.7184	0.200374	4.34144	1.93695	2.20411	0.467539	0	7.88138	0.200374	0.400748	0	17.5661	1.87016	17.6329	0	1.13545	1.5362	9.15041	0	1.20224	566.591
14	0	91.4689	96.6321	0	1.80001	0.284212	0.757899	0	4.12107	74.9372	0	1.80001	0	0.521055	1.46843	0	11.4158	0	0	0.142106	2.74738	3.07896	0.142106	0	0	1.32632	1.23159	5.02108	17.479	0.947373	2.88949	1.80001	4.26318	0.0947373	0	6.25266	0.0473687	0.568424	0	15.3948	0.663161	13.4527	0.142106	4.35792	0.331581	4.40529	0	0.331581	600.919
15	0	92.8437	73.2499	0	1.42737	0.843444	1.75177	0.194641	5.2553	69.5517	0	1.10297	0	0.843444	0.454162	0	9.40764	0	0	0.194641	8.5642	4.67138	0.324401	0.0648803	0	1.10297	0.389282	0.648803	24.8492	0.519042	4.99578	1.29761	1.88153	0.713683	0	8.5642	0.194641	0.454162	0	21.0212	1.81665	19.2046	0	0.908324	1.49225	10.6404	0	1.88153	582.43
16	0	84.6037	61.2672	0	3.90145	0.288996	1.51723	0	4.91294	70.2261	0	1.80623	0	0.216747	0.433495	0	21.747	0	0.144498	0.79474	8.0919	5.92443	0.288996	0	0.0722491	0.361246	0.722491	1.37273	31.1394	1.01149	2.88996	1.44498	2.96221	0.79474	0	8.3809	0.505744	1.15599	0	22.614	1.08374	15.1723	0	2.67322	1.08374	11.7044	0.0722491	0.939238	589.625
17	0	74.6707	87.3977	0	0.934496	0.711997	1.73549	0.0444998	3.91598	48.3268	0	0.756497	0	1.2015	1.29049	0	14.1954	0	0	0.266999	13.0829	2.75899	0.222499	0	0.0444998	0.489498	0.222499	0.400498	32.2179	0.222499	3.82698	1.69099	1.0235	0.311499	0	6.80847	0.311499	0.311499	0	18.6454	1.82449	10.413	0.0444998	0.667497	1.82449	13.3499	0	1.55749	607.779
18	0	86.4422	68.0833	0	4.54959	0.535246	1.76631	0	5.35246	69.4214	0.160574	2.40861	0	0.642295	0.963443	0	23.9255	0	0	1.23107	7.11877	8.88508	0.107049	0	0.0535246	0.909918	1.17754	1.33811	31.633	1.65926	3.15795	1.92689	3.37205	0.374672	0	9.31328	0.160574	0.856394	0	27.4046	0.909918	14.8263	0	2.24803	1.71279	11.2937	0	0.642295	568.538
19	0	98.7724	67.5552	0	1.40302	1.26271	2.03437	0.0701508	6.45388	68.818	0	0.771659	0	0.561207	1.12241	0	13.1884	0	0	0.280603	7.64644	7.29569	0.350754	0	0.0701508	1.19256	0.420905	0.701508	28.4111	0.491056	6.24342	2.73588	2.38513	0.280603	0	8.1375	0.420905	0.771659	0	21.1855	0.771659	17.1168	0	1.05226	1.33287	11.2943	0	2.03437	576.85
20	0	89.0537	101.625	0	0.631214	0.789017	1.99884	0	4.7341	60.4913	0.105202	0.789017	0	0.736416	0.683815	0	13.5711	0	0	0.263006	11.7827	2.68266	0.315607	0	0	0.578612	0.105202	0.631214	30.1404	0.263006	5.15491	1.78844	2.05144	0.526011	0	7.36416	0.263006	0.210405	0	15.8855	1.26243	17.8318	0	1.10462	1.20983	12.3087	0	1.57803	574.036
21	0	89.2019	96.3796	0	5.1914	0.496569	2.66342	0.0451427	4.24341	48.7089	0.0451427	1.30914	0	0.812568	0.812568	0	33.1798	0.0451427	0.0902853	1.30914	12.0531	5.05598	0.496569	0.0451427	0	0.722282	1.03828	1.08342	37.3781	1.80571	2.79884	1.57999	2.79884	0.225713	0	7.85482	0.135428	0.993138	0	22.8422	1.03828	12.5045	0.0451427	1.67028	1.80571	10.6537	0	1.30914	555.525
22	0	89.4386	62.9169	0.0525183	4.72664	0.630219	1.20792	0.0525183	4.93672	71.8975	0.105037	1.26044	0	0.630219	1.05037	0	17.2785	0.0525183	0	0.945329	7.30004	6.35471	0.682737	0	0.0525183	1.31296	0.997847	1.20792	31.0908	1.52303	4.09642	1.52303	2.99354	0.0525183	0	10.8188	0.105037	0.945329	0	23.2656	0.682737	14.0749	0	1.36547	1.52303	9.82091	0	1.26044	579.119
23	0	92.7674	98.1741	0	0.521698	0.569125	1.47024	0.0948542	3.74674	58.5724	0	1.09082	0	1.37539	0.426844	0	11.1454	0	0	0.189708	13.3744	3.69931	0.521698	0	0.0948542	0.901115	0.379417	0.379417	27.318	0.142281	4.97984	2.32393	1.99194	0.379417	0	6.87693	0.379417	0.142281	0	17.1686	0.853687	18.9234	0	0.711406	1.18568	10.9557	0	1.61252	571.069
24	0	89.6316	107.269	0	0.809576	0.578269	1.15654	0.0578269	4.97311	58.7521	0.0578269	0.636096	0	1.04088	1.15654	0	12.5484	0	0	0.231307	13.8784	4.16353	0.578269	0	0.115654	0.751749	0.520442	0.462615	31.4578	0.231307	3.93223	1.5035	1.27219	0.115654	0	6.93922	0.115654	0.289134	0	14.688	1.09871	16.365	0	0.751749	0.809576	9.94622	0	1.73481	572.949
25	0	101.868	63.2944	0	1.27097	0.508388	1.39807	0	4.82969	55.9227	0.317743	0.88968	0	0.699034	0.762583	0	6.60905	0	0	0	2.03355	4.76614	0.127097	0	0.0635486	0.762583	0.317743	1.08033	16.5226	0.635486	5.78292	1.33452	3.43162	0.254194	0	6.99034	0.190646	0.317743	0	13.7265	0.571937	16.332	0	1.39807	0.381291	6.92679	0	0.699034	643.683
26	0	83.4625	115.536	0	0.878008	0.516476	2.0659	0	3.97686	49.2201	0.103295	1.13625	0	1.0846	1.03295	0	11.1042	0	0	0.154943	13.7899	3.56368	0.361533	0	0	0.361533	0.258238	0.878008	26.3403	0.154943	3.30544	1.34284	1.91096	0.258238	0	6.45594	0.20659	0.258238	0	14.2547	0.516476	17.6635	0	1.13625	1.13625	11.3108	0	1.23954	588.989
27	0	77.0576	116.024	0	0.680206	0.291517	1.94345	0.0485861	2.86658	41.444	0	0.534448	0	1.26324	1.11748	0	9.86299	0	0	0.194345	9.27995	2.0892	0.340103	0	0	0.485861	0.291517	0.534448	24.7789	0.388689	2.76941	1.409	1.55476	0.145758	0	7.7252	0.291517	0.242931	0	11.4177	0.583034	22.1067	0	0.63162	0.971723	10.6404	0	0.680206	614.323
28	0	88.9062	102.653	0	0.48025	0.600312	2.10109	0.0600312	5.40281	58.2903	0.0600312	0.600312	0	0.840437	1.62084	0	10.0852	0	0	0.240125	13.9272	4.14215	0.420219	0	0.0600312	0.900468	0.0600312	0.600312	29.4153	0.180094	4.38228	1.921	1.50078	0.300156	0	6.30328	0.420219	0.240125	0	17.5291	1.50078	16.8688	0.0600312	0.900468	0.900468	11.9462	0.0600312	1.68087	570.417
29	0	90.5337	85.2322	0	1.17245	0.356833	1.9371	0	4.23102	61.1714	0.101952	1.63124	0	1.17245	1.47831	0	10.1952	0	0	0.152929	11.4187	4.48591	0.305857	0	0	0.458786	0.356833	1.22343	29.0564	0.356833	3.46638	1.83514	2.54881	0.40781	0	8.564	0.203905	0.203905	0	18.3514	0.917571	16.7712	0	1.42733	1.58026	13.5597	0	1.22343	583.575
30	0	86.8061	86.4703	0	0.973841	0.570872	2.21633	0.134323	5.30575	57.423	0.0671614	1.041	0	1.27607	1.37681	0	13.0293	0	0	0.268646	10.6451	3.8282	0.167904	0	0	0.805937	0.94026	0.839518	30.4577	0.302226	4.23117	1.84694	2.55213	0.235065	0	8.49592	0.268646	0.335807	0	29.316	1.67904	13.936	0	2.01484	2.21633	13.7681	0.0671614	1.54471	566.003
31	0	88.9603	87.9878	0	0.84563	0.422815	1.64898	0	6.89189	60.6317	0	0.761067	0	1.47985	1.01476	0	10.063	0	0.0422815	0.169126	10.359	4.14359	0.211408	0	0.0422815	0.422815	0.591941	0.422815	28.8783	0.126845	5.32747	1.90267	2.15636	0.211408	0	6.97645	0.169126	0.211408	0	30.1467	1.26845	14.5026	0	1.8181	2.11408	11.712	0	1.8181	556.467
32	0	91.0575	90.6389	0	1.04664	0.921042	1.71649	0.209328	5.86117	59.449	0.125597	0.921042	0	1.25597	1.04664	0	11.6386	0	0	0.293059	10.5082	3.97723	0.669848	0	0.0837311	0.711714	0.251193	0.293059	31.3573	0.293059	4.39588	1.88395	1.71649	0.251193	0	7.5358	0.251193	0.125597	0	20.4722	1.0885	12.9783	0	0.837311	1.63276	12.7271	0	2.21887	574.228
33	0	88.5334	84.6503	0.0388304	1.7862	0.621287	1.63088	0.0388304	5.04796	63.7984	0	0.93193	0	1.00959	1.00959	0	18.0173	0	0	0.582456	11.688	5.28094	0.427135	0	0.0388304	0.93193	1.35906	1.04842	35.1804	0.271813	4.03836	1.74737	3.33942	0.427135	0	7.37778	0.194152	0.427135	0	22.4828	1.2814	14.7944	0	1.82503	1.94152	11.222	0	1.04842	558.653
34	0	77.6045	69.844	0	0.431136	0.744689	1.09744	0.0391942	4.35055	51.6579	0.156777	0.901466	0	1.52857	0.901466	0	7.32931	0	0	0.0783883	6.7414	4.35055	0.313553	0	0.0783883	0.862272	0.352748	0.47033	25.5938	0.431136	4.42894	1.88132	2.58682	0.274359	0	6.85898	0.195971	0.195971	0	19.3619	0.627107	18.1469	0	1.80293	1.64616	11.1703	0	1.21502	632.398
35	0	87.5758	75.5261	0	1.89353	0.602487	1.67836	0.129104	5.12114	64.3801	0.0860696	1.37711	0	0.989801	1.07587	0	14.89	0	0	0.645522	11.5333	4.38955	0.473383	0.0430348	0.0430348	1.29104	0.989801	0.516418	31.9318	0.602487	4.08831	1.89353	2.28085	0.172139	0	7.96144	0.215174	0.473383	0	26.2512	1.42015	14.2876	0	1.59229	1.80746	11.5764	0	2.15174	572.535
36	0	75.5521	247.618	0	2.12981	0.44838	1.23305	0.112095	1.12095	30.4899	0	1.45724	0	1.23305	2.12981	0	9.75227	0	0	0	7.06199	1.34514	0.112095	0	0	0	0.112095	0.336285	20.2892	0.112095	0.89676	0.336285	1.23305	0	0	1.45724	0	0	0	4.14752	0.336285	8.18294	0	0.112095	0.22419	5.15637	0	0.89676	550.387
37	0	110.516	86.5422	0	3.69839	1.2618	1.52286	0	5.91742	44.9463	0.130531	0.913719	0	0.304573	0.522125	0	21.1896	0	0	1.74042	4.87317	5.30827	0.261063	0	0.0435104	0.652656	2.00148	1.17478	24.0178	1.87095	6.96167	2.9152	4.08998	0.130531	0	10.8776	0.261063	0.696167	0.0435104	25.6711	0.609146	19.7102	0	1.17478	0.783188	12.444	0	1.91446	550.624
38	0	102.715	87.9336	0.100553	4.02212	0.653595	1.30719	0	5.27903	56.6114	0.0502765	4.32378	0	0.502765	0.603318	0	27.7024	0.0502765	0.0502765	1.5083	17.7476	7.34037	0.301659	0	0	0.754148	2.66466	3.87129	27.4007	0.553042	4.47461	2.96631	7.13927	0.100553	0	12.2172	0.100553	1.25691	0	24.736	0.603318	24.8869	0.0502765	1.7094	0.502765	7.74258	0.0502765	0.653595	523.731
39	0	105.014	99.8714	0.132985	2.17208	0.797908	2.57104	0	6.20595	51.6424	0.531938	1.37417	0	0.797908	0.842236	0	20.9672	0	0.0443282	1.01955	13.7417	5.05342	0.310297	0	0.0886564	0.842236	1.46283	1.15253	27.4835	0.797908	6.51625	3.1473	3.85655	0.177313	0	8.77698	0.265969	0.443282	0	24.8238	0.886564	19.1498	0	1.77313	0.842236	10.9934	0	2.39372	529.766
40	0	98.502	123.715	0	1.91604	0.391918	1.04511	0.0435464	5.87877	45.7237	0.174186	0.827382	0	0.870928	0.522557	0	29.089	0	0.0435464	0.348371	33.5307	7.8819	0.217732	0.0870928	0	1.17575	2.4386	2.56924	29.089	0.348371	4.39819	2.69988	5.00784	0	0	11.9753	0.130639	1.26285	0	16.6347	0.566103	25.823	0.0435464	2.17732	0.435464	9.40603	0	0.435464	503.789
41	0	96.6838	96.9904	0	5.0817	0.350462	1.31423	0	5.03789	48.0133	0.175231	3.72366	0	0.569501	0.832348	0	46.6991	0	0.0438078	1.88373	22.6486	8.84917	0.350462	0	0	0.876155	2.97893	2.71608	32.0235	0.481885	4.03031	2.49704	7.57874	0.350462	0	13.5804	0.175231	1.31423	0	36.1414	0.350462	19.7135	0.131423	3.81128	0.613309	9.72533	0	0.219039	489.289
42	0	106.059	109.426	0.0386937	3.48243	0.580406	1.50905	0.0386937	5.61059	41.054	0.154775	0.889955	0	0.464324	0.851261	0	27.9369	0.0773874	0	1.54775	7.08095	7.46788	0.464324	0	0.0386937	0.928649	2.63117	1.8186	26.66	0.73518	6.26838	3.01811	5.03018	0.0773874	0	11.3759	0.154775	1.00604	0.0386937	26.5052	0.348243	22.9841	0.0773874	2.36032	0.657793	12.8076	0	1.31559	522.907
43	0	108.242	114.545	0	1.69697	0.646465	1.69697	0.040404	6.26263	54.101	0.20202	0.767677	0	0.606061	1.05051	0	21.9798	0	0	0.686869	15.7576	5.77778	0.525253	0.040404	0.040404	0.727273	1.0101	3.23232	24.0808	0.929293	5.37374	3.11111	4.44444	0.40404	0	12.1212	0.121212	0.888889	0	21.6566	0.565657	22.6667	0	1.29293	0.888889	12.5253	0	1.0101	514.545
44	0	134.32	82.2878	0.0341869	1.19654	1.53841	2.18796	0.0683737	9.40139	50.3573	0.102561	1.40166	0	0.683737	1.02561	0	10.9056	0	0	0.136747	6.32457	5.50409	0.307682	0	0	1.23073	0.239308	1.16235	24.2385	0.205121	9.94838	3.52125	2.42727	0.273495	0	11.35	0.205121	0.136747	0	12.1363	0.717924	20.7172	0.0341869	0.717924	0.717924	10.3586	0	2.97426	559.673
45	0	116.297	77.5314	0	1.41223	1.12978	1.8359	0	6.7787	54.3002	0.211834	14.3341	0	0.0706115	0.564892	0	11.0154	0	0	0.282446	4.80158	4.87219	0.282446	0	0	0.49428	0.0706115	8.04971	23.443	1.69468	7.20237	4.09547	3.03629	0.141223	0	10.1681	0.211834	0.988561	0	12.004	0.564892	16.9468	0	0.49428	0.847338	9.74439	0	1.97712	558.043
46	0	122.503	76.571	0	0.780275	1.45651	1.45651	0.0520183	8.63504	47.2326	0.208073	4.21348	0	0.468165	0.832293	0	7.59467	0	0	0.156055	6.71036	5.14981	0.260092	0	0.156055	1.35248	0.468165	0.780275	24.3966	0.260092	8.47898	3.84935	2.39284	0.104037	0	11.236	0.364128	0.31211	0	10.1436	0.728256	20.9114	0	0.62422	0.93633	11.1839	0	3.43321	581.721
47	0	86.4909	126.194	0	4.44811	0.164745	1.56507	0.164745	4.11862	42.3394	0	0.411862	0	0.658979	1.72982	0	8.56672	0	0	0.0823723	5.02471	3.37727	0.494234	0	0	0.494234	0.576606	1.15321	23.6409	0.0823723	3.70675	1.40033	1.64745	0.0823723	0	4.69522	0.329489	1.07084	0	9.80231	1.23558	14.4975	0	0.906096	0.247117	6.75453	0	1.97694	610.461
48	0	107.398	90.2884	0	1.28524	1.12459	1.12459	0.0803277	5.7836	58.5991	0.160655	0.803277	0	0.562294	1.0041	0	12.8524	0	0	0.281147	6.34589	4.61884	0.240983	0	0.0401639	0.481966	0.361475	1.08442	21.6483	0.763114	5.94425	2.00819	2.85163	0.281147	0	8.5549	0.281147	0.441803	0	12.9729	0.441803	16.5475	0	1.20492	0.963933	11.0451	0	1.92787	585.027
49	0	123.766	76.8805	0	0.638189	1.31892	1.70184	0.0850919	8.38155	45.5242	0.0425459	0.638189	0	0.425459	0.765827	0	10.8067	0	0	0	3.57386	5.48843	0.723281	0	0.0425459	1.19129	0.382914	0.978557	20.9326	0.127638	8.63683	4.12696	3.44622	0.21273	0	10.8918	0.21273	0.255276	0	12.7212	0.595643	25.8254	0	1.40402	0.723281	11.8703	0	2.29748	579.008
50	0	104.049	80.7293	0	1.99279	0.890396	2.07759	0.0847997	6.40237	58.2998	0.339199	2.79839	0	0.339199	0.551198	0	15.1791	0	0.0847997	0.932796	10.6	5.04558	0.339199	0	0.0847997	0.635997	1.27199	1.61119	22.8111	0.296799	6.99597	3.30719	4.53678	0.254399	0	9.28556	0.169599	0.551198	0	17.5959	0.551198	19.1223	0.0423998	1.69599	0.635997	10.2184	0	1.56879	570.999
51	0	104.038	84.989	0	2.32729	0.948153	1.85321	0.0430979	5.9906	51.6744	0.775762	1.16364	0	0.474077	0.81886	0	14.4809	0	0	0.60337	17.0237	4.26669	0.430979	0	0	1.24984	0.474077	0.430979	23.4452	0.129294	7.58523	3.01685	3.10305	0.129294	0	7.45593	0.474077	0.861958	0	12.8001	0.646468	17.7563	0.0861958	0.689566	0.60337	10.9038	0.0430979	1.85321	576.132
52	0	91.7503	107.954	0	2.43277	0.130327	2.04179	0	4.51801	60.9497	0.217212	3.60572	0	0.868847	0.651636	0	23.0679	0	0	0.781963	15.7261	5.1262	0.260654	0	0.0434424	1.34671	0.999175	1.86802	24.3712	0.130327	4.56145	2.82375	4.04014	0.304097	0	7.16799	0.173769	0.781963	0	15.3352	0.260654	18.6368	0.0868847	1.73769	0.434424	10.7737	0	0.825405	548.417
53	0	101.81	83.8497	0	1.61048	1.0153	1.43542	0	6.47691	62.1083	0.490145	3.81613	0	0.525155	0.875258	0	17.1901	0	0	0.700207	12.5337	6.23184	0.280083	0	0	1.0153	1.05031	1.75052	22.8267	0.210062	6.86202	2.62577	4.58635	0.140041	0	11.4834	0.455134	0.980289	0.0350103	17.1551	0.665196	19.2207	0.0700207	1.78553	0.560165	11.9735	0	1.19035	558.625
54	0	98.2734	76.2483	0	0.979935	0.746617	1.39991	0.0933271	5.87961	64.0691	1.21325	0.886608	0	0.513299	1.21325	0	13.0191	0.0933271	0	0.466636	21.3719	2.9398	0.419972	0	0.0466636	0.559963	0.466636	0.886608	19.9253	0.186654	6.57956	2.65982	2.65982	0.0933271	0	6.81288	0.746617	0.326645	0	15.119	0.466636	17.3122	0	0.933271	0.699953	12.6458	0	1.63322	578.348
55	0	94.0357	85.8271	0	0.987116	1.24688	1.24688	0.0519534	5.50707	52.7847	0.571488	0.675395	0	0.727348	1.19493	0	12.8325	0	0	0.15586	11.8454	4.51995	0.259767	0	0	0.675395	0.259767	0.883209	18.4435	0.15586	4.93558	2.33791	2.07814	0.15586	0	5.87074	0.207814	0.363674	0	9.8192	0.623441	24.2103	0	0.571488	1.14298	11.7415	0	1.76642	599.283
56	0	117.548	88.7845	0	0.293503	1.28407	2.01783	0.0366878	6.05349	48.9782	0.33019	1.17401	0	0.366878	0.733756	0	7.59438	0	0	0.0366878	21.4624	3.04509	0.403566	0	0.0733756	0.660381	0.0366878	0.550317	24.8377	0.623693	7.19081	3.37528	1.10063	0.183439	0	6.86062	0.440254	0.220127	0	10.0892	0.733756	21.976	0	0.366878	0.807132	14.3083	0.0366878	1.90777	565.469
57	0	105.111	115.461	0	0.529638	0.948934	1.91994	0	5.25224	49.808	0.264819	0.971002	0	1.01514	0.75032	0	10.4603	0	0	0.0882729	32.4624	2.40544	0.397228	0	0.0882729	0.573774	0.331024	0.551706	25.6654	0.286887	5.45085	2.51578	1.27996	0.264819	0	5.51706	0.37516	0.0882729	0	11.2989	0.838593	19.7952	0	0.639979	0.463433	13.0865	0	1.56684	536.964
58	0	66.2307	309.021	0	4.19182	0	0.838364	0.335345	1.50905	14.5875	0	3.01811	0	1.34138	1.50905	0	22.4681	0	0	0	2.85044	1.00604	0	0	0	0	0	0.335345	41.4152	0.167673	0.335345	1.00604	0.838364	0	0	1.00604	0	0	0	4.02414	0.503018	4.02414	0	0.503018	0.503018	8.55131	0	0.335345	489.437
59	0	106.241	87.0922	0	0.673759	1.06383	1.59574	0.035461	5.07092	58.2624	0.531915	0.886525	0	0.744681	0.780142	0	6.56028	0	0	0.106383	28.9362	2.69504	0.106383	0	0.035461	0.744681	0.070922	0.602837	22.5177	0.141844	6.06383	2.83688	1.34752	0.283688	0	5.78014	0.531915	0.141844	0	9.8227	1.48936	22.0567	0	0.212766	0.531915	11.5957	0	1.56028	565.745
60	0	96.0237	77.9426	0	1.4639	0.553907	1.70129	0.0395648	5.57864	57.2107	0.0395648	0.593472	0	0.672601	0.633037	0	14.0851	0	0	0.118694	19.822	3.95648	0.316518	0	0	0.751731	2.25519	1.26607	25.2423	1.18694	4.03561	3.52127	2.29476	0.158259	0	7.27992	0.435213	0.237389	0	13.9268	1.06825	18.002	0	1.06825	0.672601	11.1968	0	2.09693	592.641
61	0.0227941	86.6404	63.5272	0	2.09706	0.638235	1.55	0	5.24264	63.6639	0.182353	1.00294	0	1.07132	0.524264	0	21.814	0.3875	0.205147	1.23088	33.2338	7.77279	0.3875	0	0.0455882	1.86912	1.11691	3.03162	38.4992	2.7125	3.28235	4.58161	5.10588	0.296323	0	12.3772	0.410294	0.911764	0	20.8338	1.1625	20.036	0.0227941	1.61838	0.524264	11.8985	0	0.478676	538.465
62	0	104.475	71.5802	0	1.21271	0.697308	1.42493	0.0606355	6.57895	55.0873	0.0303177	0.66699	0	0.818579	0.576037	0	12.0968	0	0.0606355	0.606355	16.7051	3.69876	0.515401	0	0.0909532	1.12176	1.91002	1.48557	28.3471	0.242542	4.12321	3.51686	2.45574	0.424448	0	6.79117	0.303177	0.39413	0	15.8259	1.57652	18.7364	0.0303177	1.0308	0.606355	12.0665	0.0303177	1.18239	580.554
63	0	101.619	95.3893	0	0.45082	1.45492	1.82377	0	5.16393	67.582	0.266393	0.614754	0	1.18852	1.29098	0	8.83197	0	0	0.204918	19.5287	3.15574	0.409836	0	0.0614754	0.963115	0.430328	0.594262	23.1557	0.286885	6.59836	2.58197	1.47541	0.204918	0	5.59426	0.471311	0.0819672	0	17.1721	0.614754	16.8443	0	0.860656	0.963115	13.627	0	2.90984	548.443
64	0	97.4316	155.936	0	0.610756	0.675046	1.54296	0	4.46816	59.8219	0.289305	0.835771	0	1.96085	0.771481	0	17.5833	0	0	0.12858	30.8271	3.24665	0.514321	0	0.032145	0.514321	0.12858	0.514321	25.2017	0.450031	4.98248	2.47517	1.38224	0.0642901	0	5.27179	0.12858	0.19287	0	7.1362	0.578611	14.5938	0.032145	0.289305	0.514321	9.22563	0	1.57511	521.328
65	0	96.2704	87.0667	0	0.192413	0.994131	1.5393	0.0320688	3.91239	77.8629	0.0641375	7.53616	0	0.641375	0.673444	0	7.66443	0.0320688	0	0.0320688	8.1134	2.34102	0.320688	0.0320688	0.0320688	0.673444	0.192413	4.6179	21.5823	0.160344	4.97066	2.43723	1.95619	0.481031	0	6.12513	0.160344	0.0320688	0	10.4865	0.673444	19.145	0	1.50723	0.577238	12.3785	0.0320688	0.897925	576.243
66	0	99.5223	134.69	0.0376124	0.677023	0.752247	1.46688	0	3.98691	46.6393	0.225674	0.376124	0	1.84301	1.69256	0	22.1537	0	0	0.300899	37.2739	2.63287	0.225674	0	0	0.488961	0.112837	0.601798	27.1185	0.0376124	3.91169	1.61733	0.78986	0.150449	0	4.66393	0.0752247	0.112837	0	10.4186	0.752247	14.7064	0	0.451348	0.526573	17.6026	0	1.61733	532.177
67	0	100.077	95.9309	0	0.819285	0.744805	1.71305	0.0496537	4.444	62.0671	0.248268	2.18476	0	0.844112	1.19169	0	12.0162	0	0.0248268	0.148961	17.8753	2.53234	0.198615	0	0	0.794459	0.769632	0.645498	23.1386	0.719978	5.83431	3.52541	1.51444	0.0993073	0	6.3805	0.620671	0.198615	0	16.8574	0.47171	18.1484	0.0248268	1.24134	1.09238	13.6051	0	2.75578	552.472
68	0	94.2655	71.6253	0	1.80488	0.981603	1.67822	0.189988	4.27472	62.4743	0.41164	0.949938	0	0.664957	1.01327	0	10.6076	0.0949938	0	0.759951	15.579	2.88148	0.443305	0	0.0316646	0.949938	0.379975	0.82328	20.202	0.506634	6.36459	2.18486	1.99487	0.284981	0	6.26959	0.41164	0.221652	0	14.9774	0.633292	17.7322	0	1.01327	0.854944	14.5341	0	1.42491	594.946
69	0	96.4494	170.352	0	0.240883	0.915354	1.10806	0	3.17965	28.376	0	0.674471	0	1.92706	1.34894	0	4.43224	0	0	0	2.31247	2.02341	0.240883	0	0	0.337236	0.0481765	0.14453	22.2094	0.529942	2.55336	0.578118	1.68618	0.096353	0	2.36065	0.096353	0	0	5.5403	0.433589	22.9802	0.096353	0.192706	0.578118	6.31112	0	0.578118	603.363
70	0	77.9593	218.143	0.0754689	1.50938	0.528282	2.07539	0	3.01875	28.5272	0	1.05656	0	1.35844	1.92446	0	66.1862	0	0	0.301875	10.4524	4.83001	0.188672	0	0	0.150938	0.716954	0.716954	55.0168	0.188672	2.56594	0.867892	2.49047	0.301875	0	3.92438	0.113203	0.490548	0	13.9617	1.50938	10.1128	0	1.96219	0.67922	26.1122	0	0.377344	431.757
71	0	79.1771	79.707	0.0623441	6.88903	0.436409	2.08853	0	4.55112	56.7955	0.280549	1.68329	0	0.872818	1.24688	0	38.0611	0.0311721	0.124688	0.623441	5.17456	7.73067	0.218204	0.0311721	0.0311721	0.810474	1.99501	3.05486	30.2057	0.716958	4.17706	1.46509	5.48628	0.467581	0	10.4426	0.311721	1.15337	0.0311721	30.081	0.90399	13.2481	0.124688	2.36908	1.68329	12.8117	0	0.218204	562.5
72	0	105.476	122.887	0	3.75668	0.216732	1.51712	0.0722439	2.74527	38.7227	0	0.866927	0	0.794683	0.722439	0	31.2094	0	0	0.288976	12.9317	4.04566	0.216732	0	0	0.505707	0.577951	2.09507	29.9812	0.577951	3.10649	1.22815	2.60078	0.0722439	0	7.36888	0.144488	0.650195	0	10.4031	0.794683	12.6427	0	0.433463	0.722439	14.232	0	0.650195	560.396
73	0	75.9385	278.047	0	0.645369	0.322685	0.752931	0	2.47392	16.7796	0.322685	1.50586	0	1.3983	4.1949	0	59.374	0	0	0	9.46542	1.29074	0	0	0	0	0.322685	0.107562	66.4731	0.215123	0.968054	0.645369	1.18318	0	0	1.18318	0.107562	0.430246	0	4.51759	0.537808	4.94783	0	0.107562	0.215123	30.4399	0	0.215123	419.167
74	0	76.6361	246.042	0	2.01674	0.201674	1.56297	0	2.52092	27.0243	0.100837	1.41172	0	1.31088	3.17636	0	53.0907	0	0	0.100837	13.6634	2.47051	0.151255	0	0	0.252092	0.252092	0.65544	51.2756	0.403348	2.67218	1.15962	1.26046	0.100837	0	3.88222	0.201674	0.151255	0	7.86528	1.15962	8.31905	0	0.403348	0.756277	24.9571	0.100837	0.554603	440.204
75	0	65.5174	337.233	0	0.35914	0	0.923503	0	0.410446	5.23318	0.0513057	2.05223	0	1.7957	4.41229	0	55.7693	0	0	0	13.1343	0.256529	0.0513057	0	0	0	0.410446	0.0513057	70.8019	0	0.256529	0.0513057	0.102611	0	0	0.513057	0.0513057	0	0	1.89831	0.153917	1.43656	0	0	0.0513057	39.7619	0.102611	0	386.537
76	0	74.7502	163.925	0	0.225378	0.413192	1.38983	0	3.26797	44.8126	0	1.35227	0	1.76546	1.91571	0	25.1672	0	0	0.0751258	21.8616	2.74209	0.112689	0	0.0375629	0.413192	0.150252	0.488318	38.8025	0.751258	3.23041	1.69033	1.61521	0.187815	0	4.54511	0.187815	0.413192	0	10.5552	0.863947	10.7054	0	0.450755	0.90151	20.1713	0	0.788821	531.365
77	0	67.5206	277.935	0	0.5793	0.128733	0.965499	0	1.60917	20.1468	0.128733	1.5448	0	1.99537	4.57003	0	45.829	0	0	0	28.3213	1.09423	0.0643666	0	0	0.321833	0.128733	0.321833	61.2127	0	2.3172	0.450566	0.450566	0	0	2.25283	0	0.128733	0	5.2137	0.708033	4.57003	0	0.450566	0.514933	26.6478	0	0.5793	423.404
78	0.0446668	74.7275	136.323	0	2.59067	0.491335	1.51867	0.0446668	4.51135	38.2794	0.0893336	1.206	0	0.759335	1.78667	0	37.2074	0	0	0.134	4.02001	2.85867	0.178667	0	0	0.759335	0.625335	1.072	62.6228	0.491335	3.43934	1.072	2.41201	0.223334	0	5.49401	0.223334	0.536001	0.0446668	12.0154	0.938003	10.0947	0.134	1.206	1.11667	16.3034	0	0.446668	546.453
79	0	74.3864	307.267	0	0.805629	0.214834	1.61126	0	1.28901	15.5755	0.0537086	1.55755	0	2.25576	4.94119	0	52.8492	0	0	0.0537086	14.8236	1.39642	0.161126	0	0	0.0537086	0.214834	0.590794	76.2662	0.107417	0.913046	0.37596	0.859337	0.107417	0	1.82609	0.0537086	0.0537086	0	4.02814	0.268543	4.9949	0	0.214834	0.161126	33.2993	0	0.268543	381.277
80	0	95.111	80.0092	0	0.0762718	0.83899	1.67798	0	5.18648	62.7717	0.305087	3.35596	0	1.14408	0.991534	0	2.21188	0	0	0	1.22035	5.72039	0.152544	0	0	0.305087	0	2.28815	20.1358	0.686446	5.11021	1.52544	2.74579	0.228815	0	5.33903	0.0762718	0.152544	0	10.1442	0.686446	15.8645	0	0.381359	0.533903	8.23736	0	0.457631	629.548
81	0	91.271	71.1208	0	0.656626	0.369352	0.9439	0	4.14495	62.7078	0	1.10806	0	1.06702	0.861821	0	9.64419	0	0	0	14.1175	3.32417	0.328313	0	0	0.45143	0.164156	0.533508	20.1502	0.410391	4.22703	1.6826	2.8317	0.246235	0	7.14081	0.246235	0.123117	0	11.9013	1.64156	15.8411	0	0.369352	0.9439	12.1065	0	0.697665	622.81
82	0	58.2236	224.118	0	1.05074	0	1.4216	0	0.679894	10.1366	0	2.34872	0	0.865319	3.83213	0	68.0512	0	0	0	8.59138	0.927128	0.309043	0	0	0.123617	0.247234	0.494468	68.6693	0.309043	0.618085	0.370851	0.618085	0	0	1.54521	0	0.0618085	0	3.58489	0.185426	2.78138	0	0.370851	0.123617	22.6219	0	0.247234	507.572
83	0	57.0099	288.475	0	0.46017	0.15339	1.27825	0.05113	0.71582	9.97034	0.05113	2.50537	0	1.12486	4.49944	0	71.991	0	0	0.10226	23.2641	0.40904	0	0	0	0	0.35791	0.10226	74.4964	0.15339	0.30678	0.30678	0.05113	0.10226	0	0.971469	0	0	0	2.96554	0.15339	2.60763	0	0.40904	0.35791	30.7291	0	0.05113	413.59
84	0	67.0405	282.135	0.0448581	0.96445	0.0224291	1.7719	0	1.21117	14.4219	0.0672872	2.06347	0	1.50275	5.49512	0	80.0269	0	0	0.0897163	23.3711	0.560727	0.24672	0	0	0.0897163	0.269149	0.336436	71.0553	0.224291	0.874734	0.583156	0.560727	0.0672872	0	1.54761	0	0.112145	0	4.93439	0.201862	2.73635	0	0.336436	0.381294	35.3931	0	0.201862	384.434
85	0	69.2461	252.015	0	0.224947	0.149964	1.49964	0.0374911	2.24947	18.8955	0.187455	1.12473	0	2.24947	7.53571	0	36.9287	0	0	0.112473	12.0346	1.23721	0.299929	0	0	0.149964	0.112473	0.224947	82.7803	0.149964	1.16222	1.46215	0.449893	0.0374911	0	2.0995	0.0749822	0.0749822	0	5.02381	0.262438	5.17377	0	0.149964	0.33742	37.3036	0	0.524875	438.383
86	0	77.015	84.3182	0.0331961	10.2244	0.564334	2.19094	0.199177	4.18271	59.0891	0	1.26145	0	1.26145	1.89218	0	43.0886	0	0.0331961	2.78847	7.23675	6.14128	0.398353	0	0.132784	0.43155	1.59341	2.09136	40.9972	0.929491	3.75116	1.7262	2.02496	0.265569	0	7.60191	0.232373	1.49383	0.0331961	21.7435	1.19506	10.7223	0.0331961	1.19506	0.896295	14.0088	0	0.863099	554.94
87	0	84.7796	50.4737	0	6.8018	0.647791	2.37523	0.107965	5.42525	79.0575	0	1.02567	0	0.701773	0.944695	0	18.3541	0	0.0269913	1.80842	24.2382	3.91374	0.566817	0	0.0269913	0.323895	0.593808	0.944695	25.6147	0.134956	4.04869	2.42922	1.61948	0.242922	0	8.69119	0.296904	0.566817	0.0269913	20.1085	2.42922	14.4403	0.0809738	0.485843	1.40355	11.1204	0.0269913	0.971686	584.253
88	0	69.6839	143.474	0	1.96775	0.256663	1.32609	0	3.5505	31.6123	0	1.41164	0	0.983873	3.20828	0	41.5793	0	0	0.171108	9.58207	4.23493	0.128331	0	0	0.384994	0.513325	0.213885	49.2364	0.641656	2.73773	1.28331	2.18163	0.0855542	0	4.61993	0.128331	0.598879	0	10.8654	0.470548	7.101	0.0427771	1.45442	0.641656	16.5975	0	0.470548	565.813
89	0	82.3185	143.733	0	0.69036	0.276144	1.13219	0	3.53464	37.3347	0.0828432	0.994118	0	1.90539	3.36896	0	26.8136	0	0	0.0552288	13.8624	3.00997	0.193301	0	0.0276144	0.497059	0.358987	0.938889	41.9463	0.635131	2.59575	1.68448	1.96062	0.193301	0	4.69445	0.24853	0.414216	0	11.0181	0.994118	11.598	0	0.717974	0.856046	21.2355	0	0.358987	547.262
90	0	83.0047	111.535	0	0.768325	0.256108	1.63909	0.0768325	5.01972	50.2996	0.102443	1.20371	0	1.33176	2.02325	0	16.4678	0.0256108	0	0.0512216	15.6994	3.12452	0.204887	0	0.0256108	0.486606	0.358551	0.793935	30.5025	0.256108	4.43067	2.3562	2.3562	0.409773	0	5.32705	0.409773	0.256108	0.0256108	10.1931	0.921989	16.186	0	0.512216	0.742714	19.6947	0	0.537827	582.518
91	0	86.1024	102.926	0	0.208986	0.835946	1.77638	0	3.65726	35.6322	0.417973	1.25392	0	1.88088	0.940439	0	2.50784	0	0	0	2.40334	2.61233	0.417973	0	0	0.208986	0	0.522466	21.1076	0.208986	3.1348	1.14943	1.88088	0	0	3.34378	0.31348	0	0	10.7628	0.522466	17.5549	0	0.104493	0.208986	8.46395	0	0.835946	661.442
92	0	46.6004	198.514	0	0.159982	0.0228545	0.95989	0	0.182836	6.85636	0.0685636	0.95989	0	1.64553	4.86802	0	38.5099	0	0	0	10.8102	0.297109	0.0685636	0	0	0.0914181	0.228545	0.159982	213.301	0.388527	0.319963	0.2514	0.594218	0.0457091	0	0.365672	0.0228545	0	0	1.98834	0.0914181	2.42258	0	0	0.114273	25.917	0	0	435.173
93	0	85.3707	90.9974	0	1.34598	0.507502	2.14034	0.0220653	4.92056	67.8729	0	1.83142	0	1.80936	0.948808	0	12.6655	0	0.0220653	0.0882613	21.4475	3.79523	0.463372	0	0.0220653	0.750221	0.529568	0.992939	24.0071	2.58164	4.56752	1.74316	1.98588	0.485437	0	6.79612	0.264784	0.154457	0	13.9453	1.27979	16.6814	0	0.639894	1.23566	15.9974	0	1.015	566.549
94	0	96.3982	92.0736	0	0.658992	0.370683	1.42095	0	5.66321	54.3669	0.0205935	1.17383	0	1.13264	1.93579	0	13.2416	0	0	0	19.2549	2.88309	0.453057	0	0.041187	0.597212	0.102968	0.370683	25.5359	0.514838	5.31312	2.18291	2.38885	0.391277	0	7.66078	0.473651	0	0	12.2737	1.44155	13.983	0	0.329496	0.720773	16.5984	0	0.494244	578.76
95	0	91.5983	81.0249	0	0.427497	0.256498	0.826493	0.0284998	3.24897	69.1119	0.0284998	1.05449	0	1.11149	1.13999	0	11.4569	0	0	0	25.0798	2.82148	0.256498	0	0.0284998	0.227998	0.142499	0.341997	18.8098	0.797994	3.53397	1.62449	2.67898	0.199498	0	7.49544	0.142499	0	0	5.47196	0.797994	14.5064	0	0.170999	0.398997	17.0144	0	0.598495	602.941
[truncated: 1,451 more rows]
[truncated: 13 more columns]
